# Supplementary material for: Crystal structure of aqua­chlorido­(nitrato-κ2 O,O′)[1-(pyridin-2-yl-κN)-2-(pyridin-2-yl­methyl­idene-κN)hydrazine-κN 2]manganase(II)
Source: Acta Crystallogr E Crystallogr Commun. 2018 Mar 6;74(Pt 4):450–3. doi: 10.1107/S2056989018003493 (PMC5946965; doi:10.1107/S2056989018003493)
Supplement: Supplementary file 1 [file e-74-00450-sup1.cif]

##############################################################################
#                                                                            #
# This CIF contains the data in a paper accepted for publication in          #
# Acta Crystallographica Section E. It conforms to the requirements of       #
# Notes for Authors for Acta Crystallographica Section E, and has been       #
# peer reviewed under the auspices of the IUCr Commission on Journals.       #
#                                                                            #
# Full details of the Crystallographic Information File format               #
# are given in the paper "The Crystallographic Information File (CIF):       #
# a New Standard Archive File for Crystallography" by S. R. Hall, F. H.      #
# Allen and I. D. Brown [Acta Cryst. (1991), A47, 655-685].                  #
#                                                                            #
# The current version of the core CIF dictionary is obtainable from          #
# ftp://ftp.iucr.org/pub/cif_core.dic.                                       #
#                                                                            #
# Software is freely available for graphical display of the structure(s)     #
# in this CIF. For information consult the CIF software page                 #
# http://www.iucr.org/resources/cif/software.                                #
#                                                                            #
# This file may be used for bona fide research purposes within the           #
# scientific community so long as proper attribution is given to the journal # 
# article from which it was obtained.                                        #
#                                                                            #
##############################################################################
data_I
_database_code_depnum_ccdc_archive 'CCDC 1826459'
_audit_creation_method     'SHELXL-2014/7'
_journal_date_recd_electronic     2018-01-17
_journal_date_accepted     2018-02-28
_journal_name_full     'Acta Crystallographica, Section E'
_journal_year     2018
_journal_volume     74
_journal_issue      4
_journal_page_first     450
_journal_page_last     453
_journal_paper_category     GM
_journal_paper_doi     10.1107/S2056989018003493
_journal_coeditor_code     EB2005
_publ_contact_author_name
;
'Mohamed Gaye'
;
_publ_contact_author_address
;
D\'epartement de Chimie
Facult\'e des Sciences et Techniques
Universit\'e Cheikh Anta Diop
Dakar S\'en\'egal
;
_publ_contact_author_email     'mlgayeastou@yahoo.fr'
_publ_contact_author_fax     '00221338246318'
_publ_contact_author_phone     '00221338247804'
_publ_section_title
;\
Crystal structure of
aquachlorido(nitrato-\k^2^<i>O</i>,<i>O</i>')[1-(pyridin-2-yl-\k<i>N</i>)-\
2-(pyridin-2-ylmethylidene-\k<i>N</i>)hydrazine-\k<i>N</i>^2^]manganase(II)
;
_publ_section_title_footnote     .
loop_
    _publ_author_name
    _publ_author_address
    'Sarr, Mamour'
;
D\'epartement de Chimie
Facult\'e des Sciences et Techniques
Universit\'e Cheikh Anta Diop
Dakar, Senegal
;
    'Diop, Mayoro'
;
D\'epartement de Chimie
Facult\'e des Sciences et Techniques
Universit\'e Cheikh Anta Diop
Dakar, Senegal
;
    'Thiam, Elhadj Ibrahima'
;
D\'epartement de Chimie
Facult\'e des Sciences et Techniques
Universit\'e Cheikh Anta Diop
Dakar, Senegal
;
    'Barry, Aliou Hamady'
;
D\'epartement de Chimie
Facult\'e des Sciences
Universit\'e de Nouakchott
Nouakchott, Mauritania
;
    'Gaye, Mohamed'
;
D\'epartement de Chimie
Facult\'e des Sciences et Techniques
Universit\'e Cheikh Anta Diop
Dakar, Senegal
;
    'Retailleau, Pascal'
;
Centre de Recherche e Gif, Institut de Chimie des Substances Naturelles,
 CNRS-UPR2301, 1 Avenue la Terasse,  91198 Gif sur Yvette, France
;
_publ_section_synopsis
;
The asymmetric unit comprises a discrete molecule in which the cation Mn^II^ is
heptacoordinated. The environment around the cation is an almost perfect
pentagonal bipyramid. In the crystal, extensive hydrogen bonding leads to a
three-dimensional framework.
;
_chemical_name_systematic
;\
Aquachlorido(nitrato-\k^2^<i>O</i>,<i>O</i>')[1-(pyridin-2-yl-\k<i>N</i>)-\
2-(pyridin-2-ylmethylidene-\k<i>N</i>)hydrazine-\k<i>N</i>^2^]manganase(II)
;
_chemical_name_common     ?
_chemical_formula_moiety     'C11 H12 Cl Mn N5 O4'
_chemical_formula_sum     'C11 H12 Cl Mn N5 O4'
_chemical_formula_iupac     '[Mn Cl (N O3) (C11 H10 N4) (H2 O)]'
_chemical_formula_weight     368.65
_chemical_melting_point     ?
_shelx_space_group_comment
;
The symmetry employed for this shelxl refinement is uniquely defined
by the following loop, which should always be used as a source of
symmetry information in preference to the above space-group names.
They are only intended as comments.
;
_space_group_crystal_system     triclinic
_space_group_name_H-M_alt     'P -1'
_space_group_name_Hall     '-P 1'
loop_
    _space_group_symop_operation_xyz
    'x, y, z'
    '-x, -y, -z'
_cell_length_a     6.96980(10)
_cell_length_b     10.6055(2)
_cell_length_c     10.8476(2)
_cell_angle_alpha     98.784(2)
_cell_angle_beta     97.636(2)
_cell_angle_gamma     108.308(2)
_cell_volume     738.21(2)
_cell_formula_units_Z     2
_cell_measurement_reflns_used     9920
_cell_measurement_theta_min     2.4120
_cell_measurement_theta_max     28.6423
_cell_measurement_temperature     293(2)
_exptl_crystal_description     prismatic
_exptl_crystal_colour     yellow
_exptl_crystal_size_max     0.09
_exptl_crystal_size_mid     0.08
_exptl_crystal_size_min     0.06
_exptl_crystal_density_diffrn     1.658
_exptl_crystal_density_meas     ?
_exptl_crystal_density_method     ?
_exptl_crystal_F_000     374
_exptl_absorpt_coefficient_mu     1.100
_exptl_absorpt_correction_type     none
_exptl_absorpt_process_details     ?
_shelx_estimated_absorpt_T_min     ?
_shelx_estimated_absorpt_T_max     ?
_exptl_absorpt_correction_T_min     ?
_exptl_absorpt_correction_T_max     ?
_exptl_special_details     ?
_diffrn_ambient_temperature     293(2)
_diffrn_radiation_type     MoK\a
_diffrn_radiation_wavelength     0.71073
_diffrn_measurement_device_type     'Bruker KappaCCD'
_diffrn_measurement_method     'CCD'
_diffrn_detector_area_resol_mean     9
_diffrn_reflns_number     22026
_diffrn_reflns_av_R_equivalents     0.0378
_diffrn_reflns_theta_min     3.572
_diffrn_reflns_theta_max     29.106
_diffrn_reflns_theta_full     25.000
_diffrn_measured_fraction_theta_max     0.900
_diffrn_measured_fraction_theta_full     0.997
_diffrn_reflns_limit_h_min     -9
_diffrn_reflns_limit_h_max     9
_diffrn_reflns_limit_k_min     -14
_diffrn_reflns_limit_k_max     14
_diffrn_reflns_limit_l_min     -14
_diffrn_reflns_limit_l_max     14
_refine_special_details     ?
_reflns_number_total     3571
_reflns_number_gt     2905
_reflns_threshold_expression     'I > 2\s(I)'
_refine_ls_structure_factor_coef     Fsqd
_refine_ls_matrix_type     full
_refine_ls_R_factor_all     0.0444
_refine_ls_R_factor_gt     0.0337
_refine_ls_wR_factor_gt     0.0854
_refine_ls_wR_factor_ref     0.0907
_refine_ls_goodness_of_fit_ref     1.061
_refine_ls_restrained_S_all     1.061
_refine_ls_number_reflns     3571
_refine_ls_number_parameters     209
_refine_ls_number_restraints     0
_refine_ls_hydrogen_treatment     constr
_refine_ls_weighting_scheme     calc
_refine_ls_weighting_details
              'w=1/[\s^2^(Fo^2^)+(0.0431P)^2^+0.1976P] where P=(Fo^2^+2Fc^2^)/3'
_atom_sites_solution_hydrogens     mixed
_atom_sites_solution_primary     direct
_atom_sites_solution_secondary     difmap
_refine_ls_shift/su_max     0.001
_refine_ls_shift/su_mean     0.000
_refine_diff_density_max     0.310
_refine_diff_density_min     -0.464
_refine_ls_extinction_method     none
_refine_ls_extinction_coef     .
loop_
    _atom_type_symbol
    _atom_type_description
    _atom_type_scat_dispersion_real
    _atom_type_scat_dispersion_imag
    _atom_type_scat_source
    'C' 'C' 0.0033 0.0016
                         'International Tables Vol C Tables 4.2.6.8 and 6.1.1.4'
    'H' 'H' 0.0000 0.0000
                         'International Tables Vol C Tables 4.2.6.8 and 6.1.1.4'
    'N' 'N' 0.0061 0.0033
                         'International Tables Vol C Tables 4.2.6.8 and 6.1.1.4'
    'O' 'O' 0.0106 0.0060
                         'International Tables Vol C Tables 4.2.6.8 and 6.1.1.4'
    'Cl' 'Cl' 0.1484 0.1585
                         'International Tables Vol C Tables 4.2.6.8 and 6.1.1.4'
    'Mn' 'Mn' 0.3368 0.7283
                         'International Tables Vol C Tables 4.2.6.8 and 6.1.1.4'
_computing_data_collection
;
<i>APEX3</i> (Bruker, 2016)
;
_computing_cell_refinement
;
<i>SAINT</i> (Bruker, 2016)
;
_computing_data_reduction
;
<i>SAINT</i> (Bruker, 2016)
;
_computing_structure_solution
;
<i>SHELXT</i> (Sheldrick, 2015a)
;
_computing_structure_refinement
;
<i>SHELXL2014</i> (Sheldrick, 2015b)
;
_computing_molecular_graphics
;
ORTEP-3 for Windows (Farrugia, 2012)
;
_computing_publication_material
;
<i>SHELXL2014</i> (Sheldrick, 2015b)
;
loop_
    _atom_site_type_symbol
    _atom_site_label
    _atom_site_fract_x
    _atom_site_fract_y
    _atom_site_fract_z
    _atom_site_U_iso_or_equiv
    _atom_site_adp_type
    _atom_site_calc_flag
    _atom_site_occupancy
    _atom_site_disorder_assembly
    _atom_site_disorder_group
    Mn Mn1 0.71914(4) 0.39182(3) 0.74637(2) 0.04153(11) Uani d 1 . .
    Cl Cl1 0.33417(8) 0.30415(5) 0.69679(5) 0.05511(14) Uani d 1 . .
    O O1W 1.0615(2) 0.46771(14) 0.79278(13) 0.0541(3) Uani d 1 . .
    H H1WA 1.140892 0.416765 0.774402 0.081 Uiso d 1 . .
    H H1WB 1.118139 0.516748 0.869134 0.081 Uiso d 1 . .
    O O2 0.7483(2) 0.38248(13) 0.96166(13) 0.0529(3) Uani d 1 . .
    O O3 0.7175(3) 0.19991(15) 0.83256(13) 0.0631(4) Uani d 1 . .
    O O4 0.7546(3) 0.20477(18) 1.03568(15) 0.0728(5) Uani d 1 . .
    N N1 0.7321(3) 0.61349(16) 0.81806(18) 0.0528(4) Uani d 1 . .
    N N2 0.7448(2) 0.50621(19) 0.58471(17) 0.0519(4) Uani d 1 . .
    N N3 0.7437(8) 0.4569(8) 0.4755(5) 0.0484(13) Uani d 0.53(2) A 1
    H H3N 0.742706 0.499635 0.414304 0.058 Uiso calc 0.53(2) A 1
    N N4 0.7511(3) 0.25742(19) 0.56463(15) 0.0550(4) Uani d 1 . .
    N N5 0.7400(3) 0.25956(16) 0.94508(15) 0.0474(4) Uani d 1 . .
    C C1 0.7239(4) 0.6682(2) 0.9358(2) 0.0651(6) Uani d 1 . .
    H H1 0.706417 0.613021 0.995278 0.078 Uiso calc 1 . .
    C C2 0.7400(4) 0.8019(2) 0.9744(3) 0.0810(8) Uani d 1 . .
    H H2 0.735126 0.835887 1.057767 0.097 Uiso calc 1 . .
    C C3 0.7630(5) 0.8828(3) 0.8875(4) 0.0962(11) Uani d 1 . .
    H H3 0.773464 0.973219 0.910758 0.115 Uiso calc 1 . .
    C C4 0.7707(4) 0.8300(3) 0.7648(4) 0.0840(9) Uani d 1 . .
    H H4 0.787019 0.884113 0.704332 0.101 Uiso calc 1 . .
    C C5 0.7536(3) 0.6938(2) 0.7329(3) 0.0593(6) Uani d 1 . .
    C C6 0.757(2) 0.6350(13) 0.6090(13) 0.072(6) Uani d 0.53(2) A 1
    H H6 0.766705 0.684993 0.545312 0.087 Uiso calc 0.53(2) A 1
    C C7 0.7444(3) 0.3077(3) 0.45798(19) 0.0605(6) Uani d 1 . .
    C C8 0.7378(4) 0.2313(4) 0.3399(2) 0.0898(10) Uani d 1 . .
    H H8 0.732275 0.267981 0.267437 0.108 Uiso calc 1 . .
    C C9 0.7394(5) 0.1032(4) 0.3320(3) 0.1050(13) Uani d 1 . .
    H H9 0.732556 0.050255 0.253735 0.126 Uiso calc 1 . .
    C C10 0.7511(5) 0.0521(3) 0.4395(3) 0.0934(10) Uani d 1 . .
    H H10 0.754750 -0.035280 0.435722 0.112 Uiso calc 1 . .
    C C11 0.7575(4) 0.1323(3) 0.5545(2) 0.0744(7) Uani d 1 . .
    H H11 0.766778 0.097228 0.627718 0.089 Uiso calc 1 . .
    C C6A 0.7462(14) 0.4203(12) 0.4658(9) 0.051(2) Uiso d 0.47(2) A 2
    H H6A 0.748686 0.456233 0.392738 0.061 Uiso calc 0.47(2) A 2
    N N3A 0.755(2) 0.6312(11) 0.6045(10) 0.057(4) Uiso d 0.47(2) A 2
    H H3NA 0.761514 0.675558 0.544192 0.069 Uiso calc 0.47(2) A 2
loop_
    _atom_site_aniso_label
    _atom_site_aniso_U_11
    _atom_site_aniso_U_22
    _atom_site_aniso_U_33
    _atom_site_aniso_U_12
    _atom_site_aniso_U_13
    _atom_site_aniso_U_23
    Mn1 0.05255(18) 0.03866(16) 0.03561(16) 0.02057(12) 0.00415(12) 0.00731(11)
    Cl1 0.0516(3) 0.0560(3) 0.0593(3) 0.0232(2) 0.0087(2) 0.0079(2)
    O1W 0.0570(8) 0.0574(8) 0.0463(7) 0.0285(7) -0.0016(6) -0.0033(6)
    O2 0.0720(9) 0.0401(7) 0.0464(7) 0.0235(6) 0.0058(7) 0.0038(6)
    O3 0.0995(12) 0.0490(8) 0.0421(8) 0.0330(8) 0.0078(8) 0.0023(6)
    O4 0.1101(13) 0.0758(10) 0.0518(9) 0.0480(10) 0.0203(9) 0.0308(8)
    N1 0.0537(9) 0.0395(8) 0.0670(11) 0.0204(7) 0.0041(8) 0.0132(8)
    N2 0.0423(8) 0.0652(11) 0.0491(10) 0.0171(8) 0.0027(7) 0.0224(8)
    N3 0.069(3) 0.046(3) 0.034(2) 0.026(2) 0.0046(15) 0.014(2)
    N4 0.0540(9) 0.0652(11) 0.0392(9) 0.0180(8) 0.0063(7) -0.0017(7)
    N5 0.0609(10) 0.0437(8) 0.0407(8) 0.0230(7) 0.0073(7) 0.0091(7)
    C1 0.0751(15) 0.0483(11) 0.0736(15) 0.0301(11) 0.0082(12) 0.0037(10)
    C2 0.0791(16) 0.0505(13) 0.111(2) 0.0316(12) 0.0110(15) -0.0054(14)
    C3 0.0790(18) 0.0406(12) 0.170(3) 0.0292(12) 0.019(2) 0.0101(17)
    C4 0.0739(16) 0.0532(13) 0.139(3) 0.0303(12) 0.0211(17) 0.0425(17)
    C5 0.0462(11) 0.0481(11) 0.0895(18) 0.0194(9) 0.0080(11) 0.0286(11)
    C6 0.067(5) 0.071(6) 0.095(9) 0.028(3) 0.003(3) 0.067(7)
    C7 0.0391(10) 0.0915(18) 0.0366(10) 0.0094(10) 0.0041(8) 0.0010(10)
    C8 0.0651(15) 0.134(3) 0.0410(13) 0.0061(17) 0.0118(11) -0.0108(15)
    C9 0.0724(18) 0.132(3) 0.0646(19) -0.0014(18) 0.0206(14) -0.0446(19)
    C10 0.091(2) 0.0782(18) 0.091(2) 0.0175(15) 0.0285(17) -0.0271(16)
    C11 0.0906(18) 0.0643(14) 0.0637(15) 0.0286(13) 0.0194(13) -0.0085(11)
_geom_special_details
;
 All esds (except the esd in the dihedral angle between two l.s. planes)
 are estimated using the full covariance matrix.  The cell esds are taken
 into account individually in the estimation of esds in distances, angles
 and torsion angles; correlations between esds in cell parameters are only
 used when they are defined by crystal symmetry.  An approximate (isotropic)
 treatment of cell esds is used for estimating esds involving l.s. planes.
;
loop_
    _geom_bond_atom_site_label_1
    _geom_bond_atom_site_label_2
    _geom_bond_site_symmetry_2
    _geom_bond_distance
    _geom_bond_publ_flag
    Mn1 O1W . 2.2239(14) y
    Mn1 N2 . 2.2750(16) y
    Mn1 N4 . 2.3292(16) y
    Mn1 N1 . 2.3300(16) y
    Mn1 O2 . 2.3372(14) y
    Mn1 O3 . 2.3635(15) y
    Mn1 Cl1 . 2.4999(6) y
    O1W H1WA . 0.9067 ?
    O1W H1WB . 0.8745 ?
    O2 N5 . 1.270(2) ?
    O3 N5 . 1.251(2) ?
    O4 N5 . 1.224(2) ?
    N1 C1 . 1.337(3) ?
    N1 C5 . 1.341(3) ?
    N2 N3 . 1.217(7) y
    N2 N3A . 1.288(11) y
    N2 C6 . 1.325(13) y
    N2 C6A . 1.465(10) y
    N3 C7 . 1.566(9) y
    N3 H3N . 0.8600 ?
    N4 C11 . 1.330(3) ?
    N4 C7 . 1.347(3) ?
    C1 C2 . 1.380(3) ?
    C1 H1 . 0.9300 ?
    C2 C3 . 1.361(5) ?
    C2 H2 . 0.9300 ?
    C3 C4 . 1.378(5) ?
    C3 H3 . 0.9300 ?
    C4 C5 . 1.396(3) ?
    C4 H4 . 0.9300 ?
    C5 C6 . 1.398(15) y
    C5 N3A . 1.450(11) y
    C6 H6 . 0.9300 ?
    C7 C6A . 1.180(11) y
    C7 C8 . 1.394(3) ?
    C8 C9 . 1.352(5) ?
    C8 H8 . 0.9300 ?
    C9 C10 . 1.362(5) ?
    C9 H9 . 0.9300 ?
    C10 C11 . 1.386(3) ?
    C10 H10 . 0.9300 ?
    C11 H11 . 0.9300 ?
    C6A H6A . 0.9300 ?
    N3A H3NA . 0.8600 ?
loop_
    _geom_angle_atom_site_label_1
    _geom_angle_atom_site_label_2
    _geom_angle_atom_site_label_3
    _geom_angle_site_symmetry_1
    _geom_angle_site_symmetry_3
    _geom_angle
    _geom_angle_publ_flag
    O1W Mn1 N2 . . 87.38(6) ?
    O1W Mn1 N4 . . 85.96(6) ?
    N2 Mn1 N4 . . 69.62(7) ?
    O1W Mn1 N1 . . 87.94(5) ?
    N2 Mn1 N1 . . 69.85(7) ?
    N4 Mn1 N1 . . 139.23(7) ?
    O1W Mn1 O2 . . 83.70(5) ?
    N2 Mn1 O2 . . 152.55(6) ?
    N4 Mn1 O2 . . 135.11(6) ?
    N1 Mn1 O2 . . 83.90(6) ?
    O1W Mn1 O3 . . 89.13(6) ?
    N2 Mn1 O3 . . 151.72(6) ?
    N4 Mn1 O3 . . 82.14(6) ?
    N1 Mn1 O3 . . 138.06(6) ?
    O2 Mn1 O3 . . 54.21(5) ?
    O1W Mn1 Cl1 . . 179.07(4) ?
    N2 Mn1 Cl1 . . 93.54(4) ?
    N4 Mn1 Cl1 . . 94.25(5) ?
    N1 Mn1 Cl1 . . 92.48(4) ?
    O2 Mn1 Cl1 . . 95.52(4) ?
    O3 Mn1 Cl1 . . 90.00(5) ?
    Mn1 O1W H1WA . . 124.5 ?
    Mn1 O1W H1WB . . 116.1 ?
    H1WA O1W H1WB . . 105.9 ?
    N5 O2 Mn1 . . 95.09(10) ?
    N5 O3 Mn1 . . 94.39(10) ?
    C1 N1 C5 . . 117.34(19) ?
    C1 N1 Mn1 . . 126.26(14) ?
    C5 N1 Mn1 . . 116.38(16) ?
    N3 N2 C6 . . 116.9(6) ?
    N3A N2 C6A . . 128.2(6) ?
    N3 N2 Mn1 . . 124.8(4) ?
    N3A N2 Mn1 . . 120.1(5) ?
    C6 N2 Mn1 . . 118.4(6) ?
    C6A N2 Mn1 . . 111.7(5) ?
    N2 N3 C7 . . 113.2(4) ?
    N2 N3 H3N . . 123.4 ?
    C7 N3 H3N . . 123.4 ?
    C11 N4 C7 . . 117.6(2) ?
    C11 N4 Mn1 . . 126.03(15) ?
    C7 N4 Mn1 . . 116.15(16) ?
    O4 N5 O3 . . 122.94(16) ?
    O4 N5 O2 . . 120.77(16) ?
    O3 N5 O2 . . 116.29(15) ?
    N1 C1 C2 . . 123.8(3) ?
    N1 C1 H1 . . 118.1 ?
    C2 C1 H1 . . 118.1 ?
    C3 C2 C1 . . 118.4(3) ?
    C3 C2 H2 . . 120.8 ?
    C1 C2 H2 . . 120.8 ?
    C2 C3 C4 . . 119.6(2) ?
    C2 C3 H3 . . 120.2 ?
    C4 C3 H3 . . 120.2 ?
    C3 C4 C5 . . 118.7(3) ?
    C3 C4 H4 . . 120.6 ?
    C5 C4 H4 . . 120.6 ?
    N1 C5 C4 . . 122.1(3) ?
    N1 C5 C6 . . 117.1(4) ?
    C4 C5 C6 . . 120.8(5) ?
    N1 C5 N3A . . 116.5(5) ?
    C4 C5 N3A . . 121.4(5) ?
    N2 C6 C5 . . 118.3(7) ?
    N2 C6 H6 . . 120.9 ?
    C5 C6 H6 . . 120.9 ?
    C6A C7 N4 . . 118.6(5) ?
    C6A C7 C8 . . 119.5(5) ?
    N4 C7 C8 . . 122.0(3) ?
    N4 C7 N3 . . 115.6(2) ?
    C8 C7 N3 . . 122.4(3) ?
    C9 C8 C7 . . 119.1(3) ?
    C9 C8 H8 . . 120.4 ?
    C7 C8 H8 . . 120.4 ?
    C8 C9 C10 . . 119.5(3) ?
    C8 C9 H9 . . 120.2 ?
    C10 C9 H9 . . 120.2 ?
    C9 C10 C11 . . 119.0(3) ?
    C9 C10 H10 . . 120.5 ?
    C11 C10 H10 . . 120.5 ?
    N4 C11 C10 . . 122.7(3) ?
    N4 C11 H11 . . 118.6 ?
    C10 C11 H11 . . 118.6 ?
    C7 C6A N2 . . 123.3(8) ?
    C7 C6A H6A . . 118.4 ?
    N2 C6A H6A . . 118.4 ?
    N2 N3A C5 . . 117.1(8) ?
    N2 N3A H3NA . . 121.5 ?
    C5 N3A H3NA . . 121.5 ?
loop_
    _geom_hbond_atom_site_label_D
    _geom_hbond_atom_site_label_H
    _geom_hbond_atom_site_label_A
    _geom_hbond_site_symmetry_A
    _geom_hbond_distance_DH
    _geom_hbond_distance_HA
    _geom_hbond_distance_DA
    _geom_hbond_angle_DHA
    O1W H1WA Cl1 1_655 0.91 2.23 3.1225(15) 169.8
    O1W H1WB O2 2_767 0.87 1.92 2.7969(19) 176.6
    O1W H1WB N5 2_767 0.87 2.68 3.506(2) 157.1
    N3 H3N Cl1 2_666 0.86 2.71 3.501(7) 152.7
    C1 H1 O2 . 0.93 2.53 3.140(3) 123.5
    C6 H6 Cl1 2_666 0.93 2.66 3.489(11) 149.4
    C8 H8 O4 1_554 0.93 2.54 3.290(3) 138.0
    C10 H10 Cl1 2_656 0.93 2.83 3.669(3) 151.5
    C11 H11 O3 . 0.93 2.44 3.062(3) 124.6
_shelx_hkl_file
;
   0   0   2   96.33    4.03
   0   0  -3   83.45    3.65
   0   0  -3   80.29    3.72
   0   0  -3   90.40    3.79
   0   0  -3   84.34    3.59
   0   0  -3   90.93    3.89
   0   0   3   74.16    3.80
   0   0   3   94.91    3.60
   0   0   3   87.18    3.76
   0   0  -4  672.78   26.70
   0   0  -4  663.21   26.78
   0   0  -4  660.72   26.89
   0   0  -4  670.70   27.04
   0   0  -4  730.94   27.01
   0   0   4  685.42   26.96
   0   0   4  694.80   26.71
   0   0  -4  720.09   27.15
   0   0  -4  597.88   26.89
   0   0   4  657.94   27.08
   0   0  -5   12.37    0.86
   0   0  -5   10.17    0.93
   0   0   5   11.85    0.77
   0   0  -5   13.12    0.79
   0   0  -5   11.30    1.04
   0   0   5   11.67    1.05
   0   0  -5   13.31    1.02
   0   0  -5   10.68    0.87
   0   0  -5   12.38    1.05
   0   0   5   11.83    0.96
   0   0  -6  127.97    5.61
   0   0  -6  108.02    5.29
   0   0  -6  114.40    5.23
   0   0   6  117.04    4.99
   0   0   6  116.76    5.53
   0   0  -6  114.35    5.12
   0   0   6  120.50    5.36
   0   0  -6  115.45    5.45
   0   0  -6  124.62    5.42
   0   0  -6  111.48    4.98
   0   0  -7   28.86    1.85
   0   0   7   33.76    2.03
   0   0   7   30.08    2.10
   0   0  -7   34.08    2.06
   0   0   7   29.35    1.67
   0   0   7   31.79    1.66
   0   0  -7   34.28    2.14
   0   0  -7   29.12    1.64
   0   0   7   28.27    1.63
   0   0   7   28.36    1.68
   0   0  -7   31.54    1.80
   0   0  -7   28.86    1.95
   0   0  -7   31.83    2.14
   0   0   7   29.01    2.07
   0   0  -8   15.00    1.20
   0   0  -8   13.80    1.25
   0   0   8   15.26    1.51
   0   0   8   16.79    1.44
   0   0  -8   15.74    1.46
   0   0   8   16.69    1.16
   0   0  -8   14.27    1.05
   0   0   8   13.68    1.41
   0   0  -8   14.47    1.37
   0   0   8   13.36    1.07
   0   0  -8   14.06    1.47
   0   0   8   15.40    1.06
   0   0   8   16.04    1.10
   0   0  -8   18.72    1.50
   0   0  -9    4.97    0.94
   0   0   9    4.12    0.60
   0   0  -9    3.60    0.81
   0   0  -9    4.47    0.97
   0   0   9    3.39    0.88
   0   0   9    3.62    0.79
   0   0   9    3.82    0.64
   0   0  -9    3.97    0.60
   0   0   9    3.38    0.89
   0   0  -9    3.82    0.84
   0   0   9    4.77    0.66
   0   0  -9    5.02    0.80
   0   0  -9    3.59    0.71
   0   0  10   54.87    2.70
   0   0  10   49.01    2.58
   0   0 -10   48.84    2.71
   0   0  10   54.95    3.48
   0   0  10   54.41    3.46
   0   0  10   51.07    2.77
   0   0 -10   58.29    3.34
   0   0  10   49.41    2.80
   0   0  10   57.80    3.32
   0   0 -10   61.36    3.57
   0   0 -10   59.62    3.40
   0   0 -10   50.44    2.93
   0   0 -10   60.60    3.21
   0   0  11    0.83    0.55
   0   0  11    0.15    0.43
   0   0 -11    0.16    0.68
   0   0  11   -0.17    0.63
   0   0 -11   -0.13    0.73
   0   0  11   -0.28    0.58
   0   0 -12    1.73    0.93
   0   0  12    3.68    0.97
   0   0  12    5.20    1.12
   0   0 -12    2.85    0.96
   0   0 -13   -0.31    0.84
   0   0  13    1.00    0.83
   0   0 -13    1.33    0.90
   0   0  13    0.78    0.80
   0  -1  13    0.40    0.74
   0   1 -13    0.89    0.83
   0   1 -13   -0.65    0.90
   0  -1  13   -0.16    0.74
   0  -1  12    1.05    0.72
   0   1 -12    1.21    0.82
   0  -1  12    0.93    0.66
   0   1 -12    2.16    0.84
   0  -1  12    2.03    0.94
   0   1 -12    0.76    0.53
   0   1 -11    9.24    1.34
   0   1 -11    8.21    1.00
   0  -1  11    9.15    1.49
   0  -1  11    7.48    1.18
   0   1 -11    7.81    1.10
   0  -1  11    8.74    0.78
   0  -1  11    8.36    0.97
   0  -1  11    8.64    1.09
   0   1 -11    9.92    1.38
   0  -1  10    4.86    0.97
   0   1 -10    7.72    1.16
   0  -1  10    4.69    0.63
   0   1 -10    6.40    1.16
   0  -1  10    4.79    0.74
   0   1 -10    4.26    0.77
   0  -1  10    6.60    1.28
   0   1 -10    7.09    1.22
   0  -1  10    4.44    1.08
   0   1 -10    6.29    1.13
   0  -1  10    5.41    0.88
   0   1 -10    5.95    0.95
   0   1  -9   18.32    1.57
   0  -1   9   15.40    1.07
   0  -1   9   16.71    1.21
   0   1  -9   15.53    1.20
   0   1  -9   15.91    1.54
   0   1  -9   16.95    1.65
   0   1  -9   15.83    1.54
   0  -1   9   14.32    1.41
   0  -1   9   16.20    1.68
   0  -1   9   14.28    1.24
   0   1  -9   13.91    1.26
   0  -1   8   97.49    4.78
   0   1  -8  103.20    4.87
   0  -1   8   98.68    5.08
   0   1  -8   94.30    4.58
   0   1  -8   95.69    4.94
   0   1  -8   89.13    4.80
   0  -1   8   99.77    4.56
   0   1  -8   97.15    4.48
   0  -1   8  100.23    4.29
   0  -1   8   92.84    4.43
   0   1  -8  109.15    5.05
   0   1  -7    4.98    0.79
   0   1  -7    5.61    0.80
   0   1  -7    5.76    0.62
   0  -1   7    5.89    0.68
   0  -1   7    5.26    0.70
   0  -1   7    5.37    0.61
   0  -1   7    5.40    0.90
   0  -1   7    5.65    0.53
   0   1  -7    6.41    0.83
   0   1  -7    5.73    0.72
   0  -1   7    5.04    0.63
   0  -1   6  308.93   13.63
   0   1  -6  327.55   13.36
   0   1  -6  309.22   13.28
   0  -1   6  325.49   13.07
   0   1  -6  347.18   13.65
   0   1  -6  316.01   13.21
   0  -1   6  324.73   13.45
   0  -1   6  315.89   13.70
   0  -1   6  327.81   13.28
   0  -1   6  326.77   13.23
   0   1  -6  341.93   13.54
   0  -1   6  314.88   13.21
   0   1  -6  342.41   13.68
   0  -1   5  129.83    5.72
   0   1  -5  139.74    5.85
   0   1  -5  136.53    6.06
   0  -1   5  134.28    5.75
   0   1  -5  138.55    5.96
   0  -1   5  135.88    5.61
   0   1  -5  144.33    6.08
   0  -1   5  136.98    5.79
   0  -1   5  131.62    5.88
   0   1  -5  133.76    5.75
   0  -1   5  135.31    6.13
   0   1  -4  385.07   15.12
   0   1  -4  388.68   15.12
   0   1  -4  369.36   14.87
   0  -1   4  327.18   15.09
   0  -1   4  373.40   15.02
   0  -1   4  358.05   14.95
   0  -1   4  369.93   14.86
   0   1  -4  386.88   15.03
   0  -1   4  354.37   14.72
   0  -1   4  384.97   14.91
   0  -1   4  384.01   14.86
   0  -1   3  304.56   11.88
   0   1  -3  276.32   12.12
   0   1  -3  301.12   12.01
   0  -1   3  299.64   12.11
   0  -1   3  297.17   12.04
   0   1  -3  283.75   11.92
   0  -1   3  316.25   12.04
   0  -1   3  306.22   11.99
   0  -1   3  304.61   12.01
   0   1  -3  272.02   12.12
   0   1  -3  322.64   12.12
   0   1  -2  339.52   13.45
   0   1  -2  341.95   13.38
   0   1  -2  333.36   13.46
   0  -1   2  332.46   13.51
   0   1   2  243.38   10.50
   0   1   2  263.32   10.41
   0  -1  -2  269.07   10.30
   0  -1  -2  259.14   10.41
   0   1   2  240.60   10.48
   0   1   2  264.53   10.38
   0  -1  -3  160.85    6.73
   0   1   3  152.21    6.64
   0  -1  -3  153.67    6.53
   0   1   3  153.76    6.66
   0   1   3  158.12    6.47
   0   1   3  160.88    6.34
   0   1   4  280.87   11.31
   0   1   4  280.83   11.10
   0   1   4  263.49   11.35
   0  -1  -4  271.85   11.21
   0  -1  -4  282.09   11.47
   0   1   4  271.28   11.34
   0   1   4  267.63   10.93
   0  -1  -5    9.60    0.85
   0  -1  -5    8.31    0.80
   0   1   5    9.62    0.74
   0   1   5   10.48    0.91
   0  -1  -5    9.70    0.95
   0   1   5   10.40    0.65
   0  -1  -5    9.35    0.98
   0   1   5    8.88    0.89
   0   1   5    8.24    0.89
   0   1   6   15.53    0.92
   0  -1  -6   17.06    1.30
   0   1   6   16.81    1.35
   0  -1  -6   15.43    1.37
   0  -1  -6   13.20    1.13
   0   1   6   14.90    1.27
   0   1   6   14.16    1.19
   0  -1  -6   15.23    1.32
   0  -1  -6   13.44    1.15
   0   1   7    5.29    0.54
   0  -1  -7    4.48    0.71
   0   1   7    5.64    0.87
   0   1   7    5.60    0.81
   0  -1  -7    5.76    0.86
   0   1   7    3.82    0.76
   0  -1  -7    4.74    0.73
   0  -1  -7    6.19    0.84
   0  -1  -7    6.01    0.93
   0   1   8    1.89    0.63
   0   1   8    1.76    0.65
   0  -1  -8    2.15    0.66
   0   1   8    1.87    0.40
   0   1   8    0.94    0.58
   0   1   8    1.72    0.44
   0  -1  -8    1.80    0.67
   0   1   8    1.71    0.41
   0  -1  -8    1.19    0.54
   0  -1  -8    1.78    0.55
   0  -1  -8    0.79    0.65
   0  -1  -9    5.99    0.94
   0   1   9    5.14    1.02
   0   1   9    5.90    0.95
   0   1   9    5.88    0.69
   0  -1  -9    4.92    0.63
   0  -1  -9    3.97    0.85
   0   1   9    5.69    1.03
   0   1   9    5.35    0.67
   0  -1  -9    6.34    1.01
   0   1   9    5.03    0.65
   0  -1  -9    7.93    1.21
   0  -1  -9    6.46    1.07
   0  -1 -10    2.27    0.51
   0   1  10    1.45    0.77
   0   1  10    1.94    0.58
   0   1  10    2.06    0.80
   0   1  10    1.82    0.52
   0   1  10    1.47    0.55
   0   1  10    1.22    0.46
   0  -1 -10    2.76    0.84
   0  -1 -10    2.27    0.92
   0   1  11    4.01    0.71
   0  -1 -11    4.39    0.98
   0   1  11    7.68    1.22
   0  -1 -11    5.82    1.17
   0  -1 -11    4.84    0.70
   0   1  11    5.64    0.81
   0   1  11    5.17    1.12
   0  -1 -12    0.19    0.80
   0   1  12    0.94    0.69
   0  -1 -12    2.05    0.85
   0  -1 -13   -0.41    0.89
   0   1  13    1.19    0.85
   0  -1 -13    0.59    0.86
   0   1  13    0.93    0.79
   0  -2  14   -0.69    0.85
   0  -2  13    2.45    1.06
   0   2 -13    2.01    0.93
   0   2 -13    2.05    1.03
   0  -2  13    1.28    0.89
   0  -2  12    5.24    0.98
   0   2 -12    5.26    1.21
   0  -2  12    5.44    1.31
   0  -2  12    4.23    0.98
   0   2 -12    5.40    0.89
   0   2 -12    5.89    1.20
   0   2 -11    3.89    0.85
   0  -2  11    5.99    0.60
   0   2 -11    4.99    0.98
   0  -2  11    4.47    0.98
   0   2 -11    7.06    1.18
   0  -2  11    6.38    1.02
   0  -2  10   26.55    1.89
   0  -2  10   26.94    1.42
   0   2 -10   30.12    1.99
   0   2 -10   24.57    2.03
   0   2 -10   28.48    2.18
   0   2 -10   22.78    1.73
   0  -2  10   23.33    1.93
   0  -2  10   30.19    2.37
   0  -2  10   23.26    1.40
   0  -2   9   61.16    3.80
   0  -2   9   63.51    3.23
   0  -2   9   61.81    2.93
   0  -2   9   64.45    2.95
   0   2  -9   70.98    3.78
   0  -2   9   66.79    3.56
   0   2  -9   62.23    3.28
   0   2  -9   70.01    3.48
   0  -2   9   65.54    3.41
   0   2  -9   65.94    3.67
   0   2  -8   99.96    4.66
   0  -2   8  103.03    5.20
   0  -2   8   97.55    4.73
   0   2  -8  105.66    5.03
   0  -2   8   97.37    4.29
   0  -2   8  105.34    5.18
   0   2  -8   96.58    4.73
   0  -2   8   97.97    4.59
   0  -2   8  100.10    4.31
   0   2  -8  114.73    5.13
   0  -2   8   97.72    4.81
   0   2  -7  119.57    5.45
   0  -2   7  107.86    4.80
   0   2  -7  113.25    5.16
   0  -2   7  118.06    5.10
   0  -2   7  110.58    5.25
   0   2  -7  119.59    5.46
   0  -2   7  114.59    5.56
   0  -2   7  119.24    5.23
   0  -2   7  117.60    5.64
   0  -2   7  113.67    4.82
   0  -2   6   21.01    1.33
   0  -2   6   22.69    1.44
   0  -2   6   21.62    1.14
   0   2  -6   25.50    1.60
   0  -2   6   24.75    1.70
   0  -2   6   21.19    1.13
   0  -2   6   22.98    1.45
   0  -2   6   21.63    1.49
   0  -2   6   18.50    1.54
   0   2  -6   23.16    1.40
   0   2  -6   19.91    1.47
   0   2  -5  614.94   23.96
   0   2  -5  573.78   23.78
   0   2  -5  544.40   23.60
   0  -2   5  593.27   23.51
   0  -2   5  608.51   23.86
   0   2  -5  633.03   23.99
   0  -2   5  593.51   23.93
   0  -2   5  607.29   23.52
   0  -2   5  583.79   23.79
   0  -2   5  606.70   23.74
   0  -2   4  494.68   19.23
   0  -2   4  502.37   19.24
   0  -2   4  495.02   19.55
   0   2  -4  426.11   19.47
   0   2  -4  517.00   19.57
   0  -2   4  484.17   19.43
   0   2  -4  473.73   19.46
   0   2  -4  481.44   19.47
   0   2  -4  468.24   19.30
   0  -2   4  494.88   19.52
   0   2  -3 1838.15   75.42
   0   2  -3 1887.87   75.41
   0  -2   3 1932.90   75.24
   0   2  -3 1875.47   75.41
   0  -2   3 1973.54   75.47
   0   2  -3 1930.58   75.28
   0   2  -3 1874.24   75.26
   0  -2   3 1967.39   75.23
   0   2  -2    5.74    0.42
   0   2  -2    5.86    0.38
   0   2  -2    5.43    0.38
   0  -2   2    5.20    0.36
   0  -2   2    4.81    0.43
   0   2  -1  189.06    8.17
   0   2  -1  203.40    8.09
   0   2  -1  203.19    8.06
   0  -2   1  206.15    8.08
   0   2   0  580.66   23.24
   0   2   0  597.65   23.29
   0   2   1 1501.25   58.97
   0  -2  -1 1459.19   58.97
   0   2   1 1515.81   59.09
   0   2   1 1513.70   59.08
   0  -2  -1 1589.74   59.10
   0  -2  -1 1491.02   58.97
   0   2   1 1492.21   58.98
   0  -2  -2   12.15    0.65
   0  -2  -2   11.10    0.63
   0  -2  -2   11.00    0.75
   0  -2  -2   12.76    0.81
   0   2   2   11.25    0.68
   0   2   2   11.50    0.70
   0   2   2   11.09    0.67
   0   2   2    9.95    0.57
   0  -2  -2    8.90    0.72
   0   2   2   11.81    0.72
   0   2   3   41.09    2.04
   0  -2  -3   40.51    2.11
   0   2   3   40.41    2.00
   0   2   3   40.05    1.88
   0  -2  -3   38.37    2.05
   0  -2  -3   39.17    1.76
   0   2   3   38.23    1.92
   0  -2  -3   39.48    1.87
   0   2   4  465.66   18.61
   0   2   4  443.73   18.36
   0  -2  -4  476.23   18.19
   0   2   4  467.61   18.58
   0   2   4  434.46   18.12
   0  -2  -4  470.79   18.68
   0  -2  -4  466.27   18.74
   0   2   4  460.57   18.32
   0  -2  -4  458.98   18.39
   0  -2  -5   38.99    2.12
   0   2   5   40.03    2.27
   0   2   5   40.64    2.00
   0   2   5   40.93    1.83
   0  -2  -5   40.11    2.41
   0   2   5   33.97    2.20
   0   2   5   43.95    2.35
   0   2   5   41.31    2.06
   0  -2  -5   40.76    1.88
   0   2   6   40.22    2.36
   0   2   6   42.11    2.39
   0  -2  -6   40.85    2.54
   0   2   6   38.34    2.35
   0  -2  -6   37.53    2.18
   0   2   6   41.04    1.87
   0   2   6   42.08    2.04
   0   2   6   39.58    2.09
   0  -2  -6   35.53    2.25
   0  -2  -6   39.29    1.91
   0   2   7    9.65    1.03
   0   2   7    9.19    0.67
   0   2   7    8.43    1.05
   0   2   7    9.60    1.03
   0  -2  -7    6.80    1.02
   0  -2  -7    8.23    0.95
   0  -2  -7    9.17    1.15
   0  -2  -7    7.80    0.64
   0   2   7    7.97    0.79
   0   2   7    8.60    0.76
   0  -2  -7    7.83    0.86
   0   2   8   11.76    0.85
   0  -2  -8   13.86    1.50
   0   2   8   15.22    1.37
   0  -2  -8   11.35    1.14
   0   2   8   10.72    1.26
   0  -2  -8   12.98    1.33
   0   2   8   11.59    0.93
   0  -2  -8   10.45    0.82
   0  -2  -8   13.29    1.42
   0  -2  -8   11.01    1.19
   0   2   8   13.44    1.31
   0  -2  -9   10.55    1.39
   0   2   9   12.06    0.99
   0   2   9   10.10    1.32
   0   2   9    9.71    0.91
   0   2   9   10.06    0.84
   0  -2  -9   12.60    1.50
   0  -2  -9    9.47    0.81
   0   2   9    9.99    1.28
   0  -2  -9   11.67    1.34
   0   2   9   10.37    0.85
   0  -2  -9    9.44    1.20
   0  -2  -9   10.02    1.14
   0   2   9   10.81    1.30
   0   2  10    3.10    0.88
   0   2  10    2.31    0.51
   0   2  10    2.12    0.51
   0  -2 -10    2.00    0.45
   0   2  10    3.05    0.59
   0  -2 -10    2.05    0.78
   0   2  10    1.64    0.73
   0  -2 -10    1.57    0.87
   0   2  11    8.37    0.93
   0   2  11    8.22    1.30
   0   2  11    8.93    1.38
   0  -2 -11    6.28    1.34
   0  -2 -11    9.59    1.25
   0   2  12   -1.13    0.84
   0  -2 -12   -0.20    0.81
   0   2  12   -1.52    0.88
   0  -2 -12    0.26    0.70
   0  -3  14   -0.51    0.89
   0  -3  13    1.35    0.88
   0   3 -13    2.53    0.81
   0   3 -13    1.41    0.81
   0  -3  13    2.20    0.87
   0  -3  12    6.27    1.13
   0  -3  12    5.98    1.13
   0   3 -12    6.75    1.18
   0   3 -12    7.05    1.07
   0  -3  11   14.90    1.56
   0   3 -11   19.77    1.69
   0   3 -11   17.00    1.69
   0   3 -11   22.03    1.66
   0  -3  11   15.25    1.62
   0  -3  11   16.98    1.05
   0  -3  10    4.85    0.99
   0  -3  10    6.40    1.24
   0  -3  10    7.08    1.13
   0  -3  10    6.28    1.01
   0   3 -10    5.04    0.97
   0   3 -10    8.65    1.15
   0  -3  10    6.72    0.60
   0  -3  10    5.90    0.60
   0   3 -10    5.34    0.88
   0  -3   9  171.02    8.15
   0   3  -9  185.98    7.92
   0  -3   9  166.76    7.06
   0  -3   9  167.41    8.13
   0  -3   9  163.93    7.07
   0   3  -9  178.54    7.90
   0  -3   9  172.34    7.73
   0   3  -9  177.52    7.65
   0  -3   9  173.05    7.75
   0  -3   8    0.09    0.54
   0  -3   8    0.99    0.60
   0  -3   8    0.34    0.40
   0  -3   8    0.07    0.25
   0   3  -8    0.37    0.46
   0   3  -8    1.05    0.56
   0  -3   8    0.79    0.50
   0  -3   8    1.01    0.62
   0  -3   8    0.33    0.26
   0   3  -8    0.55    0.47
   0   3  -7  206.94    8.16
   0  -3   7  183.68    8.32
   0  -3   7  178.91    7.93
   0  -3   7  183.45    8.03
   0  -3   7  182.64    7.52
   0  -3   7  176.27    7.49
   0   3  -7  172.45    7.91
   0  -3   7  179.36    8.10
   0  -3   7  187.21    8.32
   0   3  -7  195.26    8.12
   0   3  -6  178.99    7.28
   0   3  -6  158.67    7.14
   0  -3   6  159.65    7.24
   0  -3   6  159.84    6.76
   0   3  -6  183.51    7.30
   0   3  -6  158.44    7.15
   0  -3   6  157.11    7.06
   0  -3   6  154.79    7.19
   0  -3   6  175.21    6.79
   0   3  -6  161.40    6.92
   0  -3   6  162.28    7.42
   0   3  -5  815.14   32.25
   0  -3   5  822.69   32.54
   0  -3   5  800.69   32.12
   0  -3   5  822.30   32.54
   0  -3   5  833.01   32.14
   0   3  -5  792.98   32.45
   0   3  -5  861.71   32.50
   0   3  -5  788.37   32.45
   0  -3   5  755.95   32.61
   0  -3   4    1.56    0.27
   0   3  -4    1.52    0.35
   0   3  -4    1.76    0.38
   0  -3   4    1.29    0.38
   0  -3   4    1.55    0.25
   0   3  -4    1.70    0.40
   0   3  -4    1.10    0.26
   0   3  -4    1.98    0.38
   0   3  -4    2.09    0.33
   0  -3   3 1107.28   42.48
   0   3  -3 1080.21   42.51
   0   3  -3 1071.01   42.57
   0  -3   3  969.92   42.68
   0   3  -3 1094.38   42.56
   0   3  -3 1096.45   42.49
   0   3  -2  192.17    7.90
   0   3  -2  185.98    7.95
   0   3  -2  187.62    7.93
   0  -3   2  196.99    7.95
   0  -3   2  213.13    7.93
   0  -3   2  185.63    7.97
   0   3  -2  203.83    7.95
   0  -3   1  114.25    4.89
   0  -3   1  124.87    4.98
   0   3  -1  119.54    4.87
   0   3  -1  110.60    4.93
   0   3  -1  112.79    4.94
   0   3  -1  121.08    5.06
   0  -3   1  127.15    4.91
   0  -3   1  110.54    4.92
   0   3  -1  121.67    4.90
   0  -3   1  114.00    5.09
   0   3  -1  121.26    4.87
   0  -3   1  123.92    4.90
   0  -3   0   54.38    2.34
   0   3   0   48.91    2.27
   0  -3   0   54.09    2.40
   0  -3   0   55.84    2.30
   0   3   0   54.71    2.45
   0   3   0   55.57    2.38
   0   3   0   52.77    2.26
   0   3   0   54.39    2.34
   0   3   1    3.61    0.28
   0  -3  -1    3.09    0.34
   0   3   1    3.47    0.36
   0  -3  -1    2.99    0.32
   0   3   1    3.35    0.36
   0  -3  -1    3.11    0.28
   0  -3  -1    3.35    0.37
   0  -3  -1    3.52    0.28
   0   3   1    2.77    0.34
   0  -3  -2   38.95    1.91
   0  -3  -2   38.40    1.96
   0  -3  -2   37.09    1.88
   0  -3  -2   37.48    1.72
   0   3   2   38.36    1.87
   0   3   2   40.01    1.86
   0   3   2   38.74    1.75
   0   3   2   38.72    1.92
   0   3   2   32.72    1.70
   0  -3  -3   57.31    2.85
   0  -3  -3   58.49    2.83
   0  -3  -3   56.83    2.79
   0  -3  -3   56.97    2.54
   0   3   3   56.37    2.62
   0   3   3   55.35    2.62
   0   3   3   60.12    2.72
   0   3   3   51.18    2.42
   0   3   3   56.79    2.61
   0  -3  -3   57.80    2.54
   0  -3  -4  181.52    7.58
   0  -3  -4  181.90    7.91
   0   3   4  178.61    7.62
   0   3   4  183.15    7.61
   0  -3  -4  187.35    8.03
   0   3   4  179.79    7.75
   0   3   4  182.23    7.69
   0  -3  -5    9.76    1.08
   0   3   5   10.91    0.85
   0   3   5   10.94    0.87
   0  -3  -5   11.35    0.88
   0   3   5   10.99    0.67
   0   3   5   12.33    1.01
   0  -3  -5   12.29    1.12
   0   3   5   11.23    0.87
   0  -3  -6    0.80    0.51
   0   3   6    0.76    0.35
   0  -3  -6    0.72    0.24
   0   3   6    0.50    0.42
   0   3   6    0.22    0.33
   0  -3  -6    0.67    0.36
   0   3   6    0.63    0.22
   0   3   6    0.31    0.29
   0   3   6    1.23    0.49
   0   3   7   35.88    2.32
   0  -3  -7   34.00    1.76
   0  -3  -7   37.10    2.54
   0   3   7   34.62    2.02
   0  -3  -7   38.09    2.13
   0   3   7   36.46    1.73
   0   3   7   35.64    2.00
   0   3   7   36.29    1.98
   0   3   7   34.35    2.25
   0   3   7   37.14    2.34
   0   3   8    0.39    0.40
   0  -3  -8    1.08    0.32
   0  -3  -8    0.45    0.66
   0   3   8    0.55    0.50
   0   3   8    0.34    0.60
   0   3   8    0.90    0.54
   0  -3  -8    0.34    0.54
   0  -3  -8    0.66    0.49
   0   3   8    0.21    0.39
   0   3   8    0.43    0.37
   0   3   8    0.67    0.31
   0   3   9   30.19    2.27
   0  -3  -9   30.65    1.68
   0   3   9   32.77    1.94
   0   3   9   37.19    2.45
   0   3   9   32.96    2.41
   0  -3  -9   35.82    2.18
   0  -3  -9   39.95    2.83
   0   3   9   35.33    1.95
   0   3   9   29.75    1.66
   0   3   9   30.28    1.67
   0  -3 -10    0.19    0.74
   0   3  10    0.14    0.62
   0   3  10    1.61    0.57
   0   3  10    1.32    0.50
   0  -3 -10    1.23    0.62
   0   3  10   -0.14    0.73
   0  -3 -11    3.04    0.86
   0  -3 -11    3.89    1.19
   0   3  11    3.53    0.97
   0   3  11    2.22    0.87
   0  -3 -12    2.19    1.02
   0   3  12    0.81    0.75
   0  -3 -12    2.70    0.86
   0   3  12    1.99    0.83
   0  -4  14    6.12    1.37
   0   4 -13    2.62    0.90
   0  -4  13    1.03    0.80
   0   4 -13    1.90    0.86
   0   4 -13    3.85    1.29
   0  -4  13    0.47    0.76
   0   4 -12    0.84    0.88
   0   4 -12    1.22    0.72
   0  -4  12    0.98    0.71
   0   4 -12    1.43    0.65
   0  -4  12    0.68    0.77
   0   4 -11   44.21    2.77
   0  -4  11   44.47    2.87
   0   4 -11   40.96    3.03
   0   4 -11   46.73    2.89
   0   4 -11   41.91    2.86
   0  -4  11   48.54    3.32
   0  -4  11   43.49    2.90
   0  -4  10    3.50    0.49
   0   4 -10    4.38    0.84
   0  -4  10    3.48    0.78
   0  -4  10    3.14    0.89
   0  -4  10    4.35    1.03
   0  -4  10    3.36    0.49
   0   4 -10    4.37    0.87
   0   4  -9   38.61    2.34
   0  -4   9   36.93    2.27
   0  -4   9   36.15    2.37
   0  -4   9   33.44    1.76
   0  -4   9   31.27    2.49
   0  -4   9   34.85    2.57
   0   4  -9   35.53    2.28
   0   4  -9   33.50    2.21
   0  -4   9   32.29    1.72
   0  -4   9   35.09    2.35
   0   4  -8  136.61    5.86
   0   4  -8  141.90    5.90
   0  -4   8  118.49    5.69
   0  -4   8  115.92    5.22
   0  -4   8  122.32    6.13
   0  -4   8  122.21    5.89
   0  -4   8  121.62    5.25
   0  -4   8  138.98    6.27
   0   4  -8  119.33    5.44
   0  -4   8  124.12    5.88
   0  -4   7   58.46    2.97
   0  -4   7   58.93    2.65
   0  -4   7   53.88    3.11
   0   4  -7   60.92    3.05
   0   4  -7   56.43    3.00
   0   4  -7   64.53    3.09
   0   4  -7   57.00    3.05
   0   4  -7   60.24    3.09
   0  -4   7   54.74    2.61
   0  -4   7   54.37    3.26
   0  -4   7   56.88    3.13
   0   4  -7   55.66    2.79
   0   4  -6   77.75    3.76
   0   4  -6   79.60    3.62
   0   4  -6   74.54    3.80
   0  -4   6   77.35    3.46
   0  -4   6   79.79    3.93
   0  -4   6   81.24    4.08
   0  -4   6   77.53    3.91
   0   4  -6   77.06    3.84
   0   4  -6   83.57    3.81
   0   4  -5   24.69    1.46
   0  -4   5   22.22    1.26
   0   4  -5   23.22    1.52
   0   4  -5   26.18    1.49
   0  -4   5   24.09    1.61
   0   4  -5   23.32    1.33
   0   4  -5   25.10    1.58
   0  -4   5   24.53    1.62
   0   4  -5   22.70    1.34
   0   4  -4  500.13   19.96
   0  -4   4  500.94   19.94
   0   4  -4  504.61   20.01
   0  -4   4  501.75   20.34
   0  -4   4  500.61   19.93
   0   4  -4  492.49   20.00
   0   4  -4  477.45   20.18
   0   4  -4  508.46   20.07
   0   4  -3   18.24    1.03
   0  -4   3   15.53    0.98
   0   4  -3   15.89    1.00
   0   4  -3   17.04    1.00
   0   4  -3   16.25    0.96
   0   4  -3   16.29    1.01
   0  -4   3   18.72    1.01
   0  -4   3   16.65    1.09
   0  -4   2  475.81   20.03
   0   4  -2  470.98   20.00
   0   4  -2  502.27   20.21
   0  -4   2  510.37   20.05
   0   4  -2  495.18   19.93
   0  -4   2  525.33   19.98
   0  -4   2  484.94   20.02
   0   4  -2  546.06   19.99
   0  -4   2  490.21   20.28
   0   4  -1    0.12    0.14
   0   4  -1    0.37    0.28
   0  -4   1    0.39    0.15
   0  -4   1   -0.03    0.17
   0  -4   1   -0.03    0.19
   0  -4   1    0.59    0.23
   0  -4   1    0.66    0.25
   0   4  -1    0.34    0.21
   0  -4   1    0.12    0.18
   0   4  -1    0.21    0.18
   0   4  -1    0.25    0.19
   0  -4   0  159.04    6.61
   0   4   0  156.40    6.52
   0  -4   0  167.63    6.55
   0  -4   0  166.23    6.72
   0   4   0  154.17    6.61
   0   4   0  163.40    6.76
   0   4   0  158.72    6.51
   0   4   0  160.80    6.66
   0   4   1  127.25    5.42
   0  -4  -1  132.20    5.36
   0   4   1  133.58    5.26
   0  -4  -1  125.47    5.25
   0  -4  -1  133.77    5.54
   0   4   1  135.54    5.47
   0  -4  -1  116.80    5.23
   0   4   1  122.28    5.45
   0  -4  -2   40.94    1.88
   0   4   2   41.63    2.11
   0  -4  -2   36.87    1.96
   0  -4  -2   43.87    2.19
   0  -4  -2   41.49    2.12
   0  -4  -2   41.61    1.88
   0   4   2   43.27    2.08
   0   4   2   39.14    1.89
   0  -4  -2   38.07    2.06
   0   4   2   40.31    2.03
   0  -4  -3    1.35    0.40
   0  -4  -3    2.61    0.33
   0   4   3    2.94    0.42
   0  -4  -3    2.23    0.42
   0  -4  -3    2.12    0.48
   0   4   3    2.97    0.41
   0   4   3    2.42    0.42
   0  -4  -3    2.20    0.31
   0   4   3    2.14    0.45
   0   4   3    2.32    0.30
   0  -4  -4    1.27    0.46
   0   4   4    1.48    0.25
   0  -4  -4    2.02    0.50
   0   4   4    1.52    0.39
   0   4   4    1.30    0.39
   0   4   4    0.86    0.37
   0  -4  -4    1.11    0.39
   0   4   4    1.96    0.40
   0   4   4    2.13    0.40
   0  -4  -4    1.11    0.30
   0  -4  -5    4.87    0.75
   0   4   5    4.13    0.59
   0   4   5    4.89    0.41
   0  -4  -5    5.10    0.58
   0  -4  -5    5.82    0.81
   0   4   5    4.11    0.64
   0   4   5    5.34    0.68
   0   4   5    4.92    0.60
   0   4   5    4.12    0.59
   0  -4  -5    5.07    0.60
   0  -4  -5    5.26    0.76
   0  -4  -6   23.09    1.75
   0   4   6   20.09    1.49
   0   4   6   19.52    1.07
   0   4   6   22.45    1.39
   0  -4  -6   22.01    1.38
   0  -4  -6   19.89    1.75
   0   4   6   17.84    1.35
   0   4   6   19.83    1.38
   0  -4  -6   21.91    1.37
   0   4   7   20.87    1.48
   0  -4  -7   22.84    1.97
   0  -4  -7   22.47    1.51
   0   4   7   20.92    1.42
   0   4   7   20.86    1.13
   0   4   7   22.24    1.49
   0  -4  -7   21.76    1.46
   0   4   7   23.96    1.69
   0   4   8   25.68    1.39
   0  -4  -8   27.68    2.35
   0   4   8   25.82    1.77
   0  -4  -8   28.74    1.83
   0   4   8   29.56    1.81
   0  -4  -8   30.53    1.88
   0   4   8   28.72    1.78
   0   4   8   30.73    2.07
   0   4   9    1.75    0.58
   0   4   9    2.08    0.63
   0   4   9    1.55    0.58
   0   4   9    1.92    0.75
   0   4   9    2.39    0.85
   0  -4  -9    2.08    0.64
   0  -4  -9    2.49    0.69
   0  -4  -9    1.82    0.91
   0   4  10   26.60    2.22
   0   4  10   26.20    2.15
   0  -4 -10   29.38    2.67
   0   4  10   26.05    1.83
   0  -4 -10   26.12    1.95
   0  -4 -11    2.18    1.08
   0   4  11    4.57    1.08
   0  -4 -11    3.59    0.92
   0   4  11    3.04    0.91
   0  -4 -12   12.73    1.46
   0   4  12    9.13    1.46
   0  -5  14    9.97    1.60
   0   5 -14   11.01    1.57
   0  -5  13   -0.15    0.74
   0  -5  13   -0.48    0.98
   0   5 -13    0.19    1.02
   0   5 -13   -0.14    0.77
   0   5 -13    0.97    0.76
   0  -5  12   16.50    1.74
   0  -5  12   14.79    2.02
   0   5 -12   18.60    2.05
   0   5 -12   16.10    1.70
   0  -5  12   15.38    1.78
   0   5 -12   14.65    1.57
   0   5 -11    0.98    0.72
   0  -5  11    1.59    0.69
   0  -5  11    1.24    0.83
   0   5 -11    1.98    0.69
   0  -5  11    1.47    0.87
   0   5 -10   66.23    3.48
   0  -5  10   54.89    3.35
   0   5 -10   62.87    3.50
   0  -5  10   61.56    3.91
   0  -5  10   59.17    2.83
   0   5 -10   60.87    3.44
   0  -5  10   59.81    3.58
   0  -5  10   66.24    3.70
   0  -5   9   -0.30    0.68
   0  -5   9    0.21    0.29
   0   5  -9    0.28    0.50
   0  -5   9    0.10    0.38
   0   5  -9    0.32    0.47
   0   5  -9    0.10    0.44
   0  -5   9    0.12    0.51
   0   5  -9   -0.07    0.34
   0   5  -9    0.09    0.44
   0  -5   9   -0.59    0.67
   0  -5   9   -0.30    0.61
   0   5  -8  116.99    5.10
   0   5  -8  101.78    5.12
   0  -5   8  108.95    5.50
   0  -5   8  102.53    4.98
   0   5  -8  110.67    5.07
   0  -5   8  103.87    4.61
   0   5  -8   99.74    4.80
   0  -5   8  108.42    5.28
   0   5  -8  102.93    5.14
   0  -5   8  102.58    5.19
   0   5  -8  110.82    5.08
   0  -5   7    5.14    0.89
   0   5  -7    3.79    0.72
   0   5  -7    3.85    0.59
   0   5  -7    4.99    0.81
   0  -5   7    4.84    0.79
   0  -5   7    4.22    0.81
   0  -5   7    4.38    0.51
   0   5  -7    4.43    0.64
   0   5  -7    4.70    0.68
   0  -5   6   84.29    4.33
   0   5  -6   94.35    4.09
   0  -5   6   83.64    3.80
   0   5  -6   81.88    4.18
   0   5  -6   82.16    4.15
   0   5  -6   84.64    3.93
   0  -5   6   88.14    3.82
   0   5  -6   90.44    4.03
   0  -5   6   85.41    4.32
   0   5  -6   81.28    3.86
   0   5  -5  123.90    5.99
   0   5  -5  141.78    5.87
   0  -5   5  135.20    5.72
   0   5  -5  131.59    5.75
   0  -5   5  126.92    6.16
   0   5  -5  134.77    5.80
   0  -5   5  130.71    6.09
   0   5  -5  138.85    5.80
   0  -5   4  221.89   10.04
   0   5  -4  233.20    9.89
   0   5  -4  253.05    9.97
   0  -5   4  261.39    9.90
   0   5  -4  245.24    9.95
   0  -5   4  248.78    9.91
   0  -5   4  206.25   10.02
   0   5  -4  245.05    9.87
   0   5  -4  235.56    9.93
   0  -5   3   26.33    1.64
   0   5  -3   30.45    1.60
   0  -5   3   32.09    1.57
   0  -5   3   29.75    1.67
   0  -5   3   25.64    1.81
   0   5  -3   29.92    1.62
   0   5  -3   31.08    1.58
   0   5  -3   29.83    1.60
   0  -5   3   30.01    1.62
   0   5  -3   30.20    1.80
   0   5  -3   28.91    1.51
   0   5  -3   27.13    1.72
   0  -5   2  124.39    5.54
   0   5  -2  136.64    5.44
   0  -5   2  125.40    5.52
   0  -5   2  133.63    5.59
   0  -5   2  130.04    5.48
   0   5  -2  128.54    5.71
   0   5  -2  129.92    5.42
   0   5  -2  127.15    5.46
   0   5  -2  123.96    5.52
   0  -5   1  154.42    6.52
   0   5  -1  150.62    6.60
   0   5  -1  146.12    6.40
   0  -5   1  159.89    6.57
   0   5  -1  152.02    6.58
   0  -5   1  157.38    6.69
   0   5  -1  158.85    6.48
   0  -5   1  153.57    6.56
   0   5  -1  155.47    6.71
   0  -5   1  164.11    6.69
   0   5  -1  156.16    6.51
   0  -5   1  162.89    6.50
   0   5   0   59.45    2.88
   0   5   0   67.51    3.03
   0   5   0   61.17    2.74
   0   5   0   62.99    2.73
   0  -5   0   64.03    2.98
   0  -5   0   64.68    2.87
   0   5   0   58.86    2.85
   0  -5   0   64.55    2.79
   0  -5  -1  266.74   10.86
   0   5   1  274.98   10.98
   0  -5  -1  259.09   10.73
   0   5   1  269.07   10.74
   0  -5  -1  273.65   11.06
   0   5   1  265.00   10.95
   0   5   1  254.58   10.98
   0   5   2    0.43    0.20
   0  -5  -2    0.62    0.23
   0   5   2    0.52    0.30
   0   5   2    0.36    0.27
   0  -5  -2    0.38    0.17
   0  -5  -2    0.23    0.25
   0   5   2    0.83    0.33
   0  -5  -2    0.54    0.33
   0  -5  -2    0.26    0.33
   0  -5  -2    0.43    0.18
   0   5   3    0.28    0.20
   0  -5  -3    0.79    0.42
   0  -5  -3    0.29    0.32
   0  -5  -3    0.05    0.28
   0   5   3    0.53    0.28
   0  -5  -3    0.57    0.37
   0  -5  -3    0.80    0.25
   0   5   3    0.53    0.32
   0  -5  -3    0.18    0.21
   0   5   3    0.13    0.30
   0   5   4   74.83    3.53
   0   5   4   69.11    3.17
   0   5   4   70.95    3.61
   0   5   4   77.30    3.50
   0  -5  -4   75.63    3.77
   0  -5  -4   71.82    3.29
   0  -5  -4   77.33    3.76
   0   5   4   71.05    3.44
   0  -5  -4   71.46    3.80
   0  -5  -4   70.50    3.29
   0  -5  -5   28.91    2.22
   0   5   5   30.60    1.96
   0   5   5   32.88    2.08
   0  -5  -5   33.15    2.20
   0   5   5   33.25    1.91
   0  -5  -5   34.99    2.24
   0  -5  -5   34.47    1.82
   0   5   5   32.97    1.95
   0  -5  -6    0.81    0.48
   0  -5  -6    0.24    0.54
   0   5   6   -0.36    0.44
   0   5   6    0.41    0.23
   0  -5  -6    0.45    0.55
   0   5   6    0.71    0.40
   0  -5  -6   -0.12    0.35
   0   5   6    0.61    0.39
   0   5   6    0.30    0.40
   0   5   6    0.10    0.43
   0  -5  -7   -0.07    0.47
   0   5   7    0.47    0.44
   0   5   7    0.70    0.52
   0  -5  -7    0.31    0.70
   0   5   7    0.68    0.23
   0  -5  -7    0.12    0.58
   0   5   7    1.56    0.54
   0   5   7    0.94    0.50
   0   5   8   58.34    3.03
   0   5   8   53.07    3.02
   0   5   8   57.02    3.05
   0   5   8   59.39    3.27
   0  -5  -8   56.49    3.01
   0  -5  -8   57.64    3.75
   0  -5  -9   31.99    2.79
   0   5   9   29.28    2.20
   0   5   9   27.46    1.99
   0   5   9   30.65    2.02
   0  -5  -9   36.54    2.16
   0  -5 -10   26.94    1.96
   0  -5 -10   24.06    2.55
   0   5  10   27.52    2.21
   0   5  10   26.99    1.92
   0  -5 -11    4.41    1.40
   0   5  11    3.13    0.90
   0   6 -14    5.75    1.29
   0  -6  14    3.87    1.17
   0  -6  13    2.75    0.94
   0  -6  13    3.61    1.12
   0   6 -13    3.40    1.03
   0   6 -12    8.07    1.51
   0   6 -12   10.95    1.44
   0  -6  12    8.50    1.26
   0   6 -12    8.14    1.17
   0  -6  12   10.93    1.71
   0  -6  12   11.14    1.55
   0   6 -11   10.85    1.46
   0  -6  11   12.93    1.46
   0  -6  11   14.17    1.63
   0   6 -11   15.41    1.44
   0  -6  11   11.53    1.70
   0  -6  11   12.96    1.62
   0  -6  10   59.60    3.38
   0   6 -10   56.59    3.44
   0  -6  10   59.83    3.83
   0   6 -10   51.13    2.98
   0  -6  10   54.43    3.50
   0   6 -10   65.76    3.38
   0   6 -10   62.68    3.37
   0  -6  10   63.68    3.67
   0  -6   9   56.53    3.28
   0   6  -9   62.05    3.29
   0  -6   9   64.86    3.67
   0   6  -9   57.16    3.44
   0   6  -9   55.55    3.08
   0  -6   9   60.93    2.93
   0   6  -9   64.69    3.55
   0  -6   9   60.37    3.53
   0  -6   9   62.58    3.83
   0   6  -9   68.32    3.38
   0   6  -8   13.18    1.16
   0  -6   8   10.49    1.08
   0  -6   8   12.72    1.30
   0  -6   8   16.29    1.51
   0   6  -8   11.23    1.27
   0   6  -8   11.84    1.06
   0   6  -8   11.12    1.23
   0  -6   8   12.83    0.96
   0  -6   8   13.03    1.44
   0   6  -8   14.09    1.19
   0  -6   7   93.91    4.77
   0   6  -7   87.77    4.56
   0   6  -7   92.86    4.32
   0   6  -7   93.15    4.64
   0   6  -7   87.37    4.21
   0   6  -7   96.38    4.34
   0   6  -7   95.01    4.39
   0  -6   7   89.52    4.14
   0  -6   7   92.38    4.80
   0  -6   6   47.40    2.88
   0   6  -6   53.78    2.64
   0   6  -6   50.29    2.55
   0   6  -6   48.02    2.83
   0  -6   6   47.57    2.48
   0   6  -6   50.97    2.66
   0   6  -6   49.30    2.54
   0   6  -6   48.17    2.79
   0   6  -6   52.59    2.61
   0  -6   6   51.89    2.99
   0   6  -5   40.44    2.13
   0  -6   5   36.57    2.35
   0   6  -5   41.72    2.17
   0   6  -5   43.87    2.24
   0  -6   5   44.45    2.19
   0   6  -5   40.30    2.20
   0   6  -5   42.85    2.42
   0  -6   5   36.22    2.34
   0   6  -5   41.51    2.20
   0  -6   5   42.24    2.14
   0   6  -4   12.89    1.15
   0   6  -4   14.90    1.00
   0  -6   4   13.67    1.00
   0   6  -4   12.66    0.90
   0   6  -4   14.05    0.99
   0  -6   4   12.09    1.05
   0   6  -4   13.12    1.00
   0  -6   4   14.60    0.97
   0  -6   4   12.98    1.10
   0   6  -4   13.57    1.16
   0   6  -4   13.42    0.99
   0  -6   4   11.81    1.06
   0   6  -3   67.44    3.03
   0  -6   3   67.19    3.20
   0  -6   3   70.40    3.11
   0   6  -3   61.54    3.16
   0   6  -3   62.18    3.30
   0  -6   3   63.82    3.22
   0   6  -3   66.03    3.15
   0  -6   3   67.01    3.22
   0   6  -3   71.73    3.09
   0   6  -3   63.38    3.34
   0  -6   2   11.58    0.86
   0  -6   2   10.13    0.85
   0  -6   2   10.12    0.84
   0  -6   2   12.62    0.95
   0   6  -2   10.71    0.78
   0   6  -2   10.03    0.83
   0   6  -2   11.24    1.00
   0  -6   2   10.45    0.90
   0   6  -2    9.76    0.79
   0   6  -1   12.52    0.85
   0  -6   1   10.23    0.87
   0   6  -1   11.24    0.90
   0   6  -1   11.99    0.76
   0  -6   1   12.75    1.02
   0   6  -1   11.69    0.86
   0  -6   1   13.72    0.88
   0  -6   1   11.08    0.85
   0  -6   1   13.31    1.02
   0   6  -1   11.08    0.77
   0  -6   1   12.19    0.90
   0   6  -1   10.26    0.90
   0   6  -1   12.42    1.01
   0  -6   0    7.64    0.61
   0   6   0    7.69    0.56
   0   6   0    6.63    0.67
   0  -6   0    8.89    0.79
   0   6   0    8.12    0.59
   0  -6   0    6.94    0.65
   0   6   0    7.05    0.74
   0   6   1    7.75    0.74
   0  -6  -1    8.01    0.67
   0   6   1    5.40    0.68
   0   6   1    7.08    0.57
   0   6   1    6.39    0.68
   0  -6  -1    6.33    0.76
   0  -6  -2   46.44    2.15
   0   6   2   42.17    2.14
   0   6   2   47.82    2.44
   0  -6  -2   45.71    2.41
   0  -6  -2   44.35    2.12
   0  -6  -2   43.39    2.27
   0  -6  -2   41.75    2.46
   0   6   2   41.13    2.27
   0  -6  -2   50.64    2.59
   0   6   2   44.16    2.38
   0   6   3   30.13    1.85
   0  -6  -3   30.89    1.80
   0  -6  -3   32.99    1.65
   0   6   3   31.69    1.93
   0  -6  -3   32.34    2.09
   0  -6  -3   32.36    2.05
   0  -6  -3   33.42    1.66
   0   6   3   29.04    1.72
   0   6   3   30.82    1.65
   0   6   3   31.11    1.72
   0  -6  -3   30.16    1.94
   0  -6  -4   16.08    1.02
   0  -6  -4   14.44    0.99
   0   6   4   14.83    1.24
   0   6   4   14.62    0.94
   0   6   4   13.57    1.16
   0   6   4   15.22    1.14
   0  -6  -4   14.44    1.36
   0  -6  -4   12.91    1.35
   0  -6  -4   17.05    1.21
   0   6   4   13.66    1.01
   0  -6  -4   11.63    1.22
   0   6   5   17.32    1.39
   0   6   5   17.11    1.36
   0  -6  -5   18.29    1.20
   0  -6  -5   14.94    1.27
   0  -6  -5   17.44    1.59
   0  -6  -5   18.84    1.21
   0  -6  -5   17.14    1.61
   0   6   5   17.95    1.45
   0  -6  -5   21.21    1.69
   0   6   5   15.60    1.01
   0   6   5   16.94    1.12
   0   6   6    5.66    0.87
   0  -6  -6    3.37    0.90
   0  -6  -6    6.66    0.78
   0  -6  -6    3.81    1.07
   0  -6  -6    3.95    0.69
   0   6   6    4.69    0.52
   0   6   6    7.11    1.00
   0  -6  -6    4.08    1.03
   0   6   6    6.98    0.91
   0   6   7   26.41    1.87
   0  -6  -7   25.89    1.69
   0  -6  -7   28.86    2.37
   0   6   7   24.22    1.79
   0  -6  -7   27.42    1.73
   0   6   7   28.61    2.07
   0   6   8    3.25    0.83
   0  -6  -8    1.31    0.94
   0   6   8    2.82    0.72
   0   6   8    3.63    0.79
   0  -6  -8    2.90    0.64
   0  -6  -9   23.12    2.50
   0   6   9   24.40    1.83
   0   6  10    3.54    0.92
   0  -6 -10    0.91    1.08
   0   6  10    2.67    0.74
   0   7 -13    8.54    1.45
   0  -7  13    9.18    1.43
   0  -7  12    0.14    0.56
   0  -7  12   -0.31    0.67
   0   7 -12   -0.30    0.71
   0  -7  12   -0.21    0.77
   0  -7  12   -0.69    0.84
   0   7 -12    0.24    0.60
   0  -7  11   12.17    1.84
   0  -7  11   15.71    1.81
   0  -7  11   11.53    1.59
   0   7 -11   18.59    1.79
   0   7 -11   14.36    1.46
   0  -7  11   14.49    1.54
   0   7 -10    0.13    0.67
   0   7 -10    0.08    0.49
   0   7 -10   -0.20    0.56
   0  -7  10   -0.31    0.70
   0  -7  10   -0.69    0.67
   0  -7  10    0.78    0.63
   0  -7  10   -0.18    0.73
   0  -7   9  122.73    5.44
   0   7  -9  120.38    5.65
   0   7  -9  125.42    6.07
   0  -7   9  123.34    6.38
   0  -7   9  127.35    6.28
   0  -7   9  113.96    5.77
   0   7  -9  116.56    6.02
   0   7  -9  131.42    5.72
   0  -7   9  116.84    6.04
   0  -7   8    0.60    0.41
   0   7  -8   -0.27    0.47
   0   7  -8    0.32    0.42
   0   7  -8   -0.09    0.52
   0   7  -8    0.23    0.56
   0  -7   8   -0.29    0.66
   0  -7   8    0.95    0.70
   0   7  -8    0.25    0.42
   0   7  -8    0.07    0.52
   0   7  -8    0.47    0.58
   0   7  -7   36.41    2.18
   0  -7   7   41.49    2.18
   0   7  -7   38.03    2.47
   0   7  -7   38.40    2.15
   0   7  -7   42.10    2.58
   0  -7   7   39.05    2.64
   0   7  -7   35.96    2.14
   0  -7   7   36.69    2.11
   0   7  -7   42.63    2.35
   0  -7   7   36.10    2.55
   0   7  -7   38.63    2.22
   0  -7   6    0.42    0.56
   0   7  -6    1.62    0.52
   0   7  -6    1.27    0.53
   0   7  -6    1.85    0.65
   0  -7   6    2.27    0.54
   0   7  -6    1.98    0.49
   0   7  -6    2.19    0.54
   0  -7   6    1.85    0.59
   0   7  -6    1.94    0.50
   0  -7   6    1.85    0.55
   0   7  -5  119.14    5.08
   0   7  -5  113.28    5.03
   0   7  -5  104.00    5.31
   0  -7   5  107.21    5.29
   0  -7   5  111.36    5.05
   0   7  -5  109.53    5.38
   0  -7   5  115.10    4.98
   0   7  -5  110.82    4.91
   0  -7   5  103.98    5.19
   0   7  -5  109.76    5.07
   0  -7   5  109.94    5.29
   0   7  -5  125.62    5.11
   0   7  -5  101.66    5.02
   0   7  -4   32.64    1.70
   0  -7   4   27.04    1.74
   0   7  -4   29.98    1.61
   0  -7   4   28.73    1.66
   0  -7   4   31.75    1.88
   0  -7   4   29.02    1.77
   0  -7   4   28.34    1.85
   0   7  -4   27.14    1.89
   0   7  -4   25.61    1.65
   0   7  -4   28.67    1.93
   0   7  -4   27.92    1.73
   0  -7   4   28.39    1.84
   0   7  -3    3.50    0.66
   0  -7   3    4.75    0.59
   0  -7   3    5.95    0.71
   0   7  -3    4.55    0.62
   0   7  -3    4.52    0.55
   0   7  -3    4.48    0.74
   0  -7   3    4.83    0.66
   0   7  -3    4.64    0.62
   0  -7   3    5.49    0.69
   0  -7   3    4.65    0.64
   0   7  -3    4.94    0.55
   0   7  -2   19.68    1.47
   0  -7   2   21.22    1.44
   0  -7   2   21.21    1.46
   0   7  -2   19.24    1.35
   0   7  -2   21.70    1.27
   0  -7   2   20.67    1.35
   0  -7   2   21.29    1.38
   0   7  -2   20.66    1.30
   0   7  -2   17.82    1.19
   0  -7   2   22.72    1.38
   0  -7   1    0.66    0.45
   0  -7   1    1.53    0.44
   0   7  -1    1.21    0.36
   0   7  -1    1.35    0.46
   0   7  -1    1.44    0.28
   0   7  -1    1.15    0.36
   0   7  -1    1.45    0.46
   0  -7   1    2.45    0.45
   0   7  -1    1.75    0.31
   0  -7   1    0.61    0.39
   0  -7   1    2.17    0.39
   0  -7   1    1.26    0.39
   0   7   0    2.64    0.36
   0  -7   0    2.60    0.54
   0   7   0    2.30    0.45
   0  -7   0    2.23    0.41
   0  -7   0    2.04    0.41
   0   7   0    2.24    0.34
   0  -7   0    1.54    0.53
   0   7   0    2.27    0.55
   0   7   1   91.21    3.93
   0   7   1   80.14    3.90
   0   7   1   72.22    3.87
   0   7   1   82.66    3.62
   0  -7  -1   81.29    3.66
   0  -7  -1   79.07    4.00
   0  -7  -1   83.18    3.80
   0  -7  -2    6.60    0.69
   0  -7  -2    4.31    0.78
   0  -7  -2    4.93    0.70
   0   7   2    5.19    0.74
   0   7   2    6.42    0.60
   0   7   2    5.89    0.72
   0  -7  -2    5.38    0.57
   0   7   2    4.12    0.68
   0  -7  -2    4.26    0.72
   0  -7  -3    0.21    0.51
   0   7   3    1.22    0.38
   0   7   3    0.47    0.42
   0  -7  -3    2.02    0.59
   0  -7  -3    0.77    0.33
   0  -7  -3    0.13    0.36
   0   7   3    0.90    0.43
   0   7   3    1.04    0.41
   0  -7  -3    1.15    0.36
   0   7   3    0.18    0.43
   0  -7  -4    1.82    0.78
   0  -7  -4    0.98    0.66
   0   7   4    0.75    0.38
   0   7   4    0.72    0.47
   0  -7  -4   -0.23    0.63
   0   7   4    0.74    0.52
   0  -7  -4    1.01    0.49
   0   7   4    0.82    0.58
   0  -7  -4    1.33    0.44
   0   7   4    0.99    0.59
   0  -7  -4    0.87    0.42
   0   7   5  299.21   13.12
   0  -7  -5  312.02   14.03
   0   7   5  328.80   13.69
   0   7   5  312.32   13.02
   0  -7  -5  341.48   13.99
   0  -7  -5  342.56   13.51
   0   7   5  308.50   13.45
   0   7   5  341.78   13.58
   0  -7  -5  312.25   13.88
   0  -7  -5  315.56   13.19
   0  -7  -5  333.90   13.22
   0  -7  -6    1.10    0.54
   0   7   6   -0.33    0.59
   0  -7  -6    1.61    0.65
   0   7   6    0.37    0.58
   0  -7  -6    0.32    0.73
   0  -7  -6    1.24    0.51
   0   7   7   28.28    2.16
   0  -7  -7   28.84    1.81
   0   7   7   29.02    2.00
   0   7   7   24.20    1.90
   0  -7  -7   30.36    2.58
   0  -7  -7   28.68    1.81
   0  -7  -8    4.62    1.29
   0   7   8    3.80    0.87
   0   7   8    4.56    0.97
   0  -7  -8    6.14    0.85
   0   7   8    6.33    0.97
   0  -7  -9   19.88    1.59
   0   7   9   19.32    1.69
   0   7   9   18.36    1.87
   0  -7  -9   17.22    2.25
   0   7  10    0.11    0.70
   0  -8  13   10.11    1.66
   0  -8  12    6.98    1.34
   0   8 -12    4.48    1.16
   0  -8  12    6.08    1.10
   0   8 -11    2.36    0.74
   0   8 -11    2.12    0.86
   0  -8  11    2.93    0.85
   0  -8  11    2.29    0.92
   0  -8  11    1.23    0.88
   0  -8  10    5.99    1.17
   0   8 -10    8.18    1.30
   0   8 -10    9.07    1.06
   0  -8  10    8.07    1.40
   0  -8  10    8.73    1.20
   0  -8   9   19.63    1.83
   0  -8   9   13.42    1.79
   0   8  -9   19.16    1.83
   0  -8   9   16.81    1.38
   0  -8   9   20.67    1.50
   0   8  -9   18.70    1.54
   0   8  -9   19.43    1.48
   0   8  -8   -0.18    0.58
   0   8  -8    0.13    0.72
   0   8  -8   -0.21    0.51
   0   8  -8    0.38    0.51
   0  -8   8    1.06    0.55
   0  -8   8    0.71    0.50
   0  -8   8    0.14    0.48
   0   8  -8    0.52    0.47
   0   8  -7    3.20    0.84
   0   8  -7    4.53    0.68
   0   8  -7    3.96    0.71
   0  -8   7    4.59    0.72
   0   8  -7    3.06    0.61
   0  -8   7    2.86    0.62
   0  -8   7    3.17    0.83
   0  -8   7    1.81    0.81
   0   8  -7    4.40    0.77
   0   8  -6   40.01    2.26
   0  -8   6   42.40    2.20
   0   8  -6   35.65    2.25
   0   8  -6   38.80    2.23
   0   8  -6   38.53    2.11
   0  -8   6   38.92    2.55
   0  -8   6   38.87    2.58
   0  -8   6   40.94    2.28
   0   8  -6   36.26    2.48
   0   8  -6   43.51    2.31
   0   8  -6   35.06    2.22
   0  -8   5    7.62    0.85
   0   8  -5    9.59    0.97
   0  -8   5    9.55    1.10
   0  -8   5    9.70    1.12
   0  -8   5    7.31    0.92
   0   8  -5    9.71    0.85
   0   8  -5    7.69    1.09
   0   8  -5   10.18    0.94
   0   8  -5    8.47    1.14
   0  -8   5    8.86    1.08
   0   8  -5    9.90    0.98
   0  -8   5    9.14    0.98
   0   8  -4   41.05    2.26
   0  -8   4   44.16    2.25
   0   8  -4   39.18    2.30
   0  -8   4   40.01    2.34
   0  -8   4   37.15    2.27
   0  -8   4   38.22    2.35
   0   8  -4   35.95    2.42
   0   8  -4   40.04    2.09
   0   8  -4   40.92    2.15
   0  -8   4   40.39    2.38
   0   8  -4   37.08    2.45
   0  -8   4   43.21    2.41
   0   8  -3    0.18    0.48
   0   8  -3    0.78    0.43
   0   8  -3    0.26    0.33
   0   8  -3    0.14    0.36
   0  -8   3   -0.13    0.41
   0  -8   3    0.45    0.39
   0   8  -3    0.38    0.49
   0  -8   3   -0.08    0.44
   0  -8   3    0.83    0.47
   0  -8   3    0.22    0.40
   0   8  -2    4.71    0.62
   0   8  -2    5.05    0.56
   0   8  -2    5.36    0.58
   0  -8   2    6.21    0.83
   0   8  -2    4.19    0.76
   0  -8   2    5.01    0.73
   0   8  -2    3.83    0.73
   0   8  -2    5.06    0.72
   0   8  -2    5.78    0.66
   0  -8   2    6.35    0.75
   0  -8   2    5.72    0.70
   0  -8   2    4.72    0.78
   0   8  -1   26.83    1.45
   0  -8   1   27.68    1.57
   0  -8   1   25.76    1.81
   0   8  -1   25.39    1.68
   0  -8   1   24.33    1.60
   0   8  -1   27.43    1.43
   0   8  -1   22.37    1.69
   0   8  -1   26.94    1.62
   0   8  -1   27.11    1.60
   0  -8   1   26.10    1.62
   0  -8   1   25.67    1.79
   0  -8   1   23.31    1.66
   0  -8   0   14.49    1.26
   0  -8   0   13.99    1.02
   0  -8   0   12.61    1.25
   0  -8   0   15.69    1.13
   0   8   0   14.88    1.14
   0   8   0   12.75    0.92
   0  -8   0   12.63    1.26
   0   8   0   14.91    0.94
   0   8   0   15.98    1.27
   0  -8  -1   35.88    1.97
   0   8   1   35.54    2.21
   0   8   1   40.75    2.23
   0  -8  -1   39.50    2.14
   0   8   1   37.53    1.94
   0  -8  -1   37.80    2.38
   0  -8  -1   40.02    2.28
   0   8   1   39.97    1.98
   0   8   2    6.16    0.69
   0  -8  -2    5.02    0.88
   0  -8  -2    7.28    1.01
   0  -8  -2    5.45    0.73
   0   8   2    5.90    0.83
   0  -8  -2    6.25    0.84
   0   8   2    5.01    0.78
   0   8   2    8.20    0.94
   0   8   3    5.24    0.87
   0  -8  -3    3.96    0.60
   0   8   3    5.14    0.71
   0  -8  -3    5.61    1.06
   0  -8  -3    3.83    0.83
   0   8   3    4.23    0.67
   0   8   3    5.52    0.86
   0   8   3    6.46    0.83
   0  -8  -3    6.10    0.81
   0  -8  -4   37.30    2.63
   0   8   4   42.79    2.53
   0  -8  -4   36.19    2.13
   0  -8  -4   42.24    2.86
   0   8   4   42.27    2.29
   0  -8  -4   46.55    2.47
   0   8   4   40.30    2.47
   0   8   4   40.20    2.35
   0  -8  -4   41.96    2.19
   0   8   4   37.97    2.11
   0   8   5   55.97    3.06
   0   8   5   45.86    2.80
   0  -8  -5   55.25    2.90
   0   8   5   54.94    2.98
   0  -8  -5   47.85    2.58
   0  -8  -5   46.64    3.26
   0  -8  -5   49.00    2.60
   0  -8  -6   27.95    1.82
   0   8   6   29.59    2.18
   0  -8  -6   34.99    2.13
   0   8   6   31.95    2.13
   0  -8  -6   26.32    2.49
   0  -8  -7    3.30    1.13
   0  -8  -7    5.32    0.96
   0  -8  -7    5.66    0.80
   0   8   7    4.97    0.97
   0   8   7    4.15    0.89
   0   8   7    6.43    1.08
   0   8   8    7.97    1.25
   0  -8  -8    7.77    1.67
   0   8   8    8.47    1.15
   0   8   9    4.09    0.94
   0  -9  12   13.12    1.76
   0  -9  11   -0.16    0.73
   0  -9  11   -0.13    0.58
   0  -9  11   -0.43    0.89
   0   9 -11   -0.16    0.73
   0  -9  10    4.34    1.18
   0   9 -10    2.97    0.79
   0   9 -10    5.20    1.17
   0  -9  10    5.20    1.12
   0  -9  10    5.37    0.95
   0  -9   9    0.74    0.48
   0  -9   9    0.73    0.77
   0   9  -9   -0.43    0.66
   0  -9   9    0.55    0.50
   0   9  -9    0.20    0.49
   0   9  -8    6.78    0.96
   0   9  -8    4.93    0.86
   0  -9   8    4.82    0.78
   0   9  -8    4.96    0.78
   0  -9   8    4.66    0.80
   0   9  -8    3.74    0.75
   0  -9   8    5.78    0.86
   0  -9   8    5.39    1.13
   0  -9   7    5.48    0.86
   0   9  -7    5.49    0.89
   0   9  -7    5.98    0.87
   0  -9   7    5.12    0.78
   0   9  -7    6.21    0.89
   0   9  -7    5.10    0.75
   0  -9   7    3.84    0.94
   0  -9   7    6.91    0.92
   0  -9   6   16.09    1.33
   0   9  -6   12.56    1.06
   0  -9   6   12.45    1.24
   0   9  -6   12.31    1.19
   0   9  -6   15.18    1.22
   0  -9   6   12.30    1.38
   0   9  -6   11.74    1.40
   0  -9   6   13.25    1.16
   0   9  -6   12.60    1.24
   0  -9   5   44.03    2.81
   0  -9   5   49.97    2.75
   0  -9   5   44.52    2.66
   0   9  -5   42.47    2.82
   0  -9   5   46.61    2.86
   0  -9   5   47.72    2.55
   0   9  -5   43.31    2.55
   0   9  -5   50.99    2.56
   0   9  -5   42.62    2.61
   0  -9   5   49.11    2.84
   0   9  -5   46.51    2.42
   0  -9   4   32.52    2.13
   0  -9   4   34.72    2.20
   0  -9   4   32.05    2.18
   0   9  -4   30.65    2.20
   0   9  -4   33.40    1.88
   0   9  -4   33.29    2.28
   0  -9   4   30.78    2.08
   0   9  -4   32.53    2.03
   0  -9   4   35.81    2.19
   0  -9   4   34.27    2.03
   0   9  -4   30.53    2.06
   0   9  -3   12.95    1.36
   0   9  -3   13.83    1.26
   0  -9   3   15.37    1.35
   0   9  -3   13.58    1.03
   0   9  -3   15.11    1.26
   0  -9   3   13.63    1.22
   0  -9   3   13.99    1.25
   0   9  -3   14.66    1.11
   0  -9   3   14.04    1.25
   0  -9   3   14.77    1.32
   0   9  -3   14.94    1.37
   0  -9   3   11.78    1.19
   0  -9   2   21.38    1.66
   0   9  -2   23.10    1.73
   0  -9   2   17.66    1.49
   0   9  -2   21.48    1.46
   0   9  -2   17.41    1.45
   0   9  -2   22.37    1.29
   0   9  -2   20.54    1.64
   0  -9   2   22.08    1.53
   0   9  -2   21.88    1.45
   0  -9   2   23.34    1.69
   0   9  -2   20.54    1.29
   0  -9   2   21.21    1.53
   0  -9   1   10.98    1.06
   0   9  -1    8.81    1.12
   0  -9   1   10.72    1.16
   0  -9   1   12.81    1.28
   0   9  -1   12.16    0.87
   0   9  -1   12.10    1.05
   0   9  -1   11.83    1.12
   0  -9   1   11.81    1.03
   0   9  -1    8.97    1.07
   0  -9   1   12.60    1.10
   0  -9   1   11.68    1.24
   0   9  -1   11.02    0.86
   0  -9   0   60.75    3.08
   0  -9   0   60.30    3.05
   0  -9   0   61.08    3.40
   0   9   0   57.07    3.04
   0  -9   0   59.23    3.28
   0  -9   0   59.92    2.93
   0   9   0   54.09    3.14
   0   9   0   57.61    2.78
   0  -9  -1    4.77    0.71
   0   9   1    3.69    0.73
   0   9   1    3.13    0.73
   0  -9  -1    3.58    0.63
   0   9   1    2.99    0.53
   0  -9  -1    3.17    0.76
   0   9   1    3.76    0.56
   0  -9  -1    3.27    0.86
   0   9   2   47.48    2.70
   0  -9  -2   51.24    3.07
   0   9   2   50.55    2.78
   0   9   2   51.53    2.86
   0  -9  -2   49.62    3.04
   0   9   2   49.91    2.52
   0  -9  -2   48.39    2.69
   0  -9  -2   46.35    2.47
   0   9   3    4.03    0.74
   0   9   3    3.47    0.75
   0  -9  -3    5.09    1.03
   0   9   3    4.62    0.79
   0  -9  -3    4.32    0.82
   0   9   3    5.16    0.88
   0   9   3    4.25    0.69
   0  -9  -4   36.87    2.71
   0  -9  -4   36.48    2.28
   0   9   4   36.12    2.38
   0   9   4   37.46    2.40
   0   9   5    2.06    0.70
   0  -9  -5    1.87    0.93
   0   9   5    3.11    0.80
   0  -9  -5    3.70    0.78
   0   9   6   36.91    2.42
   0   9   6   31.58    2.37
   0  -9  -6   28.19    2.72
   0  -9  -6   36.63    2.33
   0  -9  -7    0.22    0.59
   0   9   7    0.13    0.62
   0   9   7    0.46    0.63
   0  -9  -7    0.21    0.92
   0   9   8    8.36    1.25
   0 -10  12    6.40    1.42
   0 -10  11    0.66    0.89
   0 -10  10    3.13    1.13
   0  10 -10    1.63    0.92
   0 -10  10    1.74    0.73
   0 -10  10    3.44    1.04
   0  10  -9    1.19    0.72
   0 -10   9    0.47    0.60
   0  10  -9    0.77    0.86
   0 -10   9    1.91    0.94
   0  10  -8    4.68    0.87
   0 -10   8    3.53    0.98
   0 -10   8    3.48    0.75
   0  10  -7    8.50    1.29
   0  10  -7    7.66    0.99
   0 -10   7    6.53    1.00
   0  10  -7    6.45    1.01
   0 -10   7    8.06    1.29
   0 -10   7    7.66    0.93
   0  10  -6    2.18    0.62
   0 -10   6    2.43    0.71
   0  10  -6    1.60    0.63
   0 -10   6    2.79    0.67
   0  10  -6    2.79    0.87
   0 -10   6    1.75    0.71
   0 -10   6    0.60    0.69
   0 -10   5    5.56    1.03
   0  10  -5    6.14    0.77
   0  10  -5    5.15    1.04
   0 -10   5    6.93    1.07
   0 -10   5    6.03    0.97
   0  10  -5    7.11    0.99
   0 -10   5    5.85    0.88
   0 -10   4   57.69    3.23
   0 -10   4   55.52    3.24
   0  10  -4   56.39    3.38
   0  10  -4   56.45    2.91
   0 -10   4   56.52    3.25
   0  10  -4   53.18    3.16
   0  10  -4   62.46    2.96
   0 -10   4   56.42    3.09
   0 -10   3    1.72    0.65
   0 -10   3    1.91    0.65
   0 -10   3    1.51    0.65
   0  10  -3    1.74    0.47
   0  10  -3    1.79    0.74
   0  10  -3    1.63    0.48
   0  10  -3    1.69    0.60
   0  10  -3    2.20    0.70
   0 -10   3    1.78    0.72
   0 -10   2   21.62    1.82
   0  10  -2   22.01    1.78
   0 -10   2   21.51    1.74
   0 -10   2   26.88    1.76
   0  10  -2   24.18    1.42
   0  10  -2   21.24    1.72
   0  10  -2   23.44    1.61
   0  10  -2   20.70    1.58
   0  10  -2   25.94    1.47
   0  10  -2   22.33    1.86
   0  10  -1   10.60    1.22
   0 -10   1    9.61    1.27
   0  10  -1   10.91    0.88
   0  10  -1    7.40    0.99
   0  10  -1   10.08    1.21
   0  10  -1   12.72    0.91
   0 -10   1   10.86    1.12
   0 -10   1    7.85    1.13
   0 -10   0   67.77    3.37
   0  10   0   64.80    3.50
   0  10   0   60.29    3.40
   0 -10   0   63.27    3.60
   0  10   0   62.73    3.03
   0 -10   0   60.06    3.16
   0 -10   0   71.83    3.81
   0  10   0   64.77    3.35
   0  10   1    1.36    0.61
   0 -10  -1    0.78    0.50
   0 -10  -1    2.52    0.69
   0  10   1    0.09    0.53
   0  10   1    2.15    0.69
   0 -10  -2   62.93    3.20
   0  10   2   62.43    3.24
   0 -10  -2   53.46    2.90
   0  10   2   56.93    3.29
   0  10   2   58.00    3.22
   0 -10  -3    5.84    0.92
   0  10   3    6.81    1.07
   0 -10  -3    8.93    1.34
   0  10   3    5.79    0.94
   0 -10  -4    1.68    0.89
   0 -10  -4    2.81    0.79
   0  10   4    4.09    0.91
   0  10   4    4.59    0.88
   0  10   5   12.83    1.43
   0 -10  -5   16.82    1.50
   0 -10  -5   10.69    1.68
   0  10   5   14.71    1.54
   0  10   6    0.91    0.67
   0 -10  -6    0.21    0.86
   0  10   6    1.70    0.76
   0  11  -9    2.80    0.93
   0 -11   9    3.01    0.90
   0  11  -8    0.16    0.81
   0 -11   8    0.53    0.72
   0  11  -8   -0.11    0.62
   0 -11   8    0.44    0.60
   0 -11   7   -0.16    0.62
   0  11  -7   -0.45    0.93
   0 -11   7   -0.34    0.56
   0  11  -7   -0.11    0.53
   0 -11   6    5.18    1.06
   0 -11   6    5.45    1.05
   0 -11   6    5.78    1.03
   0  11  -6    3.55    0.98
   0  11  -6    5.70    0.98
   0 -11   5    1.90    0.75
   0  11  -5    0.90    0.49
   0  11  -5    1.62    0.70
   0  11  -5    1.33    0.68
   0 -11   5    0.25    0.67
   0 -11   5    1.04    0.60
   0 -11   5    1.20    0.72
   0  11  -4    7.64    1.10
   0  11  -4    7.01    0.82
   0  11  -4    5.44    1.07
   0 -11   4    7.72    1.19
   0 -11   4    6.22    1.02
   0 -11   4    6.20    0.98
   0 -11   4    6.48    1.08
   0  11  -3   18.99    1.32
   0 -11   3   18.00    1.63
   0 -11   3   19.73    1.68
   0  11  -3   22.19    1.86
   0 -11   3   18.97    1.69
   0  11  -3   19.42    1.67
   0 -11   3   21.13    1.85
   0 -11   2    8.31    1.13
   0  11  -2    9.04    1.16
   0 -11   2   10.59    1.20
   0  11  -2    9.23    0.84
   0  11  -2    8.26    1.20
   0 -11   2    9.82    1.33
   0  11  -1   13.67    1.26
   0  11  -1   10.53    1.29
   0  11  -1   11.05    1.34
   0 -11   1   11.87    1.50
   0 -11   1   12.79    1.29
   0  11   0    1.52    0.63
   0 -11   0    3.21    0.73
   0  11   0    2.93    0.79
   0 -11   0    2.83    0.88
   0  11   1   32.66    2.16
   0  11   1   29.42    2.15
   0 -11  -1   32.41    2.13
   0 -11  -2    0.20    0.58
   0  11   2    0.84    0.61
   0  11   2   -0.21    0.54
   0 -11  -3   18.84    1.61
   0  11   3   18.55    1.65
   0 -11  -3   17.34    1.99
   0 -11  -4    0.43    0.63
   0  11   4    0.48    0.60
   0 -11  -4    0.38    0.85
   0 -12   8   -0.25    0.70
   0  12  -8    0.38    0.67
   0 -12   7    8.63    1.31
   0  12  -7    6.89    1.17
   0  12  -6    4.08    0.96
   0 -12   6    2.48    0.85
   0 -12   6    1.97    0.94
   0  12  -6    2.13    1.01
   0 -12   6    2.34    0.92
   0  12  -5    9.42    1.39
   0  12  -5    7.22    1.15
   0 -12   5    8.38    1.30
   0 -12   5    6.70    1.21
   0 -12   5    8.84    1.31
   0  12  -4    1.47    0.70
   0 -12   4    0.53    0.63
   0  12  -4    0.69    0.75
   0 -12   4    0.41    0.74
   0 -12   4   -0.13    0.66
   0  12  -3   11.67    1.46
   0 -12   3   11.26    1.49
   0 -12   3    9.74    1.28
   0 -12   3   10.79    1.31
   0  12  -3   10.62    1.34
   0  12  -2    0.25    0.58
   0 -12   2    0.34    0.62
   0 -12   2    0.24    0.60
   0 -12   2    0.15    0.71
   0  12  -2    0.63    0.72
   0 -12   1    8.10    1.37
   0  12  -1    9.16    1.24
   0  12  -1    7.10    1.05
   0  12  -1    9.74    1.29
   0 -12   1    7.33    1.11
   0 -12   1    8.69    1.16
   0 -12   0    9.92    1.47
   0  12   0    6.53    1.13
   0 -12   0    9.89    1.20
   0  12   0    8.65    1.15
   0  12   0   10.02    1.32
   0  12   1   11.35    1.31
   0 -12  -1   12.32    1.35
   0  12   2    3.28    0.84
   0 -12  -2    4.73    0.98
   0  12   3    5.64    1.03
   0 -13   6    2.42    0.98
   0 -13   5    5.57    1.18
   0  13  -4   10.08    1.53
   0 -13   4    7.93    1.33
   0 -13   3    2.48    0.89
   0  13  -3    1.42    0.84
   0 -13   2   14.04    1.54
   0  13  -2   12.71    1.58
   0  13  -1    1.95    0.90
   0 -13   1    1.34    0.82
   0  13  -1    1.55    0.75
   0  13   0    6.14    1.05
   0  13   1   -0.47    0.70
  -1  13   2    3.50    0.89
  -1  13   1    4.78    0.90
  -1  13   0    1.89    0.68
  -1  13   0    1.28    0.81
   1 -13   0    3.19    0.92
  -1  13  -1    0.10    0.55
   1 -13   1    0.75    0.77
  -1  13  -1    0.40    0.73
   1 -13   2    4.84    1.03
  -1  13  -2    3.49    0.98
  -1  13  -2    3.52    0.89
  -1  13  -3    2.18    0.82
  -1  13  -3    1.31    0.87
   1 -13   3    0.14    0.69
   1 -13   4    0.29    0.72
  -1  13  -4   -0.15    0.83
  -1  13  -4    0.50    0.67
   1 -13   4    1.30    0.87
   1 -13   5    0.47    0.82
  -1  13  -5    1.73    0.78
   1 -13   5    0.42    0.81
  -1  13  -6    0.61    0.69
   1 -13   6    0.32    0.95
   1 -13   6    0.96    0.88
  -1  13  -7   -0.12    0.70
   1 -13   7   -0.67    0.85
   1 -12  -4   14.61    1.96
  -1  12   4   14.26    1.54
   1 -12  -3    0.52    0.79
  -1  12   3   -0.11    0.60
  -1  12   2   11.20    1.26
   1 -12  -2   10.28    1.26
   1 -12  -2   11.58    1.30
   1 -12  -1   -0.11    0.50
  -1  12   1   -0.19    0.51
   1 -12  -1    0.33    0.60
  -1  12   1   -0.12    0.69
   1 -12   0    4.75    0.86
  -1  12   0    3.80    0.78
   1 -12   0    4.51    0.91
   1 -12   1    0.11    0.62
  -1  12  -1   -0.35    0.53
   1 -12   1   -0.11    0.49
   1 -12   1   -0.10    0.61
   1 -12   2    0.47    0.52
   1 -12   2    0.35    0.59
  -1  12  -2    0.14    0.40
  -1  12  -2   -0.64    0.88
  -1  12  -3    0.58    0.58
  -1  12  -3    0.23    0.48
   1 -12   3    1.12    0.73
   1 -12   3   -0.37    0.62
  -1  12  -3    1.21    0.81
   1 -12   3    0.27    0.62
  -1  12  -4    0.14    0.67
   1 -12   4    0.81    0.69
  -1  12  -4    0.25    0.46
  -1  12  -4    0.46    0.57
   1 -12   4    0.78    0.77
   1 -12   4   -0.27    0.64
  -1  12  -5    3.25    0.98
   1 -12   5    1.39    0.80
  -1  12  -5    2.34    0.67
   1 -12   5    1.74    0.83
  -1  12  -5    2.56    0.79
   1 -12   6    6.38    1.13
  -1  12  -6    6.84    1.32
  -1  12  -6    6.86    0.97
  -1  12  -6    6.38    1.04
   1 -12   6    4.50    1.15
  -1  12  -7    0.22    0.62
   1 -12   7    0.84    0.68
  -1  12  -7    0.65    0.84
  -1  12  -8   15.57    1.55
   1 -11  -6    9.11    1.67
  -1  11   5    3.36    0.99
   1 -11  -5    4.81    1.16
  -1  11   5    3.00    0.84
   1 -11  -4    8.72    1.40
  -1  11   4    7.00    1.04
  -1  11   4    7.73    1.21
   1 -11  -4   10.26    1.19
   1 -11  -3    5.69    0.87
  -1  11   3    5.37    0.90
   1 -11  -3    7.24    1.04
   1 -11  -3    7.90    1.28
  -1  11   3    5.78    1.03
   1 -11  -2    2.12    0.62
  -1  11   2    2.73    0.68
   1 -11  -2    2.24    0.69
  -1  11   2    2.03    0.76
  -1  11   1    8.55    1.19
   1 -11  -1    9.42    1.08
   1 -11  -1    6.63    0.91
  -1  11   1    5.89    1.03
   1 -11  -1    9.36    1.09
  -1  11   1    6.82    0.93
  -1  11   1    8.28    0.89
   1 -11   0    0.51    0.51
   1 -11   0   -0.11    0.64
   1 -11   0    0.88    0.52
  -1  11   0    0.11    0.66
  -1  11   0    0.49    0.48
   1 -11   0   -0.49    0.65
  -1  11   0    0.66    0.42
   1 -11   1    0.40    0.48
  -1  11  -1    0.30    0.38
   1 -11   1    0.91    0.60
  -1  11  -1    0.08    0.44
   1 -11   1    0.21    0.53
  -1  11  -1    0.79    0.43
   1 -11   1    0.18    0.51
   1 -11   2    0.49    0.72
  -1  11  -2    0.62    0.43
   1 -11   2    0.53    0.59
   1 -11   2    0.97    0.59
  -1  11  -2    0.06    0.38
   1 -11   2    0.31    0.51
   1 -11   3    3.87    0.89
  -1  11  -3    4.20    0.69
  -1  11  -3    4.14    0.69
   1 -11   3    2.86    0.88
   1 -11   3    2.16    0.70
   1 -11   3    5.12    0.91
  -1  11  -4   12.65    1.30
   1 -11   4   13.66    1.49
  -1  11  -4   16.38    1.29
   1 -11   4   12.17    1.38
  -1  11  -4   10.64    1.42
   1 -11   4   13.02    1.40
  -1  11  -5    1.37    0.80
  -1  11  -5   -0.10    0.50
   1 -11   5    1.07    0.70
   1 -11   5    1.34    0.72
  -1  11  -5    0.17    0.51
  -1  11  -6    1.96    0.65
  -1  11  -6    2.16    0.91
   1 -11   6    1.67    0.77
   1 -11   6    2.38    0.76
  -1  11  -7    2.28    0.93
   1 -11   7    1.69    0.67
  -1  11  -7    1.67    0.71
  -1  11  -8   11.89    1.34
   1 -11   8   14.73    1.47
  -1  11  -9    4.79    0.92
  -1  11  -9    3.31    1.12
  -1  10   7   11.78    1.46
   1 -10  -7   12.10    1.80
  -1  10   7   10.74    1.42
  -1  10   7   10.32    1.48
   1 -10  -6    1.91    0.76
   1 -10  -6    1.29    0.84
  -1  10   6    1.75    0.77
  -1  10   6    0.49    0.72
   1 -10  -5    0.67    0.70
  -1  10   5    2.51    0.75
  -1  10   5    1.78    0.72
   1 -10  -5    3.28    0.78
  -1  10   4    1.15    0.62
   1 -10  -4    0.38    0.55
   1 -10  -4    1.35    0.77
  -1  10   4    2.40    0.77
  -1  10   3    3.07    0.79
  -1  10   3    4.56    0.77
  -1  10   3    4.21    0.72
   1 -10  -3    2.20    0.59
   1 -10  -3    4.20    0.78
  -1  10   3    3.55    0.83
  -1  10   3    3.24    0.71
  -1  10   2    7.73    1.08
  -1  10   2    7.38    0.95
  -1  10   2    8.69    0.91
   1 -10  -2   10.77    1.07
   1 -10  -2    7.57    1.13
   1 -10  -2    6.97    0.88
  -1  10   2    9.37    1.07
  -1  10   2    9.14    0.90
   1 -10  -1   45.65    2.43
   1 -10  -1   44.14    2.43
  -1  10   1   43.09    2.66
   1 -10  -1   41.09    2.45
  -1  10   1   40.36    2.28
  -1  10   1   43.19    2.44
   1 -10  -1   41.15    2.56
   1 -10  -1   40.62    2.65
  -1  10   0    0.29    0.56
   1 -10   0    0.60    0.57
   1 -10   0   -0.08    0.44
  -1  10   0    0.95    0.46
  -1  10   0    0.45    0.38
  -1  10   0    0.74    0.61
   1 -10   0    1.38    0.52
   1 -10   0    0.51    0.51
   1 -10   0    1.13    0.54
  -1  10   0   -0.06    0.37
  -1  10  -1    1.88    0.48
  -1  10  -1    1.92    0.49
   1 -10   1    1.73    0.56
   1 -10   1    1.18    0.57
   1 -10   1    2.90    0.63
  -1  10  -1    0.38    0.62
  -1  10  -1    2.41    0.56
   1 -10   1    1.07    0.57
  -1  10  -1    1.64    0.74
   1 -10   1    2.22    0.59
   1 -10   1    1.23    0.68
  -1  10  -2   -0.09    0.50
  -1  10  -2   -0.26    0.40
   1 -10   2    0.08    0.47
  -1  10  -2   -0.33    0.48
  -1  10  -2    0.90    0.67
   1 -10   2   -0.83    0.53
   1 -10   2    0.29    0.55
  -1  10  -2   -0.21    0.50
   1 -10   2    0.22    0.59
   1 -10   2    0.59    0.49
   1 -10   2   -0.28    0.50
  -1  10  -2    0.89    0.43
   1 -10   3   41.90    2.61
  -1  10  -3   42.61    2.37
  -1  10  -3   46.55    2.37
   1 -10   3   37.99    2.36
   1 -10   3   43.21    2.57
  -1  10  -3   43.29    2.37
   1 -10   3   43.05    2.63
   1 -10   3   43.82    2.67
  -1  10  -3   42.44    2.48
  -1  10  -3   42.31    2.78
   1 -10   4   20.78    1.73
   1 -10   4   19.15    1.62
  -1  10  -4   20.26    1.58
   1 -10   4   19.57    1.45
  -1  10  -4   22.45    1.46
  -1  10  -4   20.86    1.50
   1 -10   4   15.31    1.60
  -1  10  -4   19.66    1.75
  -1  10  -4   19.95    1.53
  -1  10  -5   33.88    2.48
   1 -10   5   40.89    2.39
   1 -10   5   34.91    2.50
   1 -10   5   36.93    2.33
   1 -10   5   34.61    2.09
  -1  10  -5   37.51    2.28
  -1  10  -5   37.93    2.24
  -1  10  -6    2.84    0.70
  -1  10  -6    1.73    0.80
   1 -10   6    2.27    0.69
  -1  10  -6    1.96    0.61
   1 -10   6    2.89    0.61
   1 -10   6    2.87    0.79
  -1  10  -6    2.25    0.67
   1 -10   7   28.02    1.93
  -1  10  -7   25.71    1.80
  -1  10  -7   27.42    1.88
   1 -10   7   27.77    1.93
  -1  10  -8   -0.20    0.47
  -1  10  -8    0.18    0.47
  -1  10  -8   -0.15    0.68
   1 -10   8    0.27    0.49
  -1  10  -9   24.09    2.21
  -1  10  -9   23.71    1.86
  -1  10 -10   -0.90    0.58
   1 -10  10   -0.17    0.69
  -1  10 -10    0.97    0.81
   1 -10  11   12.65    1.78
   1  -9  -9   12.00    2.00
   1  -9  -8    1.15    0.68
   1  -9  -8    0.83    0.95
  -1   9   8    0.85    0.71
  -1   9   8    1.60    0.79
  -1   9   8    1.23    0.74
   1  -9  -7    3.96    1.16
  -1   9   7    0.36    0.70
  -1   9   7    0.79    0.71
  -1   9   7    2.50    0.81
   1  -9  -7    2.21    0.66
   1  -9  -6    3.02    0.66
  -1   9   6    3.59    0.86
  -1   9   6    2.96    0.81
   1  -9  -6    3.39    1.06
  -1   9   5    5.52    0.92
  -1   9   5    5.64    0.97
   1  -9  -5    6.69    0.82
  -1   9   5    4.46    0.90
   1  -9  -5    4.83    1.03
   1  -9  -5    5.03    0.76
   1  -9  -4    0.84    0.50
  -1   9   4   -0.09    0.53
  -1   9   4   -0.10    0.54
   1  -9  -4   -0.13    0.56
  -1   9   4   -0.07    0.42
  -1   9   4    0.79    0.52
   1  -9  -4   -0.08    0.48
  -1   9   4   -0.08    0.54
   1  -9  -4   -1.19    0.66
  -1   9   3    0.80    0.48
  -1   9   3    0.27    0.47
  -1   9   3   -0.83    0.45
   1  -9  -3   -0.41    0.50
  -1   9   3   -0.44    0.56
  -1   9   3   -0.13    0.43
   1  -9  -3   -0.79    0.65
   1  -9  -3   -1.29    0.70
   1  -9  -2    5.88    0.87
   1  -9  -2    5.57    0.72
   1  -9  -2    5.76    0.77
  -1   9   2    5.73    0.91
  -1   9   2    6.17    0.74
   1  -9  -2    3.10    0.83
  -1   9   2    5.39    0.78
  -1   9   2    5.15    0.68
  -1   9   2    4.55    0.80
   1  -9  -1   14.91    1.39
   1  -9  -1   17.11    1.22
  -1   9   1   16.91    1.16
  -1   9   1   15.60    1.39
   1  -9  -1   15.76    1.25
  -1   9   1   15.45    1.21
  -1   9   0    0.56    0.35
  -1   9   0   -0.21    0.37
   1  -9   0    0.27    0.36
   1  -9   0    0.10    0.52
   1  -9   0    0.17    0.44
   1  -9   0    1.30    0.48
  -1   9   0    0.35    0.49
  -1   9   0    0.97    0.59
   1  -9   0    0.54    0.40
  -1   9   0    0.13    0.34
   1  -9   0    0.90    0.47
   1  -9   1   33.11    2.27
   1  -9   1   37.36    2.20
   1  -9   1   35.41    2.16
   1  -9   1   37.21    2.12
  -1   9  -1   33.34    1.98
  -1   9  -1   38.29    2.04
  -1   9  -1   38.05    2.21
  -1   9  -1   37.58    2.12
   1  -9   1   37.27    2.20
  -1   9  -1   35.01    2.23
   1  -9   1   41.29    2.22
  -1   9  -1   38.20    1.99
  -1   9  -1   39.81    2.41
   1  -9   2    4.23    0.72
  -1   9  -2    5.07    0.62
  -1   9  -2    4.15    0.84
   1  -9   2    5.30    0.75
  -1   9  -2    2.44    0.67
   1  -9   2    2.84    0.67
  -1   9  -2    4.15    0.69
  -1   9  -2    4.76    0.67
   1  -9   2    5.00    0.73
  -1   9  -2    4.49    0.62
   1  -9   2    5.40    0.78
   1  -9   2    3.28    0.72
  -1   9  -2    4.70    0.63
   1  -9   3   74.17    3.88
   1  -9   3   73.78    3.80
  -1   9  -3   79.48    3.77
   1  -9   3   77.62    3.92
  -1   9  -3   77.75    3.64
  -1   9  -3   73.19    3.67
   1  -9   3   79.48    3.96
   1  -9   3   74.84    3.65
  -1   9  -3   75.40    4.03
  -1   9  -4    3.57    0.90
  -1   9  -4    6.18    0.73
   1  -9   4    5.74    0.97
   1  -9   4    5.02    0.86
  -1   9  -4    4.15    0.73
  -1   9  -4    5.30    0.80
   1  -9   4    6.32    0.90
   1  -9   4    4.03    0.69
   1  -9   4    3.99    0.82
   1  -9   4    4.24    0.85
  -1   9  -5  176.86    8.10
   1  -9   5  167.25    7.70
   1  -9   5  167.15    7.41
   1  -9   5  169.27    7.97
  -1   9  -5  176.42    7.58
  -1   9  -5  176.82    8.03
  -1   9  -5  167.58    7.62
  -1   9  -5  181.31    7.54
   1  -9   5  163.59    7.92
   1  -9   5  172.62    7.68
  -1   9  -5  191.79    7.70
  -1   9  -6    1.22    0.60
   1  -9   6    1.26    0.81
  -1   9  -6    1.71    0.60
  -1   9  -6    0.62    0.51
   1  -9   6    1.38    0.61
   1  -9   6    1.09    0.51
  -1   9  -6    1.97    0.65
   1  -9   6    1.17    0.64
  -1   9  -6    0.84    0.57
  -1   9  -7   26.10    1.87
   1  -9   7   29.56    1.71
  -1   9  -7   24.69    2.11
  -1   9  -7   26.55    1.79
  -1   9  -7   28.93    1.99
  -1   9  -7   28.06    1.83
  -1   9  -7   30.17    1.82
   1  -9   7   28.40    1.84
   1  -9   7   28.01    1.85
  -1   9  -8   25.98    1.73
  -1   9  -8   25.73    2.15
   1  -9   8   30.85    1.83
   1  -9   8   26.18    1.63
  -1   9  -8   27.13    1.78
   1  -9   8   23.16    1.70
  -1   9  -8   24.22    1.81
  -1   9  -9   19.44    1.49
  -1   9  -9   19.68    1.87
   1  -9   9   13.95    1.41
  -1   9  -9   18.21    1.55
   1  -9   9   20.12    1.46
   1  -9  10    1.95    0.82
  -1   9 -10    3.19    0.76
  -1   9 -10    2.87    0.94
   1  -9  10    1.72    0.64
  -1   9 -11    4.63    0.99
  -1   9 -11    5.20    1.19
   1  -9  11    4.67    1.13
   1  -9  12    2.39    1.17
   1  -8 -10    5.70    1.04
   1  -8 -10    3.93    1.52
  -1   8  10    7.28    1.24
  -1   8   9    1.82    0.81
   1  -8  -9    1.48    1.02
  -1   8   9    3.42    0.97
   1  -8  -9    2.19    0.72
   1  -8  -8    3.37    0.81
  -1   8   8    2.35    0.81
   1  -8  -8    3.76    0.78
   1  -8  -8    2.51    1.04
  -1   8   8    4.32    0.93
  -1   8   8    3.32    0.90
   1  -8  -7    0.25    0.47
  -1   8   7   -0.11    0.67
  -1   8   7    0.65    0.63
   1  -8  -7   -0.17    0.68
  -1   8   7    1.20    0.65
  -1   8   7    0.13    0.56
   1  -8  -7   -0.17    0.49
   1  -8  -6   16.74    1.85
  -1   8   6   18.30    1.68
  -1   8   6   18.13    1.65
  -1   8   6   18.63    1.65
   1  -8  -6   21.64    1.50
   1  -8  -6   22.61    1.52
  -1   8   5   17.13    1.50
  -1   8   5   17.38    1.46
  -1   8   5   16.85    1.48
   1  -8  -5   13.71    1.52
   1  -8  -5   18.29    1.31
   1  -8  -5   19.49    1.75
  -1   8   5   15.15    1.19
   1  -8  -5   19.29    1.34
   1  -8  -5   13.37    1.55
  -1   8   4   24.34    1.59
   1  -8  -4   26.85    1.95
  -1   8   4   26.16    1.82
  -1   8   4   27.18    1.73
   1  -8  -4   25.18    1.96
  -1   8   4   26.36    1.87
   1  -8  -4   23.02    1.59
   1  -8  -4   24.34    1.97
   1  -8  -4   24.81    1.60
  -1   8   3   12.43    1.13
   1  -8  -3   12.87    1.05
   1  -8  -3   12.58    1.12
   1  -8  -3   14.15    1.37
   1  -8  -3   10.93    1.17
  -1   8   3   13.70    1.25
  -1   8   3   11.79    1.04
  -1   8   3   11.81    1.07
  -1   8   2    6.13    0.70
   1  -8  -2    6.06    0.91
   1  -8  -2    5.99    0.72
  -1   8   2    6.80    0.69
  -1   8   2    5.24    0.84
   1  -8  -2    5.61    0.79
  -1   8   2    5.35    0.76
  -1   8   2    6.07    0.75
   1  -8  -1   30.60    1.87
   1  -8  -1   32.66    1.84
  -1   8   1   34.47    2.11
  -1   8   1   32.05    1.81
  -1   8   1   33.93    1.79
   1  -8  -1   34.24    2.07
  -1   8   1   31.50    1.86
   1  -8   0   17.19    1.21
  -1   8   0   18.04    1.36
   1  -8   0   15.01    1.26
  -1   8   0   17.36    1.25
  -1   8   0   19.16    1.22
  -1   8   0   17.39    1.43
   1  -8   0   17.79    1.27
  -1   8   0   17.04    1.12
   1  -8   0   20.41    1.49
   1  -8   0   16.22    1.20
   1  -8   0   19.00    1.30
  -1   8   0   16.39    1.14
   1  -8   1   63.69    3.28
  -1   8  -1   59.85    3.15
   1  -8   1   66.20    3.17
   1  -8   1   65.52    3.12
  -1   8  -1   63.02    2.99
  -1   8  -1   57.48    2.99
   1  -8   1   63.40    3.13
  -1   8  -1   59.32    2.92
   1  -8   1   62.19    3.08
  -1   8  -1   61.23    3.32
  -1   8  -1   61.32    2.95
   1  -8   1   59.45    3.05
  -1   8  -2   23.54    1.74
  -1   8  -2   23.29    1.44
   1  -8   2   20.60    1.57
  -1   8  -2   23.00    1.43
   1  -8   2   21.59    1.42
  -1   8  -2   23.89    1.52
   1  -8   2   23.71    1.52
   1  -8   2   24.21    1.60
  -1   8  -2   21.37    1.52
   1  -8   2   25.87    1.59
   1  -8   2   25.53    1.61
  -1   8  -2   21.97    1.36
   1  -8   3   12.88    0.99
   1  -8   3   12.48    1.09
  -1   8  -3   13.16    0.99
  -1   8  -3   10.61    1.21
   1  -8   3   12.83    1.14
  -1   8  -3   12.35    1.02
   1  -8   3   12.18    1.15
   1  -8   3   11.40    1.08
   1  -8   3   13.48    1.13
   1  -8   4   43.85    2.44
   1  -8   4   45.74    2.63
   1  -8   4   44.82    2.24
  -1   8  -4   41.82    2.29
  -1   8  -4   42.33    2.68
  -1   8  -4   49.28    2.42
  -1   8  -4   42.14    2.38
  -1   8  -4   45.66    2.36
   1  -8   4   44.15    2.44
   1  -8   4   41.70    2.59
   1  -8   4   40.17    2.49
   1  -8   5   81.48    3.74
  -1   8  -5   76.24    3.69
   1  -8   5   74.22    3.96
  -1   8  -5   69.17    3.59
   1  -8   5   73.24    3.65
  -1   8  -5   72.99    3.57
  -1   8  -5   85.68    3.77
   1  -8   5   77.93    3.99
   1  -8   5   77.89    3.50
   1  -8   5   65.13    3.89
  -1   8  -5   73.38    3.58
  -1   8  -6  107.82    5.62
   1  -8   6  117.66    5.27
   1  -8   6  121.75    5.10
  -1   8  -6  115.82    5.26
   1  -8   6  114.10    5.73
   1  -8   6  111.84    5.23
  -1   8  -6  107.45    5.26
  -1   8  -6  112.72    5.15
  -1   8  -6  133.05    5.48
  -1   8  -6  111.06    5.20
  -1   8  -7   -0.15    0.66
  -1   8  -7    0.49    0.49
   1  -8   7    0.27    0.61
   1  -8   7    0.27    0.39
  -1   8  -7    0.81    0.43
  -1   8  -7    0.86    0.43
  -1   8  -7   -0.09    0.53
   1  -8   7    0.77    0.48
  -1   8  -7   -0.12    0.62
  -1   8  -7    0.32    0.56
  -1   8  -7   -0.12    0.71
   1  -8   7   -0.07    0.41
   1  -8   8   76.84    3.59
  -1   8  -8   72.77    3.55
  -1   8  -8   71.82    4.00
  -1   8  -8   72.51    4.09
  -1   8  -8   71.02    3.79
  -1   8  -8   80.06    3.82
   1  -8   8   65.55    3.65
  -1   8  -8   75.27    3.63
   1  -8   8   76.55    3.55
   1  -8   8   74.27    3.57
  -1   8  -8   75.89    3.91
  -1   8  -9    0.57    0.47
   1  -8   9    0.44    0.73
   1  -8   9    0.92    0.50
  -1   8  -9    0.40    0.69
   1  -8   9    0.67    0.40
  -1   8  -9    1.47    0.60
  -1   8 -10   14.00    1.40
   1  -8  10   13.14    1.40
   1  -8  10   14.40    1.66
  -1   8 -10   13.44    1.61
  -1   8 -11   -0.24    0.57
   1  -8  11    0.12    0.56
  -1   8 -11   -0.29    0.78
   1  -8  11    0.50    0.71
   1  -8  12    5.37    1.24
  -1   8 -12    4.62    1.14
   1  -7 -11    5.32    1.04
   1  -7 -10    5.87    0.99
  -1   7  10    5.53    1.02
   1  -7 -10    5.66    1.44
  -1   7   9    0.59    0.70
   1  -7  -9    0.59    0.88
  -1   7   9    0.35    0.62
   1  -7  -9    1.29    0.72
   1  -7  -9    1.16    0.60
  -1   7   9    0.55    0.60
   1  -7  -8   -0.36    0.70
  -1   7   8   -0.23    0.50
   1  -7  -8   -1.29    0.63
  -1   7   8   -0.10    0.58
  -1   7   8    0.14    0.58
   1  -7  -8    0.35    0.52
  -1   7   7    4.38    0.88
   1  -7  -7    5.87    0.92
  -1   7   7    6.12    1.03
   1  -7  -7    4.62    1.08
   1  -7  -7    6.38    0.82
  -1   7   7    3.99    0.86
   1  -7  -7    3.59    0.71
  -1   7   7    5.76    1.04
   1  -7  -7    4.29    0.99
  -1   7   6   24.62    1.84
   1  -7  -6   20.97    1.90
  -1   7   6   24.86    1.73
   1  -7  -6   24.22    1.57
  -1   7   6   20.45    1.73
  -1   7   6   22.60    1.81
   1  -7  -6   22.65    1.67
   1  -7  -6   20.76    1.88
   1  -7  -6   22.44    2.01
   1  -7  -6   24.70    1.59
  -1   7   6   22.29    1.77
   1  -7  -5    4.02    0.96
  -1   7   5    2.51    0.78
  -1   7   5    1.42    0.73
   1  -7  -5    1.25    0.79
  -1   7   5    3.98    0.87
   1  -7  -5    3.97    0.68
   1  -7  -5    2.96    0.86
  -1   7   5    3.33    0.61
   1  -7  -5    3.50    0.67
  -1   7   5    2.74    0.76
  -1   7   4   49.70    2.56
   1  -7  -4   52.19    2.60
  -1   7   4   50.01    2.78
  -1   7   4   54.60    2.86
  -1   7   4   50.37    2.68
  -1   7   4   45.86    2.77
   1  -7  -4   52.57    2.61
   1  -7  -4   51.09    2.89
   1  -7  -4   48.16    2.95
   1  -7  -4   52.34    3.00
   1  -7  -3   48.45    2.40
  -1   7   3   43.65    2.53
  -1   7   3   45.91    2.42
   1  -7  -3   47.49    2.61
  -1   7   3   52.00    2.64
   1  -7  -3   46.98    2.72
  -1   7   3   46.32    2.44
   1  -7  -3   48.80    2.42
  -1   7   3   46.51    2.62
   1  -7  -2   21.69    1.60
   1  -7  -2   25.00    1.44
  -1   7   2   22.36    1.40
  -1   7   2   25.76    1.54
  -1   7   2   24.19    1.53
   1  -7  -2   24.16    1.55
   1  -7  -1    0.57    0.41
  -1   7   1    0.51    0.34
   1  -7  -1    0.45    0.37
  -1   7   1    0.33    0.28
  -1   7   1    0.04    0.31
   1  -7   0  275.39   11.57
   1  -7   0  274.42   11.48
   1  -7   0  284.18   11.49
  -1   7   0  270.24   11.38
   1  -7   0  286.94   11.76
  -1   7   0  284.93   11.80
  -1   7   0  266.85   11.62
   1  -7   0  281.97   11.56
  -1   7   0  282.77   11.42
  -1   7   0  276.50   11.50
  -1   7   0  280.32   11.43
   1  -7   1   26.81    1.60
  -1   7  -1   24.30    1.47
   1  -7   1   28.59    1.58
  -1   7  -1   27.39    1.76
   1  -7   1   24.92    1.50
   1  -7   1   25.94    1.58
   1  -7   1   25.89    1.52
  -1   7  -1   24.16    1.41
   1  -7   1   26.40    1.67
  -1   7  -1   25.88    1.45
  -1   7  -1   23.40    1.46
  -1   7  -1   24.75    1.58
   1  -7   2  200.40    7.79
   1  -7   2  183.76    7.76
   1  -7   2  174.40    7.76
  -1   7  -2  177.24    7.57
   1  -7   2  185.12    7.56
  -1   7  -2  170.89    7.47
  -1   7  -2  177.49    7.71
   1  -7   2  182.88    7.79
   1  -7   2  177.74    7.68
  -1   7  -2  180.50    7.95
  -1   7  -2  173.08    7.61
   1  -7   3  106.77    5.00
   1  -7   3  108.46    4.92
  -1   7  -3  107.45    4.81
   1  -7   3  112.52    4.91
  -1   7  -3  110.38    5.17
   1  -7   3  103.70    4.92
   1  -7   3  101.25    5.01
   1  -7   3  102.89    4.67
  -1   7  -3  117.72    4.87
  -1   7  -3  108.80    4.78
  -1   7  -4  206.51    8.89
   1  -7   4  200.73    9.18
   1  -7   4  207.43    9.17
  -1   7  -4  208.19    8.84
  -1   7  -4  204.36    8.89
  -1   7  -4  230.96    8.98
   1  -7   4  211.28    8.92
  -1   7  -4  214.72    8.85
   1  -7   4  218.03    8.73
   1  -7   4  213.87    8.95
   1  -7   4  194.08    9.06
  -1   7  -5   53.87    2.64
  -1   7  -5   56.50    2.78
   1  -7   5   51.34    2.97
   1  -7   5   49.60    2.63
  -1   7  -5   49.42    2.67
   1  -7   5   49.21    2.95
  -1   7  -5   49.06    2.56
   1  -7   5   53.09    2.67
   1  -7   5   57.13    2.54
  -1   7  -5   53.78    2.69
   1  -7   6  226.36    9.58
  -1   7  -6  248.69    9.85
  -1   7  -6  223.12    9.51
   1  -7   6  235.84    9.58
  -1   7  -6  230.61   10.11
  -1   7  -6  220.97    9.57
   1  -7   6  232.44   10.15
  -1   7  -6  217.93    9.71
  -1   7  -6  231.27    9.72
   1  -7   6  233.78    9.49
  -1   7  -6  214.15    9.98
   1  -7   7   13.22    1.47
  -1   7  -7   16.34    1.10
  -1   7  -7   11.67    1.37
   1  -7   7   13.63    1.04
  -1   7  -7   14.49    1.40
  -1   7  -7   13.57    1.07
   1  -7   7   14.71    1.06
  -1   7  -7   16.25    1.32
  -1   7  -7   14.10    1.34
  -1   7  -7   15.63    1.27
   1  -7   7   14.84    1.13
  -1   7  -7   15.22    1.26
   1  -7   8   42.38    2.40
  -1   7  -8   40.22    2.66
   1  -7   8   40.09    2.15
   1  -7   8   41.61    2.18
  -1   7  -8   47.01    2.63
  -1   7  -8   43.89    2.53
  -1   7  -8   39.41    2.57
  -1   7  -8   39.45    2.23
  -1   7  -8   47.21    2.56
   1  -7   8   39.60    2.87
  -1   7  -9   19.35    1.75
   1  -7   9   19.05    1.84
  -1   7  -9   19.95    1.73
   1  -7   9   18.15    1.53
  -1   7  -9   20.21    1.62
  -1   7  -9   20.69    1.37
   1  -7   9   19.51    1.27
   1  -7   9   18.78    1.24
  -1   7 -10   43.08    2.75
   1  -7  10   34.29    2.40
  -1   7 -10   41.05    2.67
   1  -7  10   35.68    2.75
   1  -7  11    0.49    0.73
   1  -7  11    0.94    0.61
  -1   7 -11    0.82    0.79
   1  -7  12    0.53    0.71
   1  -7  12    0.35    0.76
  -1   7 -12    0.86    0.79
  -1   7 -13    0.15    0.80
   1  -6 -11    3.30    1.23
  -1   6  11    4.04    0.96
  -1   6  11    4.11    0.93
  -1   6  10    3.14    0.84
  -1   6  10    3.60    0.87
  -1   6  10    3.03    0.84
  -1   6  10    2.97    1.01
   1  -6 -10    3.05    1.11
   1  -6  -9    0.19    0.51
   1  -6  -9    0.19    0.66
  -1   6   9   -0.43    0.59
  -1   6   9   -0.40    0.62
  -1   6   9   -0.14    0.66
  -1   6   9    0.57    0.56
  -1   6   8    3.93    0.82
  -1   6   8    6.00    1.05
  -1   6   8    4.56    0.85
   1  -6  -8    4.57    0.75
  -1   6   8    4.26    0.84
   1  -6  -8    3.97    0.73
   1  -6  -8    2.32    0.95
   1  -6  -7    0.69    0.37
   1  -6  -7    0.07    0.43
  -1   6   7    0.20    0.50
  -1   6   7    1.03    0.63
  -1   6   7    0.05    0.35
  -1   6   7    1.28    0.45
   1  -6  -7   -0.15    0.73
   1  -6  -7   -0.39    0.79
  -1   6   6    4.72    0.87
   1  -6  -6    3.98    0.93
   1  -6  -6    4.13    0.65
  -1   6   6    3.29    0.85
   1  -6  -6    3.86    0.78
  -1   6   6    4.98    0.80
   1  -6  -6    3.33    0.70
   1  -6  -6    4.24    0.90
  -1   6   6    3.68    0.78
  -1   6   6    3.44    0.74
   1  -6  -6    3.70    0.85
   1  -6  -5    7.61    1.02
   1  -6  -5    6.82    0.73
  -1   6   5    6.13    0.87
   1  -6  -5    8.84    0.87
  -1   6   5    6.69    0.69
   1  -6  -5    5.99    0.91
  -1   6   5    6.66    0.85
  -1   6   5    8.99    0.91
   1  -6  -5    8.41    0.80
  -1   6   5    6.54    0.84
   1  -6  -5    7.91    1.02
  -1   6   4   24.46    1.58
  -1   6   4   23.20    1.40
   1  -6  -4   24.56    1.67
   1  -6  -4   28.33    1.82
  -1   6   4   22.47    1.48
   1  -6  -4   23.50    1.70
   1  -6  -4   24.33    1.43
   1  -6  -4   22.28    1.40
  -1   6   4   21.32    1.54
  -1   6   4   22.57    1.60
  -1   6   3    0.58    0.30
  -1   6   3    0.90    0.37
   1  -6  -3    0.72    0.29
  -1   6   3    1.06    0.40
   1  -6  -3    0.75    0.35
  -1   6   3    0.20    0.28
   1  -6  -3    1.20    0.47
   1  -6  -3    0.57    0.28
   1  -6  -3    0.72    0.40
  -1   6   3    0.77    0.36
  -1   6   2   68.33    3.70
   1  -6  -2   74.90    3.54
  -1   6   2   79.76    3.66
  -1   6   2   77.75    3.72
  -1   6   2   81.23    3.71
   1  -6  -2   83.19    3.71
  -1   6   2   81.41    3.58
   1  -6  -2   77.94    3.56
   1  -6  -2   84.35    3.85
  -1   6   1  178.02    7.49
  -1   6   1  179.20    7.52
  -1   6   1  179.14    7.60
   1  -6  -1  186.11    7.73
  -1   6   0  261.63   10.46
  -1   6   0  248.27   10.57
  -1   6   0  257.43   10.41
   1  -6   0  242.76   10.47
  -1   6   0  256.92   10.40
   1  -6   0  253.08   10.50
   1  -6   0  248.94   10.43
   1  -6   0  261.73   10.46
   1  -6   0  254.23   10.66
  -1   6   0  252.01   10.37
  -1   6  -1    0.97    0.36
   1  -6   1    0.70    0.33
   1  -6   1    0.25    0.24
   1  -6   1    0.35    0.28
  -1   6  -1    0.97    0.27
   1  -6   1    0.57    0.32
  -1   6  -1    0.38    0.26
  -1   6  -1    0.86    0.43
   1  -6   1   -0.04    0.29
   1  -6   1    0.24    0.29
  -1   6  -1    0.08    0.27
  -1   6  -2  381.00   14.95
  -1   6  -2  365.36   15.29
   1  -6   2  374.60   14.87
   1  -6   2  368.39   15.09
   1  -6   2  403.59   15.13
   1  -6   2  359.28   15.04
   1  -6   2  347.71   15.02
  -1   6  -2  363.70   15.02
   1  -6   2  363.60   15.12
   1  -6   2  375.95   15.11
  -1   6  -2  361.94   14.83
   1  -6   3  280.22   11.50
   1  -6   3  268.41   11.67
  -1   6  -3  279.73   11.42
  -1   6  -3  268.42   11.46
   1  -6   3  274.32   11.64
  -1   6  -3  286.20   11.44
  -1   6  -3  289.94   11.50
   1  -6   3  258.33   11.54
  -1   6  -3  275.46   11.45
   1  -6   3  281.13   11.49
   1  -6   3  291.15   11.31
  -1   6  -4   98.92    4.43
  -1   6  -4  104.41    4.51
   1  -6   4   95.60    4.66
  -1   6  -4   94.13    4.33
   1  -6   4  101.26    4.41
   1  -6   4   95.12    4.62
   1  -6   4  104.62    4.27
  -1   6  -4  100.79    4.39
   1  -6   4   88.68    4.62
  -1   6  -4   98.47    4.44
   1  -6   4   98.53    4.39
   1  -6   5  203.38    9.29
  -1   6  -5  206.04    8.78
   1  -6   5  226.39    8.79
  -1   6  -5  224.81    9.08
  -1   6  -5  218.00    9.02
   1  -6   5  213.58    9.29
  -1   6  -5  212.10    9.28
   1  -6   5  212.04    8.85
  -1   6  -5  203.77    8.82
   1  -6   5  212.16    8.84
  -1   6  -5  203.42    8.95
  -1   6  -6   28.65    1.77
   1  -6   6   28.59    1.55
  -1   6  -6   29.67    1.55
   1  -6   6   27.05    1.54
  -1   6  -6   28.56    1.95
  -1   6  -6   27.86    1.77
  -1   6  -6   26.61    1.72
  -1   6  -6   27.72    1.83
  -1   6  -6   29.52    1.93
   1  -6   6   28.99    2.03
  -1   6  -6   28.31    1.58
  -1   6  -7   59.54    3.05
  -1   6  -7   57.95    3.22
   1  -6   7   58.93    2.66
  -1   6  -7   53.79    2.96
  -1   6  -7   49.63    3.08
   1  -6   7   55.48    2.64
  -1   6  -7   55.62    2.66
  -1   6  -7   55.10    3.05
   1  -6   7   58.37    3.37
  -1   6  -7   59.32    3.05
   1  -6   7   54.34    2.85
  -1   6  -7   55.19    2.71
   1  -6   8    1.72    0.69
   1  -6   8    1.77    0.50
   1  -6   8    1.67    0.69
  -1   6  -8    2.24    0.55
   1  -6   8    1.90    0.38
  -1   6  -8    1.97    0.43
  -1   6  -8    1.79    0.68
   1  -6   8    1.77    0.39
  -1   6  -8    1.46    0.60
  -1   6  -8    1.16    0.63
  -1   6  -8    2.01    0.60
   1  -6   9   42.97    2.53
  -1   6  -9   46.30    2.74
  -1   6  -9   39.42    2.59
   1  -6   9   44.35    2.07
   1  -6   9   43.40    2.07
   1  -6   9   38.63    2.76
  -1   6  -9   38.94    2.13
  -1   6  -9   42.14    2.65
  -1   6 -10    6.91    1.07
   1  -6  10    4.85    0.92
   1  -6  10    5.02    1.06
  -1   6 -11    1.13    0.71
   1  -6  11    0.47    0.66
   1  -6  11    0.95    0.77
  -1   6 -12    0.13    0.73
   1  -6  12    0.13    0.64
   1  -6  13    3.70    1.04
  -1   6 -13    2.65    0.98
  -1   5  12   -0.14    0.72
   1  -5 -12   -0.44    0.96
  -1   5  11    1.85    0.74
  -1   5  11    1.60    0.71
   1  -5 -11    3.32    1.14
  -1   5  10    0.39    0.56
  -1   5  10    0.11    0.53
   1  -5 -10   -0.57    0.75
  -1   5  10    0.12    0.51
  -1   5   9    4.72    1.04
  -1   5   9    6.16    0.94
  -1   5   9    7.63    0.98
   1  -5  -9    8.63    1.41
  -1   5   9    5.46    0.93
  -1   5   9    6.33    0.94
  -1   5   8   11.65    1.34
   1  -5  -8    9.82    1.04
  -1   5   8    9.88    1.07
  -1   5   8   11.09    1.17
   1  -5  -8    7.84    1.31
  -1   5   8    9.38    1.08
  -1   5   8    9.67    0.82
  -1   5   8    8.17    1.07
  -1   5   7    1.83    0.60
  -1   5   7    0.90    0.52
   1  -5  -7    1.56    0.66
  -1   5   7    1.27    0.55
  -1   5   7    1.35    0.39
   1  -5  -7    1.58    0.52
  -1   5   7    0.78    0.49
   1  -5  -7    1.35    0.68
  -1   5   7    1.24    0.53
  -1   5   7    0.56    0.54
  -1   5   6    0.44    0.39
   1  -5  -6   -0.42    0.60
   1  -5  -6    0.71    0.54
  -1   5   6   -0.10    0.41
  -1   5   6   -0.08    0.53
  -1   5   6   -0.08    0.32
   1  -5  -6    0.10    0.48
  -1   5   6    0.04    0.27
  -1   5   6   -0.23    0.41
   1  -5  -6    0.06    0.38
  -1   5   6    0.43    0.42
  -1   5   5    9.62    0.90
   1  -5  -5    7.93    0.74
  -1   5   5    7.44    0.82
  -1   5   5    8.56    0.84
  -1   5   5    7.16    0.88
   1  -5  -5    9.75    1.03
   1  -5  -5    6.47    0.87
  -1   5   5    6.84    0.64
   1  -5  -5    7.12    0.72
   1  -5  -5    9.28    0.99
   1  -5  -4    6.87    0.78
   1  -5  -4    5.87    0.61
  -1   5   4    5.25    0.57
   1  -5  -4    5.70    0.61
   1  -5  -4    7.57    0.85
  -1   5   4    5.73    0.75
   1  -5  -4    6.84    0.83
  -1   5   4    6.69    0.74
  -1   5   4    6.63    0.73
   1  -5  -4    5.68    0.65
  -1   5   4    5.76    0.66
  -1   5   3  261.21   10.61
   1  -5  -3  249.14   10.42
  -1   5   3  263.98   10.64
  -1   5   3  242.56   10.62
   1  -5  -3  260.35   10.72
  -1   5   3  248.08   10.44
   1  -5  -3  270.47   10.74
  -1   5   3  257.93   10.46
   1  -5  -3  240.37   10.58
   1  -5  -3  251.90   10.43
   1  -5  -2   12.95    0.83
  -1   5   2   11.52    0.92
  -1   5   2   11.66    0.87
  -1   5   2   13.65    0.94
   1  -5  -2   10.96    0.93
   1  -5  -2   13.43    0.91
  -1   5   2   11.72    0.83
  -1   5   2   10.18    0.92
   1  -5  -2   13.43    0.85
   1  -5  -1  680.43   27.34
  -1   5   1  699.61   27.32
   1  -5  -1  659.79   27.46
  -1   5   1  704.55   27.35
  -1   5   1  685.34   27.39
  -1   5   0  208.37    8.54
   1  -5   0  217.13    8.74
   1  -5   0  209.99    8.54
  -1   5   0  206.90    8.51
   1  -5   0  209.23    8.57
  -1   5   0  205.58    8.67
   1  -5   0  210.05    8.56
  -1   5   0  210.08    8.50
  -1   5   0  203.26    8.54
  -1   5   0  196.83    8.62
   1  -5   1  854.02   31.47
  -1   5  -1  795.79   31.27
   1  -5   1  802.72   31.32
   1  -5   1  735.32   31.43
   1  -5   1  800.21   31.50
  -1   5  -1  768.76   31.38
  -1   5  -1  780.32   31.46
   1  -5   1  810.94   31.45
   1  -5   1  768.76   31.38
  -1   5  -2   41.85    2.04
   1  -5   2   42.05    2.11
  -1   5  -2   40.80    2.27
   1  -5   2   42.43    2.07
   1  -5   2   40.65    2.06
   1  -5   2   42.62    2.11
  -1   5  -2   43.58    2.06
   1  -5   2   37.81    2.11
  -1   5  -2   39.15    2.00
   1  -5   2   43.04    2.08
   1  -5   2   41.66    1.90
  -1   5  -2   39.91    1.99
   1  -5   3  801.85   33.77
  -1   5  -3  908.82   33.66
  -1   5  -3  816.65   33.57
   1  -5   3  834.27   33.55
   1  -5   3  855.30   33.54
   1  -5   3  798.80   33.69
  -1   5  -3  820.64   33.56
  -1   5  -3  835.99   33.59
   1  -5   3  900.26   33.41
   1  -5   3  865.37   33.76
  -1   5  -3  822.51   33.49
  -1   5  -4   10.60    0.75
  -1   5  -4   10.54    0.73
  -1   5  -4   12.52    0.91
  -1   5  -4    9.65    0.97
  -1   5  -4   11.81    0.88
   1  -5   4   10.73    0.95
  -1   5  -4    9.73    0.82
   1  -5   4   11.03    0.97
   1  -5   4   11.95    0.78
   1  -5   4   10.75    0.76
   1  -5   5   72.23    3.84
   1  -5   5   77.49    3.42
  -1   5  -5   77.75    3.66
   1  -5   5   75.68    3.91
   1  -5   5   76.52    3.42
  -1   5  -5   80.98    3.42
  -1   5  -5   77.33    3.69
  -1   5  -5   79.37    3.45
  -1   5  -5   80.64    3.69
  -1   5  -5   74.42    3.82
  -1   5  -5   73.95    3.78
   1  -5   6   10.61    0.70
  -1   5  -6   11.05    0.76
  -1   5  -6   10.76    1.01
  -1   5  -6   10.40    0.94
  -1   5  -6   10.01    0.71
   1  -5   6    7.40    1.01
   1  -5   6    9.87    0.82
   1  -5   6    9.95    1.10
  -1   5  -6    9.41    0.97
  -1   5  -6    8.82    0.99
  -1   5  -6    9.89    0.93
  -1   5  -6    8.62    0.91
   1  -5   7   32.37    1.89
  -1   5  -7   32.55    2.07
   1  -5   7   32.72    2.30
   1  -5   7   31.95    1.60
  -1   5  -7   32.40    2.02
  -1   5  -7   34.88    2.12
  -1   5  -7   31.69    2.01
   1  -5   7   33.28    2.22
  -1   5  -7   32.41    1.69
  -1   5  -8    0.49    0.28
  -1   5  -8    0.09    0.48
   1  -5   8    0.16    0.33
  -1   5  -8    0.29    0.44
   1  -5   8    0.36    0.25
   1  -5   8    0.14    0.59
  -1   5  -8    0.47    0.52
   1  -5   8    0.47    0.50
   1  -5   9    4.44    0.77
  -1   5  -9    4.97    0.92
   1  -5   9    3.98    0.44
   1  -5   9    4.72    0.97
  -1   5  -9    5.99    0.95
   1  -5  10    8.40    1.09
  -1   5 -10    8.56    1.14
   1  -5  10    9.29    1.32
  -1   5 -11    2.76    0.82
   1  -5  11    1.68    0.74
   1  -5  12   -0.14    0.59
  -1   5 -12   -0.37    0.66
  -1   5 -12    0.14    0.65
   1  -5  13    4.63    1.10
  -1   5 -13    7.14    1.18
   1  -4 -12    0.21    0.84
   1  -4 -12    0.12    0.65
  -1   4  12   -0.44    0.69
  -1   4  11    0.27    0.60
   1  -4 -11    0.22    0.61
   1  -4 -11    0.58    0.84
   1  -4 -10    0.50    0.53
  -1   4  10   -0.08    0.52
   1  -4 -10    0.53    0.39
  -1   4  10   -0.12    0.58
  -1   4  10   -0.53    0.59
   1  -4 -10    0.18    0.72
   1  -4  -9   51.90    3.44
  -1   4   9   47.37    2.53
   1  -4  -9   51.76    2.90
  -1   4   9   56.26    3.14
  -1   4   9   49.63    2.93
   1  -4  -9   50.86    2.67
  -1   4   9   52.53    2.84
   1  -4  -9   57.58    2.99
  -1   4   8    1.88    0.59
   1  -4  -8    1.70    0.68
   1  -4  -8    1.70    0.52
  -1   4   8    2.10    0.56
  -1   4   8    1.97    0.43
   1  -4  -8    1.57    0.46
  -1   4   8    1.09    0.50
   1  -4  -8    1.57    0.72
   1  -4  -8    1.66    0.56
   1  -4  -7   17.85    1.54
  -1   4   7   18.79    1.18
  -1   4   7   20.76    1.50
  -1   4   7   18.88    1.38
   1  -4  -7   19.21    1.27
  -1   4   7   16.98    1.50
  -1   4   7   18.62    1.44
   1  -4  -7   18.90    1.70
   1  -4  -7   18.92    1.39
   1  -4  -7   19.76    1.39
  -1   4   7   20.15    1.64
   1  -4  -6    1.76    0.41
  -1   4   6    1.43    0.50
   1  -4  -6    1.94    0.60
  -1   4   6    2.65    0.41
  -1   4   6    1.77    0.48
  -1   4   6    2.30    0.52
   1  -4  -6    1.80    0.56
  -1   4   6    2.05    0.61
   1  -4  -6    1.41    0.44
   1  -4  -6    1.98    0.48
  -1   4   6    2.34    0.55
  -1   4   5  224.62    9.52
   1  -4  -5  223.45    9.68
   1  -4  -5  221.63    9.76
   1  -4  -5  219.26    9.62
  -1   4   5  227.46    9.69
  -1   4   5  231.18    9.48
  -1   4   5  225.78    9.47
  -1   4   5  216.91    9.58
   1  -4  -5  224.97    9.38
  -1   4   4   17.46    1.06
  -1   4   4   18.03    1.29
   1  -4  -4   17.30    1.26
   1  -4  -4   16.84    1.26
   1  -4  -4   18.84    1.14
  -1   4   4   18.91    1.20
  -1   4   4   17.65    1.19
  -1   4   4   18.18    1.18
   1  -4  -4   16.72    1.29
   1  -4  -3  335.32   12.99
   1  -4  -3  303.95   12.76
   1  -4  -3  321.58   12.98
  -1   4   3  317.95   12.77
  -1   4   3  313.25   12.96
   1  -4  -3  304.90   12.74
   1  -4  -3  313.78   12.89
  -1   4   3  304.94   12.73
   1  -4  -3  315.44   12.75
  -1   4   3  323.76   12.90
  -1   4   2  220.51    9.80
  -1   4   2  227.89    9.81
   1  -4  -2  242.08    9.87
   1  -4  -2  250.38    9.77
   1  -4  -2  244.06    9.69
  -1   4   2  237.77    9.70
   1  -4  -2  234.59    9.68
  -1   4   2  242.48    9.76
   1  -4  -1  548.27   22.43
  -1   4   1  571.29   22.41
   1  -4  -1  551.55   22.42
  -1   4   1  567.33   22.49
  -1   4   1  568.11   22.44
   1  -4  -1  580.72   22.54
  -1   4   0  529.83   21.04
   1  -4   0  529.78   21.00
  -1   4   0  515.70   21.13
  -1   4   0  539.28   21.02
  -1   4   0  532.46   20.98
  -1   4   0  521.59   21.12
   1  -4   0  524.39   21.02
  -1   4  -1 1272.35   50.28
   1  -4   1 1286.20   50.31
  -1   4  -1 1284.16   50.11
  -1   4  -1 1260.46   50.29
  -1   4  -1 1204.39   50.22
   1  -4   1 1357.68   50.33
   1  -4   1 1277.70   50.29
   1  -4   1 1281.53   50.15
   1  -4   1 1254.29   50.24
   1  -4   2  181.63    7.65
  -1   4  -2  182.47    7.65
  -1   4  -2  202.15    7.74
  -1   4  -2  186.94    7.69
   1  -4   2  183.58    7.72
  -1   4  -2  184.63    7.64
  -1   4  -2  185.03    7.68
   1  -4   2  187.87    7.76
   1  -4   2  190.46    7.52
   1  -4   2  178.69    7.65
   1  -4   2  190.48    7.77
  -1   4  -3  147.95    6.28
   1  -4   3  150.67    6.17
  -1   4  -3  162.86    6.37
  -1   4  -3  142.73    6.47
  -1   4  -3  144.38    6.14
  -1   4  -3  148.40    6.29
   1  -4   3  145.76    6.39
  -1   4  -3  158.69    6.35
   1  -4   3  151.07    6.17
   1  -4   3  153.58    6.43
   1  -4   3  137.71    6.41
   1  -4   4  213.33    8.50
  -1   4  -4  208.29    8.51
  -1   4  -4  222.76    8.84
  -1   4  -4  202.53    8.74
   1  -4   4  204.28    8.91
   1  -4   4  208.37    8.50
  -1   4  -4  222.68    8.78
  -1   4  -4  202.43    8.75
   1  -4   4  206.35    8.92
  -1   4  -4  211.52    8.49
  -1   4  -4  194.95    8.87
   1  -4   5    9.48    0.97
  -1   4  -5   10.34    0.85
  -1   4  -5   10.76    0.90
  -1   4  -5   10.07    0.90
  -1   4  -5    9.25    0.90
   1  -4   5    8.95    0.95
  -1   4  -5    9.87    0.89
  -1   4  -5   10.15    0.63
  -1   4  -5   10.38    0.65
   1  -4   5    7.58    0.69
   1  -4   5    9.66    0.62
  -1   4  -6    0.06    0.29
   1  -4   6    0.99    0.41
  -1   4  -6    0.36    0.39
   1  -4   6    0.59    0.43
  -1   4  -6    0.60    0.36
   1  -4   6   -0.16    0.43
  -1   4  -6    0.07    0.40
   1  -4   6    0.40    0.41
   1  -4   6    0.32    0.18
  -1   4  -6    0.24    0.19
   1  -4   6    0.71    0.29
  -1   4  -6    0.66    0.44
  -1   4  -7    0.76    0.38
  -1   4  -7    1.02    0.46
  -1   4  -7    1.21    0.26
   1  -4   7    0.41    0.46
   1  -4   7    1.00    0.39
   1  -4   7    0.47    0.50
   1  -4   7    0.80    0.46
   1  -4   7    0.88    0.21
   1  -4   8    9.10    1.12
   1  -4   8    8.48    1.04
  -1   4  -8    7.58    0.89
   1  -4   8    6.91    0.49
   1  -4   8    7.33    0.88
   1  -4   9    2.16    0.71
   1  -4   9    1.54    0.24
   1  -4   9    2.13    0.76
   1  -4   9    0.84    0.54
  -1   4  -9    1.09    0.59
  -1   4 -10    9.81    1.12
   1  -4  10    9.11    1.17
   1  -4  11    0.37    0.59
  -1   4 -11   -0.21    0.59
  -1   4 -11   -0.42    0.72
  -1   4 -11    0.10    0.55
  -1   4 -12    1.37    0.73
  -1   4 -12    1.64    0.75
   1  -4  12    1.92    0.80
   1  -4  13    6.19    1.20
  -1   4 -13    4.55    1.11
  -1   4 -13    8.14    1.58
   1  -4  14    3.62    1.14
   1  -3 -13    0.41    0.90
  -1   3  13   -0.17    0.79
   1  -3 -12    0.97    0.80
   1  -3 -12    0.61    0.70
  -1   3  12    0.62    0.75
  -1   3  12    1.01    0.83
  -1   3  11   -0.63    0.83
   1  -3 -11    0.22    0.63
  -1   3  11    0.71    0.67
   1  -3 -11    1.08    0.87
  -1   3  10    1.82    0.72
  -1   3  10    3.15    0.93
   1  -3 -10    3.45    0.79
  -1   3  10    2.64    0.64
   1  -3 -10    3.12    0.96
   1  -3 -10    2.50    0.56
   1  -3  -9    5.52    0.72
   1  -3  -9    6.08    1.14
  -1   3   9    6.69    1.03
  -1   3   9    5.28    0.78
  -1   3   9    6.80    0.75
   1  -3  -9    6.00    1.11
   1  -3  -9    5.19    0.86
  -1   3   9    5.58    0.96
   1  -3  -8   47.37    2.89
  -1   3   8   39.97    2.09
  -1   3   8   40.97    2.40
  -1   3   8   40.48    2.27
   1  -3  -8   39.73    2.71
   1  -3  -8   41.52    2.40
  -1   3   8   43.72    2.59
   1  -3  -8   38.74    2.17
  -1   3   8   40.10    2.56
  -1   3   7   23.80    1.69
  -1   3   7   22.23    1.56
   1  -3  -7   22.85    1.69
   1  -3  -7   24.49    1.86
  -1   3   7   23.12    1.33
   1  -3  -7   22.07    1.52
  -1   3   7   21.61    1.61
   1  -3  -7   21.00    1.36
   1  -3  -6  351.79   13.89
  -1   3   6  301.88   13.87
  -1   3   6  308.38   13.71
  -1   3   6  349.93   13.84
  -1   3   6  328.23   13.78
  -1   3   6  314.41   13.40
   1  -3  -6  367.46   14.14
   1  -3  -6  337.37   13.65
   1  -3  -6  327.57   13.51
  -1   3   6  347.20   13.86
  -1   3   5  193.93    8.42
  -1   3   5  190.46    8.11
   1  -3  -5  199.81    8.47
  -1   3   5  192.87    8.38
   1  -3  -5  194.69    8.21
   1  -3  -5  201.75    8.28
  -1   3   5  203.55    8.45
  -1   3   5  197.82    8.54
   1  -3  -5  197.55    8.59
   1  -3  -5  194.07    8.27
  -1   3   5  200.07    8.40
  -1   3   4  228.21    9.84
   1  -3  -4  242.64    9.94
   1  -3  -4  233.54    9.67
   1  -3  -4  237.95    9.67
  -1   3   4  235.21    9.91
  -1   3   4  241.34    9.75
  -1   3   4  233.47    9.74
   1  -3  -4  239.13    9.69
   1  -3  -4  223.12    9.83
   1  -3  -4  230.86    9.85
   1  -3  -3  229.62    9.29
  -1   3   3  217.78    9.13
  -1   3   3  236.09    9.20
   1  -3  -3  219.97    9.32
   1  -3  -3  220.71    9.16
   1  -3  -3  223.38    9.20
   1  -3  -3  227.83    9.33
  -1   3   3  222.24    9.18
  -1   3   3  218.63    9.34
   1  -3  -2 1083.78   39.98
   1  -3  -2 1001.58   40.00
  -1   3   2 1021.17   39.90
   1  -3  -2 1014.64   39.91
  -1   3   2 1010.47   40.02
  -1   3   2  996.64   39.91
   1  -3  -2 1013.01   39.88
   1  -3  -2  987.33   39.87
  -1   3   2  986.50   39.88
   1  -3  -2  997.80   39.87
  -1   3   1  203.11    8.05
  -1   3   1  201.52    7.96
   1  -3  -1  199.90    7.96
   1  -3  -1  193.01    7.95
   1  -3  -1  184.57    7.93
  -1   3   1  201.43    7.94
  -1   3   1  194.11    7.99
   1  -3  -1  191.58    7.99
  -1   3   0  474.81   18.16
   1  -3   0  460.32   18.11
  -1   3   0  468.17   18.19
  -1   3   0  443.74   18.09
   1  -3   0  447.35   18.11
  -1   3   0  454.13   18.22
   1  -3   1   25.17    1.24
  -1   3  -1   25.58    1.24
  -1   3  -1   27.49    1.29
   1  -3   1   27.98    1.31
  -1   3  -1   26.93    1.26
   1  -3   1   25.46    1.13
  -1   3  -1   22.79    1.23
  -1   3  -1   25.60    1.21
  -1   3  -1   26.35    1.12
   1  -3   1   24.09    1.25
   1  -3   1   25.22    1.25
   1  -3   2  220.16    9.60
  -1   3  -2  258.11    9.62
  -1   3  -2  233.51    9.54
   1  -3   2  239.41    9.63
   1  -3   2  225.06    9.61
  -1   3  -2  232.61    9.46
   1  -3   2  237.29    9.46
  -1   3  -2  241.47    9.57
  -1   3  -3   55.60    2.56
  -1   3  -3   52.14    2.50
   1  -3   3   50.74    2.31
  -1   3  -3   55.24    2.51
  -1   3  -3   53.74    2.59
   1  -3   3   54.45    2.59
  -1   3  -3   53.76    2.48
  -1   3  -3   53.06    2.26
   1  -3   3   52.53    2.27
   1  -3   3   52.84    2.27
   1  -3   3   51.83    2.58
   1  -3   4 1129.09   43.56
  -1   3  -4 1083.79   43.58
  -1   3  -4 1135.29   43.57
  -1   3  -4 1115.93   44.01
  -1   3  -4 1082.97   43.96
   1  -3   4 1094.25   43.76
   1  -3   4 1142.25   44.16
   1  -3   4 1084.51   44.14
  -1   3  -4 1081.03   43.97
  -1   3  -4 1072.46   43.99
   1  -3   5   18.76    0.90
   1  -3   5   19.90    1.38
  -1   3  -5   19.56    1.20
   1  -3   5   19.81    1.43
  -1   3  -5   19.67    1.28
   1  -3   5   19.65    1.18
  -1   3  -5   19.99    1.27
   1  -3   5   19.92    1.34
  -1   3  -5   17.77    0.94
   1  -3   5   19.02    1.46
  -1   3  -6    3.48    0.55
   1  -3   6    4.22    0.61
   1  -3   6    2.52    0.55
   1  -3   6    2.30    0.63
  -1   3  -6    3.30    0.49
   1  -3   6    3.06    0.61
   1  -3   6    3.23    0.26
   1  -3   6    3.27    0.49
   1  -3   7    1.16    0.45
   1  -3   7    1.76    0.48
  -1   3  -7    1.82    0.46
   1  -3   7    2.19    0.57
   1  -3   7    1.69    0.19
  -1   3  -8   65.95    2.96
   1  -3   8   58.54    3.01
   1  -3   8   61.49    3.26
   1  -3   8   59.61    3.00
   1  -3   9   24.02    1.68
  -1   3  -9   20.97    1.50
   1  -3   9   21.70    1.60
  -1   3  -9   23.99    1.55
   1  -3  10    8.28    1.10
   1  -3  10    6.20    0.40
  -1   3 -10    8.89    1.01
   1  -3  10    8.87    1.16
  -1   3 -10    7.34    0.99
  -1   3 -11   -0.16    0.89
  -1   3 -11   -0.90    0.82
   1  -3  11   -0.88    0.65
  -1   3 -11    0.45    0.58
   1  -3  12    3.70    1.15
  -1   3 -12    3.67    0.81
  -1   3 -12    6.98    1.21
   1  -3  12    4.34    1.02
  -1   3 -12    2.97    1.10
  -1   3 -13    2.08    1.05
  -1   3 -13    1.39    0.85
   1  -3  13    1.38    0.83
   1  -3  13    0.21    0.92
   1  -3  14   11.15    1.64
   1  -2 -13    1.72    0.97
   1  -2 -13   -0.14    0.73
  -1   2  13    0.35    0.78
  -1   2  12    0.33    0.73
   1  -2 -12    0.25    0.68
   1  -2 -12    0.36    0.66
  -1   2  12    0.16    0.67
  -1   2  12    0.58    0.59
  -1   2  11    1.22    0.76
   1  -2 -11    1.73    0.76
   1  -2 -11    3.66    0.98
  -1   2  11    1.64    0.78
   1  -2 -11    2.16    0.59
   1  -2 -10    9.16    1.39
   1  -2 -10    9.20    1.19
  -1   2  10    9.07    0.94
  -1   2  10    9.63    1.09
  -1   2  10   10.33    1.31
  -1   2  10   12.29    1.47
   1  -2 -10    9.77    0.99
  -1   2  10   12.31    1.47
  -1   2   9   -0.12    0.49
   1  -2  -9   -0.35    0.60
   1  -2  -9    0.53    0.57
  -1   2   9    0.12    0.49
  -1   2   9    0.12    0.56
   1  -2  -9   -0.37    0.52
  -1   2   9    0.12    0.39
   1  -2  -9    0.07    0.34
   1  -2  -9    0.55    0.62
   1  -2  -9   -0.11    0.45
   1  -2  -8  125.21    5.80
   1  -2  -8  135.30    6.40
   1  -2  -8  140.15    6.52
   1  -2  -8  126.05    6.04
  -1   2   8  132.32    5.74
  -1   2   8  138.07    6.33
  -1   2   8  136.30    6.31
   1  -2  -7   28.21    1.91
   1  -2  -7   20.74    1.53
   1  -2  -7   25.12    1.80
  -1   2   7   24.86    1.73
  -1   2   7   21.22    1.33
  -1   2   7   23.50    1.70
   1  -2  -7   23.67    1.43
  -1   2   7   22.51    1.58
   1  -2  -6  298.80   12.24
  -1   2   6  283.17   12.06
   1  -2  -6  286.56   11.88
  -1   2   6  277.80   11.63
   1  -2  -6  275.84   11.72
  -1   2   6  293.93   12.08
  -1   2   6  294.90   11.95
   1  -2  -5   23.84    1.36
  -1   2   5   22.48    1.49
   1  -2  -5   23.06    1.50
  -1   2   5   24.26    1.54
   1  -2  -5   23.96    1.43
   1  -2  -5   25.35    1.62
  -1   2   5   23.71    1.31
  -1   2   5   26.18    1.54
  -1   2   5   24.74    1.53
   1  -2  -4 1465.26   57.02
   1  -2  -4 1518.25   57.12
  -1   2   4 1476.43   56.99
  -1   2   4 1485.34   57.02
  -1   2   4 1417.05   56.79
  -1   2   4 1458.35   56.95
   1  -2  -4 1421.05   56.85
  -1   2   4 1314.34   57.02
  -1   2   4 1445.16   57.00
   1  -2  -4 1429.48   56.88
  -1   2   3  219.87    8.85
  -1   2   3  217.63    8.72
   1  -2  -3  207.40    8.75
   1  -2  -3  208.39    8.78
   1  -2  -3  205.45    8.77
  -1   2   3  212.84    8.73
   1  -2  -3  208.25    8.67
   1  -2  -3  213.58    8.67
  -1   2   3  213.69    8.71
   1  -2  -3  213.72    8.68
  -1   2   3  215.92    8.84
  -1   2   2  765.82   29.30
  -1   2   2  760.50   29.31
  -1   2   2  734.24   29.29
   1  -2  -2  767.99   29.37
   1  -2  -2  734.65   29.33
   1  -2  -2  690.70   29.26
   1  -2  -2  744.50   29.32
   1  -2  -2  700.44   29.28
  -1   2   2  755.16   29.39
  -1   2   2  763.57   29.25
  -1   2   1  270.58   11.69
   1  -2  -1  293.46   11.64
   1  -2  -1  306.62   11.60
   1  -2  -1  289.43   11.75
   1  -2   0  128.10    5.42
   1  -2   0  135.18    5.39
   1  -2   0  137.25    5.35
  -1   2   0  131.64    5.34
   1  -2   1   70.44    3.06
  -1   2  -1   72.96    3.00
   1  -2   1   73.86    3.07
  -1   2  -2   51.63    2.11
  -1   2  -2   50.28    2.33
  -1   2  -2   52.08    2.32
   1  -2   2   49.97    2.38
   1  -2   2   49.34    2.14
   1  -2   2   53.72    2.38
   1  -2   3   59.11    2.85
  -1   2  -3   57.79    2.77
   1  -2   3   61.60    2.82
  -1   2  -3   57.04    2.68
  -1   2  -3   57.35    2.74
   1  -2   3   58.98    2.57
  -1   2  -4   35.10    1.68
  -1   2  -4   31.89    1.72
   1  -2   4   34.51    2.03
   1  -2   4   35.26    1.97
   1  -2   4   35.70    1.73
  -1   2  -4   33.36    1.69
  -1   2  -4   36.82    1.80
  -1   2  -4   32.80    1.90
   1  -2   5    5.70    0.81
   1  -2   5    7.40    0.68
   1  -2   5    5.60    0.70
  -1   2  -5    7.32    0.62
   1  -2   5    7.19    0.83
  -1   2  -5    6.60    0.64
   1  -2   5    7.29    0.64
  -1   2  -5    6.10    0.56
   1  -2   6   36.23    1.61
  -1   2  -6   41.38    2.05
   1  -2   6   44.06    2.46
   1  -2   6   41.07    2.12
   1  -2   6   43.87    2.37
   1  -2   6   43.74    2.19
   1  -2   6   35.92    1.60
  -1   2  -6   45.78    2.12
   1  -2   7    2.01    0.19
   1  -2   7    1.74    0.45
   1  -2   7    1.81    0.50
  -1   2  -7    1.43    0.42
  -1   2  -7    2.42    0.45
   1  -2   7    1.79    0.19
   1  -2   8   34.76    1.57
   1  -2   8   33.12    1.53
  -1   2  -8   38.58    2.04
   1  -2   8   39.15    2.26
  -1   2  -8   41.34    2.08
   1  -2   8   33.59    1.54
   1  -2   8   41.44    2.18
   1  -2   9   -0.25    0.54
  -1   2  -9    0.21    0.47
   1  -2   9    0.43    0.17
   1  -2   9    0.21    0.56
  -1   2  -9    0.13    0.58
  -1   2  -9    0.47    0.48
   1  -2   9   -0.02    0.18
   1  -2   9    0.10    0.18
   1  -2  10   49.53    2.24
  -1   2 -10   63.34    3.60
   1  -2  10   51.11    2.29
  -1   2 -10   58.68    3.48
   1  -2  10   62.62    3.31
  -1   2 -10   57.14    2.87
   1  -2  10   57.42    3.04
  -1   2 -10   55.03    2.90
   1  -2  11   -0.26    0.65
  -1   2 -11    0.16    0.72
   1  -2  11   -0.35    0.88
  -1   2 -11    0.16    0.90
  -1   2 -11    0.24    0.47
  -1   2 -12    2.88    1.15
   1  -2  12    1.35    0.93
  -1   2 -12    2.60    0.91
   1  -2  12    3.14    0.86
   1  -2  13    6.69    1.24
  -1   2 -13    5.76    1.30
  -1   2 -13    7.63    1.49
   1  -2  13    3.74    1.24
   1  -1 -13    0.28    0.79
   1  -1 -13    1.43    0.91
  -1   1  13    0.18    0.73
  -1   1  13    0.52    0.72
  -1   1  12    6.57    0.98
   1  -1 -12    5.82    1.19
  -1   1  12    5.76    1.22
  -1   1  12    7.20    1.26
   1  -1 -12    4.86    0.82
   1  -1 -12    5.11    1.08
  -1   1  11   13.15    1.27
   1  -1 -11   17.98    1.64
  -1   1  11   16.74    1.73
  -1   1  11   13.80    1.68
  -1   1  11   11.60    1.23
  -1   1  11   13.92    1.33
   1  -1 -11   16.29    1.73
   1  -1 -11   12.84    1.23
   1  -1 -10   75.83    4.30
  -1   1  10   79.17    4.33
   1  -1 -10   80.19    4.10
   1  -1 -10   78.30    4.31
  -1   1  10   74.68    3.68
   1  -1 -10   64.15    3.64
  -1   1  10   76.82    4.23
   1  -1 -10   80.30    4.23
  -1   1  10   72.65    4.26
  -1   1  10   80.79    3.83
  -1   1   9   38.10    2.21
   1  -1  -9   36.54    2.56
   1  -1  -9   32.29    2.48
   1  -1  -9   45.58    2.51
  -1   1   9   39.25    2.59
  -1   1   9   36.52    2.54
  -1   1   9   39.84    2.57
   1  -1  -9   36.00    2.36
  -1   1   9   37.39    2.08
   1  -1  -9   38.54    2.50
   1  -1  -9   34.98    2.31
   1  -1  -8   56.75    3.32
   1  -1  -8   55.06    3.11
  -1   1   8   54.96    3.29
  -1   1   8   57.88    3.32
  -1   1   8   58.87    3.31
  -1   1   8   59.71    2.85
  -1   1   8   59.45    2.99
   1  -1  -8   59.09    3.21
   1  -1  -8   57.11    3.12
   1  -1  -8   56.66    3.30
   1  -1  -8   57.57    3.14
   1  -1  -7  112.66    5.38
  -1   1   7  119.68    5.62
   1  -1  -7  122.20    5.64
   1  -1  -7  119.79    5.65
  -1   1   7  117.44    5.15
   1  -1  -7  121.41    5.50
   1  -1  -7  108.72    5.38
  -1   1   7  122.71    5.66
  -1   1   7  116.73    5.56
  -1   1   6    0.58    0.42
   1  -1  -6   -0.17    0.44
  -1   1   6    0.08    0.32
   1  -1  -6    0.06    0.36
  -1   1   6    0.39    0.26
   1  -1  -6    0.56    0.40
   1  -1  -6    0.13    0.33
   1  -1  -5  523.79   22.06
  -1   1   5  538.28   22.18
   1  -1  -5  542.58   22.19
  -1   1   5  553.76   21.86
   1  -1  -5  581.65   22.22
  -1   1   5  545.09   22.15
  -1   1   5  519.40   22.05
  -1   1   5  572.79   22.09
   1  -1  -4  220.59    9.18
  -1   1   4  213.52    9.16
  -1   1   4  221.98    8.97
   1  -1  -4  209.77    9.12
   1  -1  -4  225.62    9.19
  -1   1   4  223.76    9.14
  -1   1   3  345.98   14.13
   1  -1  -3  348.98   14.23
   1  -1  -3  360.48   14.22
   1  -1  -3  343.57   14.26
  -1   1   3  346.27   14.22
  -1   1   3  374.71   14.30
   1  -1  -2   15.22    0.83
  -1   1   2   14.33    0.81
   1  -1  -2   16.11    0.86
  -1   1   2   17.03    0.90
  -1   1   2   16.60    0.93
  -1   1   2   15.29    0.81
  -1   1   1  505.41   19.98
   1  -1   1  997.74   39.01
   1  -1   1  980.32   38.99
   1  -1   1  993.06   39.05
   1  -1   2  661.60   26.22
  -1   1  -2  629.81   26.19
  -1   1  -2  662.98   26.14
  -1   1  -2  636.48   25.98
   1  -1   2  672.65   25.98
   1  -1   2  687.14   26.17
  -1   1  -3    6.96    0.53
  -1   1  -3    6.94    0.43
  -1   1  -3    7.67    0.52
   1  -1   3    7.58    0.65
  -1   1  -3    7.62    0.65
   1  -1   3    6.54    0.67
   1  -1   3    7.21    0.53
  -1   1  -4    0.20    0.18
  -1   1  -4    0.70    0.21
  -1   1  -4    0.86    0.30
   1  -1   4    0.77    0.23
   1  -1   4   -0.06    0.22
   1  -1   4    0.73    0.23
   1  -1   5   11.27    0.57
   1  -1   5   12.24    0.82
  -1   1  -5   12.21    0.76
  -1   1  -5   12.01    1.06
  -1   1  -5   11.08    0.77
  -1   1  -5   12.79    1.04
  -1   1  -5   12.28    0.89
   1  -1   5   13.24    0.95
   1  -1   5   10.95    0.59
   1  -1   6   33.35    1.55
  -1   1  -6   36.97    2.17
   1  -1   6   33.55    1.53
  -1   1  -6   34.66    1.95
  -1   1  -6   35.76    1.78
   1  -1   6   36.44    2.03
  -1   1  -6   35.82    1.78
   1  -1   6   35.54    1.83
   1  -1   7   26.00    1.30
   1  -1   7   27.68    1.32
  -1   1  -7   29.04    1.77
  -1   1  -7   30.45    1.98
   1  -1   7   29.21    1.64
  -1   1  -7   27.16    1.53
   1  -1   7   29.35    1.83
  -1   1  -7   28.50    1.58
   1  -1   8   38.07    1.76
  -1   1  -8   41.99    2.33
   1  -1   8   37.68    2.09
  -1   1  -8   41.57    2.56
  -1   1  -8   39.71    2.07
  -1   1  -8   38.54    2.00
   1  -1   8   32.25    2.50
   1  -1   8   40.45    2.40
   1  -1   8   36.22    1.73
   1  -1   8   36.62    1.74
  -1   1  -8   39.87    2.68
  -1   1  -9    4.66    0.64
  -1   1  -9    5.58    1.04
   1  -1   9    6.98    0.83
  -1   1  -9    6.12    0.76
   1  -1   9    5.69    0.49
   1  -1   9    5.45    1.13
   1  -1   9    4.79    0.90
  -1   1  -9    4.79    1.05
   1  -1   9    6.70    0.51
   1  -1   9    4.02    0.93
  -1   1  -9    6.70    1.11
   1  -1   9    6.12    0.49
  -1   1  -9    5.13    0.81
   1  -1  10   84.25    3.62
   1  -1  10   78.09    3.58
   1  -1  10   86.98    4.87
  -1   1 -10   91.15    4.73
  -1   1 -10   90.81    4.93
  -1   1 -10   88.49    4.12
  -1   1 -10   95.15    4.45
   1  -1  10   89.90    4.55
  -1   1 -10   83.33    3.95
   1  -1  11   36.14    2.47
   1  -1  11   27.43    2.55
  -1   1 -11   32.87    2.68
  -1   1 -11   29.97    1.87
  -1   1 -11   31.67    2.54
   1  -1  12    0.19    0.70
  -1   1 -12    0.16    0.85
   1  -1  12   -0.29    0.68
  -1   1 -12   -0.37    0.73
  -1   1 -13   27.46    2.55
   1  -1  13   28.28    2.46
   1  -1  13   21.16    2.39
  -1   0  13    3.97    1.09
   1   0 -13    2.65    1.01
   1   0 -13    4.16    1.17
  -1   0  13    4.24    1.12
   1   0 -12    0.96    0.78
  -1   0  12    0.97    0.58
   1   0 -12    2.62    0.85
  -1   0  12    2.10    0.72
  -1   0  12    1.41    0.83
  -1   0  12    1.41    0.74
   1   0 -11   65.51    3.76
  -1   0  11   64.96    4.03
  -1   0  11   58.64    3.39
   1   0 -11   78.76    4.08
  -1   0  11   64.49    3.87
  -1   0  11   63.69    3.45
   1   0 -11   62.73    3.64
  -1   0  11   68.41    3.34
  -1   0  11   61.16    3.36
  -1   0  10    2.54    0.85
   1   0 -10    1.56    0.61
   1   0 -10    2.17    0.82
   1   0 -10    4.67    0.96
   1   0 -10    3.25    0.87
  -1   0  10    1.12    0.69
   1   0 -10    3.69    0.93
  -1   0  10    3.18    0.92
  -1   0  10    2.12    0.60
  -1   0  10    2.35    0.70
   1   0 -10    2.79    0.82
  -1   0  10    1.01    0.97
  -1   0   9   62.15    3.03
   1   0  -9   58.40    3.33
  -1   0   9   58.91    3.01
   1   0  -9   66.58    3.53
  -1   0   9   59.72    3.56
  -1   0   9   57.93    3.13
   1   0  -9   62.76    3.50
  -1   0   9   60.21    3.39
   1   0  -9   57.06    3.22
   1   0  -9   53.91    3.00
   1   0  -8   87.84    4.35
   1   0  -8   90.21    4.49
  -1   0   8   90.77    4.45
  -1   0   8   91.98    4.62
   1   0  -8   88.85    4.48
  -1   0   8   86.55    4.21
  -1   0   8   87.50    4.07
   1   0  -8   84.01    4.09
  -1   0   8   89.02    4.11
   1   0  -8   81.67    4.25
   1   0  -7  342.21   15.28
  -1   0   7  373.42   15.61
  -1   0   7  368.93   15.10
   1   0  -7  340.75   15.11
  -1   0   7  379.41   15.47
   1   0  -7  386.79   15.40
   1   0  -7  394.79   15.55
   1   0  -7  390.20   15.54
  -1   0   7  377.85   15.15
  -1   0   6   97.69    4.61
  -1   0   6   91.64    4.25
   1   0  -6  102.41    4.44
  -1   0   6   93.94    4.46
  -1   0   6   95.31    4.22
   1   0  -6   96.43    4.51
   1   0  -6   90.06    4.36
   1   0  -6   90.07    4.23
   1   0  -6   95.63    4.50
  -1   0   5  703.47   30.76
   1   0  -5  813.47   30.89
  -1   0   5  765.66   30.94
  -1   0   5  796.36   30.71
   1   0  -5  803.03   30.77
  -1   0   5  787.52   30.64
   1   0  -5  778.88   30.87
   1   0  -5  749.87   30.65
   1   0  -5  736.33   30.77
   1   0  -4  181.29    7.72
   1   0  -4  175.98    7.63
   1   0  -4  189.89    7.77
  -1   0   4  190.00    7.63
  -1   0   4  191.50    7.69
   1   0  -4  192.11    7.68
   1   0  -4  180.86    7.74
  -1   0   4  172.52    7.78
  -1   0   3   68.01    2.92
  -1   0   3   68.79    2.89
   1   0  -3   70.78    2.91
   1   0  -3   62.55    2.87
   1   0  -3   61.28    2.94
   1   0  -3   63.94    2.89
  -1   0   3   63.68    2.93
   1   0  -3   67.76    2.94
  -1   0   3   59.61    2.91
  -1   0   2  681.19   28.28
   1   0  -2  762.78   28.31
  -1   0   2  709.61   28.32
   1   0   1  778.83   31.61
   1   0   1  793.94   31.47
   1   0   1  824.24   31.62
   1   0   1  816.29   31.54
   1   0   1  806.40   31.46
   1   0   1  785.56   31.47
   1   0   1  806.93   31.64
  -1   0  -2  368.29   14.54
   1   0   2  373.50   14.86
   1   0   2  381.90   14.72
   1   0   2  367.82   14.84
  -1   0  -2  374.01   14.54
  -1   0  -2  364.78   14.74
   1   0   2  370.02   14.53
  -1   0  -2  353.93   14.53
   1   0   3   73.35    3.06
   1   0   3   74.63    3.32
  -1   0  -3   76.19    3.49
  -1   0  -3   75.60    3.08
  -1   0  -3   75.35    3.35
   1   0   4   67.64    2.94
   1   0   4   70.27    2.94
  -1   0  -4   68.78    3.27
  -1   0  -4   72.76    2.97
  -1   0  -4   67.43    3.42
  -1   0  -4   73.30    3.00
   1   0   4   72.02    3.29
  -1   0  -5  168.28    6.64
  -1   0  -5  161.41    6.57
   1   0   5  157.05    6.55
   1   0   5  160.23    6.60
  -1   0  -5  154.86    6.93
   1   0   5  160.93    6.52
   1   0   5  163.33    6.53
   1   0   5  162.30    6.96
  -1   0  -5  151.46    7.14
   1   0   6   67.06    3.03
  -1   0  -6   70.14    3.08
  -1   0  -6   70.20    3.48
   1   0   6   73.63    3.54
   1   0   6   70.25    3.09
  -1   0  -6   76.55    3.21
   1   0   6   69.46    3.03
   1   0   6   72.77    3.15
  -1   0  -6   71.57    3.69
   1   0   7   96.05    4.97
  -1   0  -7   96.10    4.23
   1   0   7   93.13    4.24
   1   0   7  102.87    4.19
  -1   0  -7  105.46    5.17
  -1   0  -7  101.85    4.73
   1   0   7   95.14    4.30
   1   0   7  105.47    4.80
   1   0   7   98.73    4.18
  -1   0  -7   97.31    4.79
  -1   0  -7  104.02    4.96
   1   0   8   74.06    3.19
  -1   0  -8   74.74    3.76
   1   0   8   72.86    3.17
  -1   0  -8   73.79    3.88
   1   0   8   68.32    3.32
  -1   0  -8   77.61    4.03
   1   0   8   75.80    3.84
   1   0   8   68.64    3.25
   1   0   8   72.42    4.07
   1   0   8   71.03    4.02
  -1   0  -8   70.65    3.24
   1   0   9   15.64    0.95
   1   0   9   14.34    1.61
  -1   0  -9   18.68    1.83
  -1   0  -9   15.35    1.61
   1   0   9   15.61    1.00
   1   0   9   16.46    1.50
  -1   0  -9   15.65    1.03
   1   0   9   16.12    1.66
  -1   0  -9   16.32    1.57
   1   0   9   12.69    0.99
   1   0   9   16.89    0.99
   1   0   9   15.02    1.11
  -1   0  -9   17.33    1.46
   1   0  10    7.27    0.67
   1   0  10    8.51    0.78
  -1   0 -10    9.82    1.49
  -1   0 -10   10.02    1.36
   1   0  10    9.20    1.22
   1   0  10    6.56    1.23
  -1   0 -11   55.02    3.54
  -1   0 -11   59.52    3.91
   1   0  11   52.92    3.67
   1   0  11   63.21    3.62
   1   0  12    6.77    1.34
  -1   0 -12    7.14    1.33
   1   0  12    7.79    1.34
  -1   0 -13    4.70    1.21
   1   0  13    6.00    1.25
  -1  -1  14    1.68    1.01
  -1  -1  13   19.21    1.68
   1   1 -13   21.98    2.08
   1   1 -13   19.80    2.01
  -1  -1  13   14.81    1.84
  -1  -1  13   15.85    2.01
   1   1 -12    0.37    0.65
   1   1 -12    0.87    0.72
  -1  -1  12    0.79    0.64
   1   1 -12    0.80    0.57
  -1  -1  12    1.62    0.84
  -1  -1  12    1.19    0.70
  -1  -1  12    0.46    0.72
  -1  -1  11   39.59    2.46
   1   1 -11   37.59    2.40
  -1  -1  11   39.61    2.44
   1   1 -11   44.19    2.83
   1   1 -11   38.31    2.62
  -1  -1  11   40.78    2.52
  -1  -1  11   43.12    2.84
  -1  -1  11   39.85    2.23
   1   1 -10  163.80    7.77
   1   1 -10  168.49    7.98
  -1  -1  10  173.63    7.60
   1   1 -10  189.05    8.24
  -1  -1  10  178.29    8.45
  -1  -1  10  163.33    7.81
  -1  -1  10  173.76    7.83
  -1  -1  10  173.82    8.16
   1   1 -10  200.85    8.39
  -1  -1  10  177.81    7.78
   1   1 -10  190.77    8.15
   1   1  -9   33.71    2.15
  -1  -1   9   30.09    1.81
  -1  -1   9   29.53    1.96
  -1  -1   9   32.73    2.40
   1   1  -9   30.48    1.95
   1   1  -9   32.97    2.27
  -1  -1   9   31.77    2.03
   1   1  -9   32.03    2.17
  -1  -1   9   31.12    2.14
  -1  -1   9   29.82    1.91
   1   1  -9   32.57    2.15
   1   1  -8    0.43    0.48
  -1  -1   8    0.29    0.48
  -1  -1   8    0.44    0.44
   1   1  -8    0.79    0.58
   1   1  -8    0.93    0.47
   1   1  -8    0.66    0.55
  -1  -1   8    0.60    0.45
   1   1  -8    0.93    0.45
  -1  -1   8    0.47    0.56
  -1  -1   8    1.02    0.48
   1   1  -7  117.96    5.60
  -1  -1   7  120.93    5.35
   1   1  -7  130.52    5.70
   1   1  -7  120.91    5.68
   1   1  -7  123.09    5.58
   1   1  -7  136.47    5.78
  -1  -1   7  123.57    5.88
   1   1  -7  115.08    5.45
  -1  -1   7  121.10    5.64
  -1  -1   7  118.42    5.51
  -1  -1   7  125.42    5.46
   1   1  -6  274.15   11.38
  -1  -1   6  266.14   11.09
   1   1  -6  277.39   11.27
  -1  -1   6  259.21   11.49
   1   1  -6  260.08   11.31
  -1  -1   6  261.77   11.47
   1   1  -6  285.81   11.43
  -1  -1   6  270.70   11.17
  -1  -1   6  267.45   11.33
  -1  -1   6  273.61   11.27
   1   1  -6  262.95   11.21
   1   1  -6  283.22   11.37
  -1  -1   5  127.85    5.47
  -1  -1   5  122.79    5.54
   1   1  -5  137.86    5.63
  -1  -1   5  126.32    5.69
  -1  -1   5  126.41    5.40
   1   1  -5  127.41    5.48
   1   1  -5  134.35    5.57
   1   1  -5  117.84    5.46
  -1  -1   5  113.09    5.61
   1   1  -5  127.52    5.59
  -1  -1   5  130.20    5.54
   1   1  -4  117.87    4.94
   1   1  -4  110.27    4.95
   1   1  -4  115.41    4.97
   1   1  -4  114.17    4.98
  -1  -1   4  110.90    5.05
   1   1  -4  117.80    4.91
   1   1  -4  109.91    4.99
  -1  -1   4  119.45    5.02
  -1  -1   4  119.52    4.90
  -1  -1   4  119.69    4.96
  -1  -1   4  107.57    5.01
  -1  -1   3    1.53    0.28
  -1  -1   3    1.68    0.25
  -1  -1   3    1.85    0.28
   1   1  -3    1.70    0.25
   1   1  -3    1.52    0.28
   1   1  -3    1.91    0.24
   1   1  -3    1.59    0.29
  -1  -1   3    1.43    0.22
  -1  -1   3    1.57    0.27
  -1  -1   3    1.56    0.24
  -1  -1   3    1.85    0.28
   1   1  -2  446.86   16.94
  -1  -1   2  388.48   16.95
   1   1  -2  464.04   16.94
  -1  -1   2  435.51   17.00
   1   1  -2  391.91   17.02
  -1  -1   2  436.78   17.01
   1   1  -2  426.27   16.98
  -1  -1   2  416.34   16.95
   1   1  -1  317.20   12.82
  -1  -1   1  336.53   12.85
   1   1  -1  315.94   12.98
   1   1  -1  327.46   12.95
   1   1   0  296.26   12.36
   1   1   0  313.51   12.38
   1   1   0  318.53   12.31
   1   1   0  309.51   12.34
   1   1   1    1.32    0.19
  -1  -1  -1    0.90    0.18
   1   1   1    1.10    0.19
  -1  -1  -1    1.18    0.17
  -1  -1  -1    0.98    0.11
   1   1   1    1.08    0.11
   1   1   1    0.60    0.16
   1   1   1    0.93    0.16
   1   1   2  117.63    4.72
   1   1   2  110.72    4.55
  -1  -1  -2  106.04    4.74
  -1  -1  -2  111.26    4.57
   1   1   2  111.08    4.54
  -1  -1  -2  106.60    4.57
   1   1   3    0.33    0.11
   1   1   3    0.31    0.13
  -1  -1  -3    0.19    0.19
   1   1   3    0.57    0.22
  -1  -1  -4   52.63    2.66
  -1  -1  -4   49.91    2.55
   1   1   4   56.12    2.65
   1   1   4   53.60    2.34
   1   1   4   51.51    2.30
   1   1   5  108.09    4.60
  -1  -1  -5  112.10    4.64
  -1  -1  -5  107.17    4.54
   1   1   5  112.87    4.19
  -1  -1  -5   96.12    4.83
   1   1   6    6.94    0.89
   1   1   6    5.76    0.49
   1   1   6    5.77    0.78
   1   1   6    3.68    0.36
   1   1   6    5.78    0.51
  -1  -1  -6    5.43    0.76
  -1  -1  -6    5.67    0.73
  -1  -1  -6    5.95    0.94
  -1  -1  -7   32.60    2.06
  -1  -1  -7   36.76    2.13
  -1  -1  -7   32.79    2.37
   1   1   7   28.47    1.50
   1   1   7   32.18    1.62
   1   1   7   32.42    1.63
   1   1   7   36.37    2.30
   1   1   7   32.38    2.21
  -1  -1  -7   28.24    2.12
   1   1   7   36.87    2.14
  -1  -1  -7   29.48    1.48
  -1  -1  -8   30.00    1.57
   1   1   8   34.91    1.74
  -1  -1  -8   40.47    2.50
  -1  -1  -8   34.29    2.57
   1   1   8   34.33    2.36
   1   1   8   32.34    2.35
  -1  -1  -8   31.68    2.15
   1   1   8   34.15    2.22
   1   1   8   33.48    1.71
   1   1   8   29.80    1.60
  -1  -1  -8   35.60    2.23
   1   1   9   18.62    1.15
   1   1   9   16.89    1.12
  -1  -1  -9   15.56    1.01
  -1  -1  -9   22.10    1.71
   1   1   9   17.82    1.61
  -1  -1  -9   18.93    1.93
  -1  -1  -9   19.39    1.64
   1   1   9   17.56    1.75
   1   1   9   18.63    1.73
  -1  -1  -9   20.55    1.88
   1   1  10   84.91    3.79
  -1  -1 -10   92.02    5.12
   1   1  10   91.48    4.63
   1   1  10   75.97    3.76
   1   1  10   88.57    4.79
  -1  -1 -10   85.00    4.51
  -1  -1 -11    7.18    1.22
  -1  -1 -11   11.02    1.66
   1   1  11    7.95    1.35
   1   1  11    8.16    1.28
  -1  -1 -12   19.37    2.28
   1   1  12   18.01    2.03
  -1  -1 -12   19.12    1.93
   1   1  12   20.64    2.01
  -1  -2  14    4.75    1.40
   1   2 -13    4.80    1.13
  -1  -2  13    6.04    1.21
   1   2 -13    4.67    1.00
  -1  -2  13    3.71    1.02
   1   2 -12   11.48    1.38
  -1  -2  12    9.66    1.18
  -1  -2  12    9.89    1.29
   1   2 -12    9.60    1.34
  -1  -2  12    8.99    1.32
   1   2 -12    9.08    1.18
  -1  -2  11    0.19    0.57
   1   2 -11    0.20    0.58
  -1  -2  11   -0.54    0.57
  -1  -2  11    0.54    0.61
   1   2 -11   -0.48    0.74
   1   2 -11   -0.27    0.85
   1   2 -11   -0.37    0.64
  -1  -2  11   -0.13    0.60
  -1  -2  10  124.55    5.57
  -1  -2  10  116.61    5.83
   1   2 -10  123.38    5.92
   1   2 -10  136.88    6.16
  -1  -2  10  117.03    5.91
  -1  -2  10  131.72    6.52
  -1  -2  10  125.63    5.86
  -1  -2  10  123.88    5.56
  -1  -2  10  127.51    6.13
   1   2 -10  129.47    6.24
   1   2 -10  140.56    6.25
   1   2 -10  123.66    6.08
  -1  -2   9    0.58    0.43
   1   2  -9    0.78    0.58
  -1  -2   9    1.56    0.47
  -1  -2   9    0.48    0.58
   1   2  -9    0.91    0.65
  -1  -2   9    0.53    0.61
   1   2  -9    2.43    0.66
  -1  -2   9    1.16    0.64
   1   2  -9    0.66    0.67
   1   2  -9    1.57    0.62
  -1  -2   9    0.92    0.60
  -1  -2   9    1.15    0.56
  -1  -2   9    1.23    0.75
  -1  -2   8  193.66    8.65
  -1  -2   8  195.17    9.06
  -1  -2   8  201.71    8.65
   1   2  -8  196.33    8.67
  -1  -2   8  200.53    8.74
   1   2  -8  202.22    8.91
   1   2  -8  197.83    8.83
  -1  -2   8  201.33    8.81
   1   2  -8  217.29    8.90
  -1  -2   8  196.80    8.39
  -1  -2   8  194.43    8.37
   1   2  -8  211.71    8.82
  -1  -2   8  198.64    9.08
  -1  -2   7    0.50    0.30
   1   2  -7    1.83    0.43
  -1  -2   7    1.43    0.44
  -1  -2   7    0.79    0.42
   1   2  -7    0.70    0.37
  -1  -2   7    1.01    0.48
  -1  -2   7    0.69    0.30
   1   2  -7    0.85    0.45
   1   2  -7    1.15    0.43
  -1  -2   7    1.14    0.42
  -1  -2   7    1.83    0.51
  -1  -2   7    1.03    0.44
   1   2  -6  300.13   12.43
  -1  -2   6  313.52   12.44
   1   2  -6  286.14   12.52
  -1  -2   6  306.09   12.23
  -1  -2   6  303.48   12.47
   1   2  -6  281.74   12.42
  -1  -2   6  307.66   12.68
   1   2  -6  320.08   12.51
  -1  -2   6  306.93   12.71
  -1  -2   6  301.02   12.44
   1   2  -6  286.07   12.37
  -1  -2   6  290.92   12.39
  -1  -2   6  297.00   12.20
   1   2  -5    3.87    0.55
  -1  -2   5    3.98    0.58
   1   2  -5    4.19    0.52
  -1  -2   5    3.25    0.50
  -1  -2   5    3.89    0.44
   1   2  -5    3.14    0.49
  -1  -2   5    4.82    0.64
  -1  -2   5    3.77    0.43
  -1  -2   5    4.33    0.54
  -1  -2   5    3.66    0.47
   1   2  -5    4.98    0.52
   1   2  -4  177.71    7.02
   1   2  -4  170.16    7.07
  -1  -2   4  170.89    7.12
  -1  -2   4  157.60    7.07
  -1  -2   4  167.94    6.98
  -1  -2   4  174.88    6.97
  -1  -2   4  166.54    6.95
  -1  -2   4  177.46    7.11
   1   2  -4  170.86    6.97
  -1  -2   4  174.06    7.19
   1   2  -3    0.71    0.22
   1   2  -3    0.67    0.23
   1   2  -3    0.83    0.18
   1   2  -3    1.09    0.19
  -1  -2   3    0.93    0.23
  -1  -2   3    0.95    0.23
   1   2  -3    1.14    0.22
  -1  -2   3    0.73    0.22
  -1  -2   3    0.91    0.21
   1   2  -2   77.79    3.10
   1   2  -2   65.07    3.31
   1   2  -2   81.53    3.25
  -1  -2   2   80.48    3.29
   1   2  -2   73.31    3.33
   1   2  -2   81.41    3.21
  -1  -2   2   76.95    3.25
  -1  -2   2   77.66    3.24
  -1  -2   2   66.14    3.29
  -1  -2   2   74.11    3.15
   1   2  -2   71.75    3.28
   1   2  -2   73.46    3.31
  -1  -2   2   76.25    3.28
   1   2  -1  113.92    4.73
  -1  -2   1  118.19    4.73
   1   2  -1  118.62    4.94
   1   2  -1  121.97    4.92
  -1  -2   1  110.42    4.91
  -1  -2   1  121.06    4.81
  -1  -2   0   98.07    4.44
   1   2   0  110.15    4.41
  -1  -2   0  114.01    4.45
  -1  -2   0   97.59    4.41
   1   2   0  109.67    4.47
   1   2   0  109.15    4.49
  -1  -2  -1   34.64    1.49
  -1  -2  -1   36.20    1.60
   1   2   1   36.46    1.56
  -1  -2  -1   34.77    1.70
   1   2   1   36.79    1.68
  -1  -2  -2    3.54    0.32
   1   2   2    3.49    0.37
   1   2   2    2.41    0.37
   1   2   2    4.39    0.38
  -1  -2  -2    4.29    0.41
  -1  -2  -2    4.04    0.40
  -1  -2  -3   29.47    1.71
  -1  -2  -3   28.28    1.53
   1   2   3   29.59    1.66
  -1  -2  -3   30.69    1.52
   1   2   3   30.77    1.51
  -1  -2  -4  431.82   17.21
   1   2   4  442.00   17.11
  -1  -2  -4  390.89   17.62
   1   2   4  417.80   17.02
  -1  -2  -4  412.80   17.56
   1   2   4  430.20   17.41
  -1  -2  -4  445.08   17.50
   1   2   5   40.94    2.45
  -1  -2  -5   43.47    2.68
  -1  -2  -5   41.15    2.43
  -1  -2  -5   43.98    2.58
   1   2   5   44.66    2.41
   1   2   5   42.79    2.05
  -1  -2  -5   43.04    2.26
   1   2   5   44.08    2.11
   1   2   6  167.28    7.28
   1   2   6  156.22    6.76
  -1  -2  -6  163.07    7.32
   1   2   6  163.43    6.83
   1   2   6  171.87    7.40
  -1  -2  -6  156.12    7.07
   1   2   6  159.79    7.33
  -1  -2  -6  167.27    7.69
   1   2   7    0.21    0.57
  -1  -2  -7    1.34    0.52
   1   2   7    0.85    0.49
  -1  -2  -7    0.57    0.70
   1   2   7    0.47    0.37
  -1  -2  -7    1.11    0.56
   1   2   7    1.29    0.56
  -1  -2  -8  145.65    6.61
  -1  -2  -8  157.12    7.38
   1   2   8  145.37    6.78
   1   2   8  152.54    6.98
   1   2   8  141.61    6.88
   1   2   8  138.90    6.20
  -1  -2  -8  139.77    6.77
   1   2   9    2.63    0.78
   1   2   9    2.22    0.51
  -1  -2  -9    3.22    1.00
  -1  -2  -9    1.91    0.72
   1   2   9    2.27    0.78
  -1  -2 -10   32.29    2.84
   1   2  10   35.46    1.97
   1   2  10   35.74    2.65
   1   2  10   34.21    2.49
  -1  -2 -10   37.59    2.45
   1   2  11    6.55    1.23
  -1  -2 -11    8.52    1.54
   1   2  11    5.20    1.04
  -1  -2 -11    6.93    1.19
  -1  -2 -12    5.28    1.41
  -1  -2 -12    5.52    1.10
   1   2  12    5.31    1.16
   1   2  12    6.61    1.22
   1   3 -14   16.30    1.78
  -1  -3  14   16.93    2.03
   1   3 -13    4.53    1.03
   1   3 -13    5.22    1.05
  -1  -3  13    3.04    0.97
   1   3 -13    2.79    1.04
  -1  -3  13    5.29    1.22
   1   3 -12   18.15    1.69
   1   3 -12   18.38    1.70
  -1  -3  12   13.09    1.61
  -1  -3  12   19.45    1.87
   1   3 -12   18.93    1.94
  -1  -3  11    2.95    0.59
   1   3 -11    1.81    0.94
  -1  -3  11    1.88    0.84
   1   3 -11    2.55    0.79
  -1  -3  11    2.83    0.84
   1   3 -11    2.12    0.77
   1   3 -11    2.54    0.85
  -1  -3  10   38.28    2.69
   1   3 -10   31.76    2.21
  -1  -3  10   32.41    2.62
  -1  -3  10   31.22    2.21
   1   3 -10   36.62    2.28
  -1  -3  10   29.87    1.83
   1   3 -10   33.66    2.29
   1   3 -10   31.73    2.40
  -1  -3  10   30.72    2.22
  -1  -3  10   29.79    1.84
   1   3 -10   33.75    2.37
  -1  -3   9   73.25    3.96
  -1  -3   9   74.81    3.55
   1   3  -9   77.40    3.96
  -1  -3   9   76.01    3.86
  -1  -3   9   74.47    3.55
  -1  -3   9   72.55    3.96
  -1  -3   9   78.48    4.36
   1   3  -9   85.91    4.06
   1   3  -9   75.28    4.12
   1   3  -9   81.30    3.98
  -1  -3   9   71.23    3.82
  -1  -3   9   82.59    4.40
  -1  -3   8  107.55    5.07
  -1  -3   8  112.21    5.08
  -1  -3   8  122.72    5.44
   1   3  -8  129.64    5.54
   1   3  -8  112.50    5.43
  -1  -3   8  120.83    5.45
  -1  -3   8  116.74    5.79
   1   3  -8  108.51    5.55
  -1  -3   8  112.24    5.72
   1   3  -8  124.99    5.46
  -1  -3   8  121.06    5.54
  -1  -3   8  113.19    5.46
  -1  -3   7   21.70    1.59
  -1  -3   7   24.02    1.56
   1   3  -7   22.40    1.50
  -1  -3   7   23.45    1.75
  -1  -3   7   22.95    1.33
  -1  -3   7   22.71    1.53
   1   3  -7   26.42    1.61
  -1  -3   7   24.36    1.78
  -1  -3   7   19.94    1.48
  -1  -3   7   24.18    1.35
  -1  -3   7   19.70    1.49
   1   3  -7   24.22    1.61
   1   3  -7   22.01    1.48
   1   3  -6    3.03    0.54
  -1  -3   6    3.49    0.47
   1   3  -6    2.82    0.49
  -1  -3   6    3.21    0.44
   1   3  -6    5.34    0.62
   1   3  -6    3.94    0.52
  -1  -3   6    3.16    0.60
  -1  -3   6    2.49    0.48
  -1  -3   6    4.20    0.64
  -1  -3   6    3.83    0.68
  -1  -3   6    3.63    0.57
   1   3  -6    2.76    0.49
  -1  -3   6    4.15    0.62
  -1  -3   5    3.38    0.46
  -1  -3   5    3.33    0.44
   1   3  -5    3.98    0.47
  -1  -3   5    2.96    0.52
  -1  -3   5    2.34    0.50
  -1  -3   5    3.30    0.41
   1   3  -5    2.84    0.50
  -1  -3   5    2.76    0.50
   1   3  -5    3.05    0.47
   1   3  -5    2.21    0.38
   1   3  -5    2.20    0.52
  -1  -3   5    3.64    0.56
   1   3  -5    2.92    0.43
   1   3  -4  616.34   24.00
   1   3  -4  600.71   23.90
  -1  -3   4  624.79   24.00
   1   3  -4  587.38   24.11
   1   3  -4  605.70   24.00
  -1  -3   4  591.33   24.12
   1   3  -4  574.42   24.03
  -1  -3   4  597.16   23.98
  -1  -3   4  609.29   24.19
  -1  -3   3   23.20    1.24
  -1  -3   3   21.91    1.23
   1   3  -3   23.34    1.27
   1   3  -3   21.70    1.19
   1   3  -3   21.95    1.08
  -1  -3   3   20.74    1.19
   1   3  -3   22.07    1.28
   1   3  -3   21.23    1.32
   1   3  -3   24.15    1.21
  -1  -3   3   20.46    1.16
  -1  -3   3   21.58    1.25
  -1  -3   2    0.27    0.18
   1   3  -2    0.26    0.20
   1   3  -2    0.89    0.15
   1   3  -2    0.31    0.24
  -1  -3   2    0.30    0.18
  -1  -3   2    0.22    0.14
  -1  -3   2    0.25    0.22
  -1  -3   2    0.20    0.14
  -1  -3   2    0.58    0.20
  -1  -3   2    0.61    0.25
   1   3  -1   89.24    3.83
  -1  -3   1   93.09    3.69
  -1  -3   1   93.99    3.93
   1   3  -1   88.22    3.68
  -1  -3   1   95.68    3.87
   1   3  -1   88.53    3.86
   1   3  -1   81.66    3.58
  -1  -3   0    0.50    0.21
   1   3   0    0.73    0.21
  -1  -3   0    0.87    0.17
   1   3   0    1.04    0.24
  -1  -3   0    0.87    0.24
  -1  -3   0    0.62    0.09
   1   3   0    0.30    0.17
   1   3   1   28.01    1.27
  -1  -3  -1   27.84    1.22
  -1  -3  -1   27.28    1.21
  -1  -3  -1   28.89    1.50
   1   3   1   29.05    1.47
   1   3   1   28.90    1.38
  -1  -3  -2  149.19    6.31
  -1  -3  -2  150.13    6.32
   1   3   2  148.26    6.26
  -1  -3  -2  147.34    6.04
  -1  -3  -2  154.78    6.04
   1   3   2  142.78    6.03
   1   3   2  150.82    6.25
  -1  -3  -3  101.06    4.05
  -1  -3  -3   94.18    4.00
  -1  -3  -3   94.93    4.25
  -1  -3  -3  100.07    3.82
  -1  -3  -3   84.47    4.26
   1   3   3   95.68    3.95
   1   3   3   78.15    3.59
  -1  -3  -4   37.92    2.11
   1   3   4   40.23    2.25
  -1  -3  -4   42.03    2.52
   1   3   4   39.30    2.05
  -1  -3  -4   42.83    2.05
  -1  -3  -4   46.22    2.50
   1   3   4   40.24    2.26
  -1  -3  -5  161.87    6.80
   1   3   5  162.65    7.09
   1   3   5  159.29    6.75
  -1  -3  -5  162.05    7.46
   1   3   5  158.37    7.07
   1   3   5  150.66    6.67
  -1  -3  -5  156.65    7.17
  -1  -3  -5  164.62    7.33
   1   3   6  155.19    6.97
   1   3   6  172.05    7.40
  -1  -3  -6  177.73    7.89
   1   3   6  152.09    6.88
  -1  -3  -6  169.51    7.67
   1   3   6  159.40    7.36
  -1  -3  -6  166.40    7.48
  -1  -3  -6  174.05    7.12
   1   3   7   82.64    3.82
  -1  -3  -7   83.63    4.00
   1   3   7   81.39    4.20
  -1  -3  -7   86.84    4.72
  -1  -3  -7   82.13    4.31
   1   3   7   78.94    3.74
   1   3   7   81.89    4.24
   1   3   8   51.55    2.69
   1   3   8   50.61    3.13
   1   3   8   56.40    3.18
  -1  -3  -8   58.00    3.30
  -1  -3  -8   51.39    3.53
  -1  -3  -8   52.65    2.90
  -1  -3  -9   40.46    3.18
  -1  -3  -9   43.85    2.58
   1   3   9   40.33    2.75
   1   3   9   47.15    2.86
   1   3   9   41.19    2.30
   1   3  10    5.26    0.77
   1   3  10    4.26    1.04
   1   3  10    3.84    1.01
  -1  -3 -10    6.27    1.04
  -1  -3 -10    5.66    1.43
   1   3  11   11.33    1.49
   1   3  11   11.69    1.46
  -1  -3 -11    9.36    1.28
  -1  -3 -11    7.94    1.59
  -1  -3 -12    1.47    0.79
  -1  -4  14    2.10    1.05
   1   4 -14    4.95    1.20
  -1  -4  14    5.24    1.31
  -1  -4  13   12.83    1.72
  -1  -4  13   17.57    1.95
   1   4 -13   16.05    1.95
   1   4 -13   15.09    1.76
   1   4 -13   20.81    1.85
  -1  -4  12    3.66    1.12
   1   4 -12    3.89    1.10
   1   4 -12    4.69    0.93
   1   4 -12    3.63    0.91
  -1  -4  12    3.32    0.96
  -1  -4  12    4.28    1.00
  -1  -4  11   15.94    1.92
  -1  -4  11   14.88    1.55
   1   4 -11   16.88    1.61
   1   4 -11   14.02    1.67
   1   4 -11   17.18    1.53
  -1  -4  11   15.59    1.16
   1   4 -11   15.80    1.77
  -1  -4  11   15.49    1.62
  -1  -4  10    6.64    0.74
  -1  -4  10    6.85    1.23
   1   4 -10    9.20    1.12
  -1  -4  10    8.32    1.09
  -1  -4  10    6.04    1.24
   1   4 -10    7.74    1.03
  -1  -4  10    7.62    0.79
   1   4 -10   10.53    1.10
   1   4 -10    4.43    1.13
  -1  -4  10    6.78    1.07
   1   4 -10    7.05    1.06
  -1  -4   9   27.75    2.01
  -1  -4   9   31.43    2.37
   1   4  -9   30.73    2.23
  -1  -4   9   31.93    2.18
   1   4  -9   30.70    1.96
  -1  -4   9   31.46    2.36
   1   4  -9   25.67    1.86
  -1  -4   9   28.76    1.67
   1   4  -9   29.37    1.94
   1   4  -9   32.24    2.03
   1   4  -9   27.82    2.03
  -1  -4   9   30.20    2.03
  -1  -4   9   28.89    1.66
  -1  -4   8    0.71    0.37
  -1  -4   8    0.12    0.50
  -1  -4   8    0.55    0.32
   1   4  -8    0.71    0.44
  -1  -4   8    1.13    0.48
   1   4  -8    1.21    0.47
   1   4  -8    0.55    0.41
   1   4  -8    1.03    0.48
  -1  -4   8    0.20    0.46
   1   4  -8    0.57    0.48
  -1  -4   8    0.71    0.45
  -1  -4   8    0.24    0.54
   1   4  -7   12.80    1.07
  -1  -4   7   12.74    0.90
  -1  -4   7   10.80    0.85
  -1  -4   7   11.59    1.05
  -1  -4   7    7.59    1.06
  -1  -4   7   12.03    1.16
   1   4  -7    9.95    0.91
   1   4  -7   13.07    1.14
  -1  -4   7    9.25    1.12
   1   4  -7   12.19    0.98
   1   4  -7   12.10    1.02
  -1  -4   6   18.53    1.44
   1   4  -6   19.00    1.35
   1   4  -6   17.67    1.41
  -1  -4   6   19.48    1.22
  -1  -4   6   22.48    1.60
   1   4  -6   21.39    1.28
  -1  -4   6   19.48    1.49
  -1  -4   6   17.59    1.33
   1   4  -6   21.84    1.34
   1   4  -6   19.16    1.28
  -1  -4   6   23.08    1.27
   1   4  -6   20.51    1.51
   1   4  -5    0.67    0.39
  -1  -4   5    0.32    0.26
  -1  -4   5    0.14    0.33
   1   4  -5    0.36    0.26
   1   4  -5    0.33    0.23
  -1  -4   5    0.27    0.24
   1   4  -5    0.10    0.21
   1   4  -5    0.37    0.23
   1   4  -5    0.16    0.27
  -1  -4   5    0.52    0.34
  -1  -4   4   15.29    0.97
   1   4  -4   13.17    0.99
   1   4  -4   15.27    0.97
  -1  -4   4   12.53    0.98
   1   4  -4    9.71    0.99
   1   4  -4   13.07    0.90
   1   4  -4   14.41    0.99
  -1  -4   4   13.32    1.02
  -1  -4   4   13.50    0.92
   1   4  -4   14.07    0.82
  -1  -4   3    1.73    0.33
   1   4  -3    1.81    0.35
   1   4  -3    2.10    0.37
  -1  -4   3    1.87    0.43
   1   4  -3    1.45    0.24
  -1  -4   3    1.80    0.31
  -1  -4   3    1.93    0.35
   1   4  -3    1.75    0.32
  -1  -4   3    1.66    0.33
   1   4  -3    1.56    0.41
  -1  -4   3    1.88    0.34
  -1  -4   2    0.83    0.22
  -1  -4   2    1.10    0.25
   1   4  -2    1.35    0.31
  -1  -4   2    0.77    0.29
   1   4  -2    1.29    0.23
  -1  -4   2    2.15    0.35
  -1  -4   2    1.32    0.31
   1   4  -2    1.70    0.34
   1   4  -2    1.13    0.34
   1   4  -2    1.21    0.21
  -1  -4   2    0.68    0.27
  -1  -4   1  288.43   11.80
   1   4  -1  274.26   11.51
  -1  -4   1  294.93   11.52
   1   4  -1  295.51   11.68
   1   4  -1  272.71   11.70
  -1  -4   1  290.82   11.70
  -1  -4   0  104.12    4.61
  -1  -4   0  117.82    4.80
   1   4   0  118.30    4.93
   1   4   0  114.39    4.60
   1   4   0  114.82    4.95
   1   4   0  119.91    4.96
  -1  -4   0  119.94    5.02
  -1  -4   0  123.68    5.04
   1   4   1  178.66    6.81
  -1  -4  -1  150.92    6.54
  -1  -4  -1  170.65    6.98
  -1  -4  -1  161.97    6.78
   1   4   1  164.50    6.59
  -1  -4  -1  170.94    6.99
   1   4   1  165.95    6.89
  -1  -4  -1  163.42    7.00
   1   4   1  168.52    6.78
   1   4   1  156.28    6.91
  -1  -4  -2   88.70    4.29
  -1  -4  -2   93.53    4.22
   1   4   2   88.38    4.09
   1   4   2  100.00    3.95
  -1  -4  -2   92.89    3.82
  -1  -4  -2   88.89    4.23
  -1  -4  -2   91.13    4.19
  -1  -4  -2   94.82    3.83
   1   4   2   94.52    4.13
   1   4   2   87.98    3.91
   1   4   2   85.40    3.91
  -1  -4  -3  194.78    8.15
   1   4   3  185.69    7.72
  -1  -4  -3  191.00    7.84
   1   4   3  181.88    7.39
  -1  -4  -3  198.59    7.48
  -1  -4  -3  189.12    8.01
   1   4   3  188.57    7.41
   1   4   3  161.26    7.33
   1   4   4    0.92    0.36
   1   4   4    0.66    0.38
  -1  -4  -4    0.94    0.48
  -1  -4  -4    0.76    0.30
  -1  -4  -4    1.31    0.44
   1   4   4    0.99    0.15
  -1  -4  -4    1.44    0.31
   1   4   4    0.86    0.17
   1   4   5  232.27    9.87
  -1  -4  -5  237.63   10.43
  -1  -4  -5  232.84    9.76
  -1  -4  -5  236.12   10.57
  -1  -4  -5  237.09    9.78
   1   4   5  240.20   10.17
   1   4   6    0.29    0.44
   1   4   6   -0.19    0.39
  -1  -4  -6   -0.14    0.54
   1   4   6   -0.05    0.31
   1   4   6   -0.37    0.45
  -1  -4  -6   -0.06    0.37
  -1  -4  -6    1.02    0.53
   1   4   7   64.91    3.31
  -1  -4  -7   71.32    3.39
  -1  -4  -7   74.17    4.24
   1   4   7   69.21    3.70
   1   4   7   72.98    3.75
  -1  -4  -7   69.46    3.85
   1   4   7   60.55    3.22
   1   4   8    0.81    0.57
  -1  -4  -8    1.16    0.58
   1   4   8    0.48    0.40
   1   4   8    0.47    0.59
  -1  -4  -8   -0.36    0.69
   1   4   8    0.77    0.50
   1   4   9   89.13    4.39
  -1  -4  -9   95.02    4.58
   1   4   9   94.25    4.94
  -1  -4  -9   92.20    5.51
   1   4   9   95.23    4.91
   1   4  10    1.42    0.76
  -1  -4 -10    2.45    1.03
  -1  -4 -10    1.07    0.69
   1   4  10    1.39    0.73
   1   4  11    4.95    1.06
  -1  -4 -11    4.10    1.30
   1   4  11    3.63    0.99
  -1  -4 -11    4.69    0.93
  -1  -4 -12   -0.35    0.75
  -1  -5  14    1.88    1.11
  -1  -5  14    2.61    1.10
   1   5 -14    2.35    1.07
   1   5 -13   13.76    1.85
   1   5 -13   17.71    1.67
  -1  -5  13   12.79    1.74
   1   5 -13   11.41    1.63
  -1  -5  13   16.73    2.16
  -1  -5  13   12.49    1.66
   1   5 -12    4.31    0.90
   1   5 -12    3.36    1.06
  -1  -5  12    3.56    1.12
   1   5 -12    3.05    0.94
  -1  -5  12    3.59    0.99
  -1  -5  12    4.73    1.01
   1   5 -11   14.94    1.48
   1   5 -11   16.22    1.46
   1   5 -11   17.92    1.81
   1   5 -11   14.55    1.60
  -1  -5  11   12.84    1.08
  -1  -5  11   11.97    1.72
  -1  -5  11   14.62    1.55
  -1  -5  11   13.27    1.59
   1   5 -10    1.18    0.68
  -1  -5  10    0.36    0.40
  -1  -5  10    0.23    0.51
   1   5 -10   -1.10    0.72
  -1  -5  10   -0.35    0.39
  -1  -5  10   -0.49    0.65
  -1  -5  10   -0.13    0.61
  -1  -5  10    0.11    0.55
   1   5 -10    0.09    0.56
   1   5 -10    0.09    0.52
   1   5 -10   -0.48    0.68
   1   5  -9    6.47    0.91
  -1  -5   9    8.19    0.80
   1   5  -9    6.40    1.00
   1   5  -9    7.31    0.89
   1   5  -9    8.11    0.93
  -1  -5   9    5.27    1.07
  -1  -5   9    8.15    1.21
  -1  -5   9    4.98    0.86
  -1  -5   9    7.60    0.98
  -1  -5   9    7.29    1.09
   1   5  -9    7.34    0.96
  -1  -5   9    6.07    0.74
   1   5  -8    6.68    0.80
  -1  -5   8    7.25    0.76
   1   5  -8    6.10    0.79
  -1  -5   8    6.13    0.87
   1   5  -8    6.33    0.77
  -1  -5   8    6.43    1.04
  -1  -5   8    6.36    0.70
   1   5  -8    6.62    0.96
  -1  -5   8    7.08    1.10
   1   5  -8    6.58    0.86
  -1  -5   8    7.49    1.03
   1   5  -7    4.67    0.61
  -1  -5   7    3.78    0.57
   1   5  -7    4.70    0.70
   1   5  -7    4.10    0.74
  -1  -5   7    4.11    0.68
   1   5  -7    4.41    0.62
   1   5  -7    4.11    0.60
  -1  -5   7    5.39    0.87
   1   5  -7    3.56    0.74
  -1  -5   7    4.20    0.56
  -1  -5   7    3.70    0.75
  -1  -5   6    0.91    0.32
   1   5  -6    0.57    0.37
   1   5  -6    0.90    0.48
   1   5  -6    0.93    0.32
   1   5  -6    0.64    0.38
  -1  -5   6    0.98    0.48
   1   5  -6    0.86    0.33
  -1  -5   6    0.38    0.43
  -1  -5   6    0.94    0.47
   1   5  -6    1.25    0.37
  -1  -5   5    0.28    0.34
   1   5  -5   -0.13    0.29
   1   5  -5    0.18    0.27
   1   5  -5    0.05    0.23
  -1  -5   5    0.07    0.33
  -1  -5   5    0.16    0.26
  -1  -5   5    0.23    0.27
   1   5  -5    0.37    0.22
   1   5  -5    0.21    0.24
   1   5  -5    0.41    0.39
  -1  -5   4    5.20    0.63
   1   5  -4    5.25    0.63
  -1  -5   4    4.55    0.60
   1   5  -4    4.94    0.72
   1   5  -4    6.20    0.50
  -1  -5   4    3.79    0.54
   1   5  -4    5.44    0.56
   1   5  -4    5.63    0.56
  -1  -5   4    4.87    0.73
  -1  -5   4    3.87    0.55
   1   5  -4    6.16    0.66
  -1  -5   4    5.84    0.62
   1   5  -3  111.60    4.93
   1   5  -3  113.66    4.70
  -1  -5   3  108.75    4.82
  -1  -5   3  115.29    4.96
  -1  -5   3  110.03    4.93
   1   5  -3  108.42    5.07
   1   5  -3  106.67    5.04
  -1  -5   3  110.90    4.92
  -1  -5   3   97.61    5.07
   1   5  -3  116.35    4.74
   1   5  -3  105.02    4.95
  -1  -5   3  120.40    4.94
  -1  -5   2   35.56    1.86
  -1  -5   2   39.82    1.95
   1   5  -2   34.39    1.90
   1   5  -2   32.76    1.83
  -1  -5   2   33.95    2.03
  -1  -5   2   35.25    1.74
  -1  -5   2   32.75    1.82
   1   5  -2   32.45    1.93
   1   5  -2   32.98    1.84
   1   5  -2   34.77    1.61
   1   5  -2   33.37    1.68
  -1  -5   1  141.51    6.19
   1   5  -1  139.27    6.07
   1   5  -1  141.03    5.65
   1   5  -1  129.78    5.66
  -1  -5   1  147.77    5.86
   1   5  -1  140.29    6.00
  -1  -5   1  142.91    6.06
   1   5   0   67.83    3.24
  -1  -5   0   71.58    3.11
   1   5   0   75.75    3.27
  -1  -5   0   63.21    2.89
  -1  -5   0   74.19    3.35
   1   5   0   68.08    2.87
   1   5   0   67.47    3.24
   1   5   0   69.62    3.22
  -1  -5  -1  325.25   13.09
  -1  -5  -1  311.77   12.84
  -1  -5  -1  316.28   13.10
   1   5   1  343.18   12.91
  -1  -5  -1  335.37   13.17
  -1  -5  -1  318.87   13.04
   1   5   1  320.28   13.01
   1   5   1  311.93   12.86
   1   5   1  319.41   12.96
   1   5   1  293.38   12.60
  -1  -5  -2   32.20    1.57
   1   5   2   35.74    1.91
  -1  -5  -2   36.02    2.02
   1   5   2   37.99    1.77
   1   5   2   33.18    1.92
  -1  -5  -2   33.10    1.57
  -1  -5  -2   37.16    2.11
   1   5   2   31.24    1.67
  -1  -5  -2   32.54    1.81
   1   5   2   32.70    1.85
  -1  -5  -2   33.21    1.96
   1   5   2   33.89    1.72
  -1  -5  -2   33.95    1.99
   1   5   3  201.08    8.75
  -1  -5  -3  208.92    8.43
  -1  -5  -3  211.01    8.43
   1   5   3  211.01    8.45
   1   5   3  213.44    8.48
  -1  -5  -3  199.14    9.12
  -1  -5  -3  197.82    8.98
  -1  -5  -3  203.98    8.88
   1   5   3  198.64    8.70
   1   5   3  189.06    8.81
  -1  -5  -3  216.23    9.09
   1   5   4   46.64    2.48
  -1  -5  -4   44.28    2.86
   1   5   4   45.28    2.09
  -1  -5  -4   47.58    2.24
   1   5   4   44.12    2.04
  -1  -5  -4   49.81    2.63
  -1  -5  -4   46.71    2.77
  -1  -5  -4   51.24    2.27
  -1  -5  -4   48.22    2.81
   1   5   5   44.46    2.23
  -1  -5  -5   43.55    2.02
  -1  -5  -5   45.72    2.68
  -1  -5  -5   42.21    2.73
   1   5   6   14.55    1.21
  -1  -5  -6   19.42    1.24
  -1  -5  -6   15.47    1.73
  -1  -5  -6   16.10    1.70
   1   5   6   19.13    1.37
   1   5   7    1.44    0.55
  -1  -5  -7    0.69    0.66
  -1  -5  -7    1.30    0.50
   1   5   7    0.87    0.57
  -1  -5  -7    0.46    0.44
   1   5   7    0.66    0.47
   1   5   8   43.85    2.44
  -1  -5  -8   38.59    2.33
   1   5   8   47.11    2.80
   1   5   8   44.52    2.79
  -1  -5  -8   44.23    2.42
  -1  -5  -8   38.87    3.18
   1   5   8   36.86    2.26
   1   5   9    7.65    1.00
   1   5   9    8.44    1.25
  -1  -5  -9    9.15    1.08
  -1  -5  -9    9.69    1.71
   1   5   9    7.38    1.17
  -1  -5 -10    3.56    1.21
   1   5  10    2.96    0.90
   1   5  10    3.93    0.95
  -1  -5 -10    5.27    0.89
  -1  -6  13    1.54    0.96
  -1  -6  13    3.04    0.97
  -1  -6  13    2.06    1.07
   1   6 -13    3.66    1.24
   1   6 -13    2.52    1.04
  -1  -6  12    3.80    0.99
  -1  -6  12    5.34    1.20
   1   6 -12    3.40    1.12
  -1  -6  12    4.30    1.21
   1   6 -12    6.39    1.05
   1   6 -12    3.26    1.01
   1   6 -11    0.09    0.53
  -1  -6  11   -0.37    0.78
   1   6 -11    0.10    0.56
   1   6 -11   -0.20    0.51
  -1  -6  11    0.15    0.76
  -1  -6  11   -0.38    0.56
  -1  -6  11   -0.13    0.57
   1   6 -11   -0.42    0.75
  -1  -6  11   -0.19    0.42
   1   6 -11   -0.30    0.85
   1   6 -10   17.19    1.37
   1   6 -10   15.43    1.43
   1   6 -10   11.53    1.27
  -1  -6  10   16.70    1.73
   1   6 -10   13.64    1.54
  -1  -6  10   13.83    1.44
   1   6 -10   15.86    1.65
  -1  -6  10   13.63    1.81
  -1  -6  10   11.23    1.37
  -1  -6  10   14.21    1.15
   1   6  -9    9.82    0.99
   1   6  -9    7.82    1.01
  -1  -6   9    6.71    1.01
   1   6  -9    8.72    0.91
   1   6  -9    6.41    1.06
  -1  -6   9    5.83    1.18
  -1  -6   9    7.71    0.83
  -1  -6   9    8.45    1.22
  -1  -6   8    2.61    0.84
   1   6  -8    4.00    0.73
  -1  -6   8    3.11    0.68
   1   6  -8    3.50    0.64
  -1  -6   8    2.34    0.78
  -1  -6   8    3.46    0.85
   1   6  -8    5.34    0.66
   1   6  -8    3.84    0.65
   1   6  -8    4.18    0.87
  -1  -6   8    3.89    0.60
   1   6  -8    3.92    0.80
   1   6  -7    2.35    0.59
   1   6  -7    2.93    0.57
   1   6  -7    2.95    0.50
  -1  -6   7    3.47    0.79
  -1  -6   7    2.73    0.52
  -1  -6   7    2.94    0.76
  -1  -6   7    3.36    0.79
   1   6  -7    2.90    0.55
   1   6  -7    2.57    0.60
   1   6  -7    1.92    0.64
  -1  -6   6    4.26    0.74
   1   6  -6    3.83    0.76
   1   6  -6    5.01    0.56
  -1  -6   6    4.52    0.77
   1   6  -6    4.34    0.59
   1   6  -6    3.49    0.56
  -1  -6   6    4.77    0.62
   1   6  -6    2.26    0.58
  -1  -6   6    4.82    0.67
   1   6  -6    4.05    0.66
  -1  -6   5   40.06    2.52
   1   6  -5   39.27    2.01
   1   6  -5   40.09    2.26
   1   6  -5   38.31    2.41
   1   6  -5   41.48    2.17
  -1  -6   5   38.34    2.32
  -1  -6   5   39.33    2.36
  -1  -6   5   41.12    2.22
   1   6  -5   44.94    2.19
  -1  -6   5   43.58    2.25
  -1  -6   5   42.82    2.25
   1   6  -5   40.92    2.33
  -1  -6   4   16.34    1.14
   1   6  -4   14.00    1.21
   1   6  -4   12.85    1.10
   1   6  -4   14.59    0.93
   1   6  -4   12.94    1.06
  -1  -6   4   12.61    1.05
  -1  -6   4   14.33    1.15
  -1  -6   4   15.97    1.36
  -1  -6   4   16.02    1.12
   1   6  -4   14.94    1.00
   1   6  -3   64.96    3.47
  -1  -6   3   70.96    3.73
   1   6  -3   70.65    3.24
  -1  -6   3   76.09    3.47
  -1  -6   3   73.81    3.38
  -1  -6   3   73.86    3.49
   1   6  -3   79.23    3.25
   1   6  -3   66.20    3.42
   1   6  -3   70.60    3.60
  -1  -6   3   72.41    3.50
  -1  -6   2  177.81    7.45
   1   6  -2  165.80    7.32
  -1  -6   2  191.06    7.45
   1   6  -2  171.79    7.17
  -1  -6   2  168.44    7.21
   1   6  -2  172.47    7.37
  -1  -6   2  173.10    7.65
  -1  -6   2  167.50    7.31
   1   6  -2  164.60    7.42
   1   6  -2  162.43    7.45
   1   6  -1    4.31    0.59
   1   6  -1    4.63    0.38
   1   6  -1    4.21    0.39
  -1  -6   1    4.27    0.66
   1   6  -1    4.97    0.68
  -1  -6   1    5.48    0.56
   1   6   0  176.68    7.31
   1   6   0  173.16    7.29
   1   6   0  177.24    7.32
  -1  -6   0  177.09    7.13
   1   6   0  160.76    6.85
  -1  -6   0  169.78    7.40
  -1  -6   0  165.19    6.91
   1   6   0  168.27    7.26
   1   6   1   64.69    3.19
  -1  -6  -1   65.31    3.04
  -1  -6  -1   64.38    3.31
  -1  -6  -1   65.89    3.34
   1   6   1   62.98    3.15
  -1  -6  -1   66.44    3.31
  -1  -6  -1   62.85    3.22
   1   6   1   70.36    3.14
   1   6   1   66.55    3.08
   1   6   1   60.41    2.81
  -1  -6  -1   62.64    2.80
   1   6   2  156.78    6.52
  -1  -6  -2  153.09    6.61
   1   6   2  153.07    6.69
  -1  -6  -2  155.98    6.90
   1   6   2  169.96    6.60
  -1  -6  -2  161.93    6.89
   1   6   2  156.32    6.73
  -1  -6  -2  153.90    6.95
  -1  -6  -2  143.39    6.29
   1   6   2  152.33    6.77
  -1  -6  -2  152.05    6.85
   1   6   2  144.31    6.40
   1   6   3   -0.08    0.37
   1   6   3    0.71    0.42
  -1  -6  -3    0.32    0.38
  -1  -6  -3    0.17    0.24
  -1  -6  -3   -0.18    0.42
  -1  -6  -3   -0.07    0.24
   1   6   3    0.04    0.29
   1   6   3    0.12    0.29
   1   6   3    0.33    0.38
  -1  -6  -3    0.28    0.46
  -1  -6  -3    0.44    0.49
  -1  -6  -3   -0.20    0.48
   1   6   4  112.10    5.25
  -1  -6  -4  112.82    5.09
  -1  -6  -4  109.05    4.75
  -1  -6  -4  104.71    5.53
  -1  -6  -4  122.03    5.56
  -1  -6  -4  110.60    5.45
  -1  -6  -4  114.92    5.30
   1   6   4   97.74    4.59
  -1  -6  -4  111.12    4.75
   1   6   4  115.28    5.13
   1   6   4  116.17    4.71
   1   6   4  114.56    5.08
   1   6   5    2.96    0.74
  -1  -6  -5    0.78    0.69
  -1  -6  -5    1.73    0.46
  -1  -6  -5    2.46    0.89
  -1  -6  -5    2.82    0.49
  -1  -6  -5    2.12    0.75
   1   6   5    2.62    0.60
   1   6   5    1.32    0.59
   1   6   5    1.63    0.28
   1   6   6   47.33    2.68
  -1  -6  -6   49.34    2.51
  -1  -6  -6   47.33    3.31
  -1  -6  -6   47.42    2.46
   1   6   7    0.26    0.51
   1   6   7    0.38    0.45
  -1  -6  -7    0.20    0.45
  -1  -6  -7   -0.19    0.90
  -1  -6  -7    0.26    0.44
   1   6   8   20.49    1.61
  -1  -6  -8   18.72    2.23
   1   6   9    0.37    0.61
   1   6   9   -0.56    0.79
  -1  -6  -9    0.46    0.85
  -1  -7  13   -0.33    0.75
  -1  -7  12   -0.14    0.64
   1   7 -12    1.38    0.66
  -1  -7  12   -0.17    0.82
   1   7 -12   -0.16    0.82
   1   7 -12    0.82    0.89
  -1  -7  12    0.15    0.63
  -1  -7  12    1.06    1.00
   1   7 -11    1.93    0.82
  -1  -7  11    0.39    0.80
   1   7 -11    1.55    0.69
   1   7 -11   -0.21    0.60
  -1  -7  11    0.78    0.65
  -1  -7  11    1.15    0.86
  -1  -7  11    1.15    0.52
  -1  -7  11    1.21    0.68
   1   7 -11    0.44    0.78
  -1  -7  10   17.53    1.68
  -1  -7  10   18.60    1.72
  -1  -7  10   15.95    1.92
   1   7 -10   19.97    1.67
   1   7 -10   19.23    1.56
  -1  -7  10   18.62    1.44
   1   7 -10   21.07    1.54
   1   7 -10   15.84    1.76
  -1  -7  10   19.15    1.95
  -1  -7  10   17.45    1.37
   1   7  -9    1.44    0.63
   1   7  -9    0.80    0.51
  -1  -7   9    1.22    0.52
  -1  -7   9    2.18    0.92
  -1  -7   9    1.94    0.93
  -1  -7   9    1.80    0.72
   1   7  -9    1.56    0.80
   1   7  -9    1.34    0.60
  -1  -7   9    2.11    0.62
   1   7  -8    7.70    0.98
  -1  -7   8    5.88    0.83
  -1  -7   8    8.93    1.28
   1   7  -8    6.03    0.85
  -1  -7   8    7.96    0.95
   1   7  -8    8.06    0.81
  -1  -7   8    7.00    1.19
   1   7  -8    8.10    1.16
   1   7  -8    7.37    0.90
  -1  -7   8    8.17    0.88
   1   7  -8    5.72    1.07
   1   7  -8    7.14    0.97
   1   7  -7    0.63    0.48
  -1  -7   7   -0.14    0.49
  -1  -7   7    0.52    0.46
   1   7  -7    0.26    0.37
   1   7  -7    1.07    0.43
   1   7  -7    0.65    0.52
  -1  -7   7    1.08    0.49
  -1  -7   7    0.36    0.61
   1   7  -7    0.14    0.37
   1   7  -7    0.69    0.63
   1   7  -7    0.53    0.47
  -1  -7   7    0.12    0.51
  -1  -7   6   66.53    3.30
  -1  -7   6   61.96    3.49
   1   7  -6   65.29    3.41
  -1  -7   6   57.68    3.61
   1   7  -6   67.99    3.07
  -1  -7   6   66.91    3.30
   1   7  -6   67.34    3.25
   1   7  -6   62.42    3.55
  -1  -7   6   59.44    3.50
   1   7  -6   69.20    3.38
   1   7  -6   63.86    3.57
   1   7  -6   66.06    3.24
  -1  -7   5   13.09    1.22
  -1  -7   5   18.84    1.30
   1   7  -5   15.84    1.31
   1   7  -5   16.47    1.07
  -1  -7   5   16.23    1.26
   1   7  -5   15.29    1.27
  -1  -7   5   13.57    1.47
   1   7  -5   17.71    1.19
   1   7  -5   17.49    1.47
  -1  -7   5   15.69    1.36
   1   7  -4   79.47    4.25
   1   7  -4   81.27    4.09
   1   7  -4   88.43    3.85
  -1  -7   4   82.75    4.07
  -1  -7   4   81.68    4.14
   1   7  -4   87.70    4.34
   1   7  -4   84.97    4.19
  -1  -7   4   79.53    4.39
  -1  -7   4   92.57    4.13
   1   7  -4   91.85    3.90
  -1  -7   4   88.56    4.16
  -1  -7   3   76.83    3.64
   1   7  -3   71.92    3.61
   1   7  -3   75.32    3.33
   1   7  -3   71.51    3.69
  -1  -7   3   70.18    3.42
  -1  -7   3   68.90    3.52
   1   7  -3   66.69    3.50
  -1  -7   3   72.32    3.54
  -1  -7   3   73.70    3.88
   1   7  -2  102.55    4.35
   1   7  -2   95.52    4.50
  -1  -7   2  101.95    4.64
  -1  -7   2  100.00    4.38
   1   7  -2   87.88    4.53
   1   7  -2   99.21    4.64
  -1  -7   2   95.43    4.47
   1   7  -2   91.09    4.45
   1   7  -2   98.58    4.10
   1   7  -2   94.22    4.12
  -1  -7   2  105.70    4.60
  -1  -7   2   83.80    4.39
  -1  -7   1   22.62    1.45
  -1  -7   1   22.71    1.35
   1   7  -1   20.84    1.13
   1   7  -1   22.24    1.52
  -1  -7   1   18.29    1.36
  -1  -7   1   22.28    1.53
   1   7  -1   21.00    1.10
   1   7  -1   23.35    1.49
  -1  -7   0  201.25    8.55
   1   7   0  226.95    9.03
   1   7   0  205.63    8.49
  -1  -7   0  224.95    8.83
   1   7   0  212.77    8.97
   1   7   0  205.36    8.48
   1   7   0  201.61    8.96
   1   7   0  207.64    8.95
  -1  -7   0  218.05    9.15
  -1  -7  -1   11.32    1.19
  -1  -7  -1   15.18    1.29
  -1  -7  -1   11.96    1.12
  -1  -7  -1   12.10    0.81
  -1  -7  -1   13.80    1.26
   1   7   1   14.20    1.10
   1   7   1   12.49    1.09
   1   7   1   11.83    0.82
   1   7   1   12.58    1.04
  -1  -7  -1   13.07    1.00
   1   7   1   12.75    1.11
  -1  -7  -2   75.84    3.77
   1   7   2   64.78    3.23
  -1  -7  -2   72.45    3.79
  -1  -7  -2   70.28    3.45
   1   7   2   73.42    3.44
   1   7   2   78.62    3.45
   1   7   2   71.67    3.54
   1   7   2   69.47    3.59
  -1  -7  -2   77.31    3.89
  -1  -7  -2   67.28    3.66
  -1  -7  -3   72.42    3.59
  -1  -7  -3   87.38    3.99
  -1  -7  -3   85.95    4.48
  -1  -7  -3   84.40    4.28
  -1  -7  -3   78.18    4.25
  -1  -7  -3   85.10    4.40
   1   7   3   84.83    4.08
   1   7   3   79.26    4.09
   1   7   3   92.25    3.83
   1   7   3   81.67    4.00
  -1  -7  -4   72.61    3.54
  -1  -7  -4   64.04    3.93
   1   7   4   65.63    3.62
   1   7   4   73.99    3.20
  -1  -7  -4   66.44    3.14
   1   7   4   63.53    3.06
  -1  -7  -4   69.44    3.16
  -1  -7  -4   70.56    3.92
   1   7   4   75.16    3.56
   1   7   4   68.06    3.58
  -1  -7  -4   71.19    3.77
   1   7   5   17.05    1.49
  -1  -7  -5   12.95    1.02
  -1  -7  -5   12.00    1.01
   1   7   5   16.07    1.36
   1   7   5   14.99    1.30
  -1  -7  -5   14.56    1.72
  -1  -7  -5   15.71    1.36
   1   7   6   31.26    2.07
  -1  -7  -6   30.04    2.59
  -1  -7  -6   32.71    2.15
   1   7   6   28.32    2.16
  -1  -7  -6   30.67    1.78
   1   7   7    0.63    0.69
   1   7   7    1.43    0.66
  -1  -7  -7    0.40    0.89
  -1  -7  -7    0.33    0.47
   1   7   8   -0.20    0.62
  -1  -7  -8    0.67    0.90
   1   7   9   -0.41    0.73
  -1  -8  13    1.83    0.96
  -1  -8  12    0.91    0.79
   1   8 -12    0.65    0.98
  -1  -8  12   -0.14    0.72
  -1  -8  11    0.27    0.65
   1   8 -11    0.11    0.56
   1   8 -11   -0.12    0.53
  -1  -8  11    0.14    0.58
  -1  -8  11   -0.61    0.90
  -1  -8  11   -1.25    0.92
   1   8 -11    0.45    0.78
   1   8 -11   -0.31    0.73
  -1  -8  10    1.53    0.73
  -1  -8  10    0.67    0.80
   1   8 -10    1.96    0.75
   1   8 -10    0.89    0.73
  -1  -8  10    0.74    0.75
   1   8 -10    0.91    0.55
  -1  -8   9    0.24    0.61
   1   8  -9   -0.32    0.59
  -1  -8   9   -0.48    0.86
  -1  -8   9    0.32    0.53
  -1  -8   9   -0.34    0.74
   1   8  -9    2.08    0.88
   1   8  -9   -0.11    0.62
   1   8  -9    0.47    0.53
   1   8  -8   10.65    1.25
   1   8  -8   13.62    1.37
   1   8  -8   14.96    1.14
  -1  -8   8   15.79    1.36
  -1  -8   8   13.91    1.62
   1   8  -8   16.49    1.40
  -1  -8   8   11.77    1.20
   1   8  -8   15.79    1.33
   1   8  -7   -0.27    0.61
   1   8  -7   -0.12    0.58
  -1  -8   7   -0.32    0.57
  -1  -8   7   -0.39    0.52
  -1  -8   7    0.65    0.61
   1   8  -7   -0.08    0.49
   1   8  -7   -0.05    0.35
   1   8  -7    0.10    0.53
  -1  -8   6   33.20    2.57
   1   8  -6   38.00    2.49
   1   8  -6   35.99    2.32
   1   8  -6   34.48    2.24
   1   8  -6   38.80    1.99
   1   8  -6   40.82    2.19
  -1  -8   6   37.51    2.27
  -1  -8   6   35.22    2.42
  -1  -8   6   35.89    2.19
  -1  -8   5   41.54    2.98
  -1  -8   5   51.55    2.78
   1   8  -5   50.13    2.76
  -1  -8   5   47.88    2.73
  -1  -8   5   43.36    2.78
   1   8  -5   45.22    2.88
  -1  -8   5   51.23    2.72
   1   8  -5   48.09    2.43
   1   8  -5   48.14    2.80
   1   8  -5   56.64    2.58
  -1  -8   4   15.78    1.32
  -1  -8   4   15.40    1.34
   1   8  -4   15.82    1.33
   1   8  -4   14.88    1.43
  -1  -8   4   13.48    1.21
   1   8  -4   16.04    1.30
  -1  -8   4   15.14    1.59
  -1  -8   4   13.74    1.21
   1   8  -4   14.62    1.38
   1   8  -4   14.70    1.06
   1   8  -4   14.98    1.05
  -1  -8   3    0.64    0.46
  -1  -8   3    0.96    0.56
   1   8  -3    0.57    0.29
  -1  -8   3    0.54    0.45
   1   8  -3    1.13    0.58
  -1  -8   3    0.41    0.41
  -1  -8   3    1.09    0.52
  -1  -8   3    0.72    0.44
   1   8  -3    0.71    0.43
   1   8  -3    0.48    0.37
   1   8  -3    1.05    0.51
   1   8  -2   15.49    1.34
  -1  -8   2   13.61    1.20
  -1  -8   2   17.32    1.42
  -1  -8   2   16.06    1.18
  -1  -8   2   13.03    1.18
  -1  -8   2   17.00    1.40
   1   8  -2   14.01    1.28
   1   8  -2   15.50    1.25
  -1  -8   2   16.37    1.35
   1   8  -2   15.62    0.95
   1   8  -2   14.51    1.21
   1   8  -2   15.31    0.92
  -1  -8   1  108.35    4.82
   1   8  -1  105.77    4.32
  -1  -8   1   84.89    4.86
  -1  -8   1  102.83    4.94
  -1  -8   1  103.22    4.65
  -1  -8   1  107.99    4.82
   1   8  -1  101.22    4.32
  -1  -8   1   96.43    4.93
   1   8  -1  100.76    4.85
   1   8  -1   99.50    4.77
   1   8   0   24.72    1.61
   1   8   0   20.95    1.57
  -1  -8   0   23.88    1.48
  -1  -8   0   20.07    1.70
   1   8   0   21.63    1.19
   1   8   0   22.43    1.19
   1   8   0   21.09    1.63
   1   8   0   24.55    1.62
  -1  -8  -1   93.42    4.42
   1   8   1   83.86    4.14
  -1  -8  -1   90.12    4.45
  -1  -8  -1   81.93    4.19
  -1  -8  -1   87.30    4.39
  -1  -8  -1   92.61    4.04
   1   8   1   79.26    3.68
   1   8   1   87.75    4.08
   1   8   1   83.75    4.14
  -1  -8  -1   77.79    3.69
   1   8   2    4.59    0.70
  -1  -8  -2    5.10    0.73
  -1  -8  -2    3.03    0.48
   1   8   2    2.81    0.69
   1   8   2    3.18    0.58
   1   8   2    2.05    0.73
  -1  -8  -2    3.47    0.77
  -1  -8  -2    3.30    0.85
  -1  -8  -2    2.37    0.76
  -1  -8  -3    5.07    0.77
   1   8   3    2.54    0.53
   1   8   3    5.52    0.90
  -1  -8  -3    4.96    0.97
  -1  -8  -3    1.78    0.83
   1   8   3    3.71    0.67
   1   8   4    6.28    0.99
  -1  -8  -4    8.82    1.04
  -1  -8  -4    6.76    1.24
  -1  -8  -5   41.28    2.51
  -1  -8  -5   37.94    2.98
   1   8   5   43.26    2.68
   1   8   6    4.17    0.91
  -1  -8  -6    3.68    0.86
  -1  -8  -6    3.11    1.11
  -1  -8  -7    0.33    0.68
  -1  -8  -7    0.86    0.85
   1   8   7    0.66    0.63
  -1  -9  12    0.62    0.75
   1   9 -12    0.65    0.96
   1   9 -11    0.59    0.82
  -1  -9  11    2.69    0.87
  -1  -9  11    1.70    0.97
  -1  -9  11    2.16    0.85
  -1  -9  10    0.13    0.66
   1   9 -10    0.87    0.59
  -1  -9  10   -0.74    0.92
  -1  -9  10    0.20    0.81
   1   9 -10    0.50    0.74
   1   9 -10   -0.78    0.84
   1   9  -9    5.87    1.00
  -1  -9   9    4.99    1.20
   1   9  -8    9.05    1.19
   1   9  -8   10.10    0.97
  -1  -9   8    7.46    1.33
   1   9  -8   10.47    1.16
   1   9  -8    9.60    1.36
   1   9  -7    8.87    1.16
  -1  -9   7    8.95    1.25
   1   9  -7    9.09    0.94
  -1  -9   7    8.17    1.37
   1   9  -7   11.27    1.42
  -1  -9   7   10.90    1.15
   1   9  -7    9.66    1.07
  -1  -9   6    1.02    0.65
   1   9  -6    1.90    0.68
   1   9  -6    0.33    0.49
   1   9  -6    1.23    0.75
  -1  -9   6   -0.60    0.78
  -1  -9   6    0.24    0.72
   1   9  -6    0.95    0.61
   1   9  -6    0.94    0.54
   1   9  -5  112.20    4.76
  -1  -9   5  103.84    5.19
  -1  -9   5  105.17    4.99
   1   9  -5  106.25    5.07
  -1  -9   5   99.80    5.04
   1   9  -5   98.81    5.20
   1   9  -5  105.06    4.70
   1   9  -5   98.08    5.08
   1   9  -4    7.88    0.87
  -1  -9   4    5.09    0.92
  -1  -9   4    5.90    0.94
  -1  -9   4    9.22    1.09
   1   9  -4    8.05    1.02
   1   9  -4    7.74    1.04
  -1  -9   4    7.77    1.05
   1   9  -4    7.02    1.10
   1   9  -3   88.50    4.45
   1   9  -3   87.43    3.89
   1   9  -3   93.68    4.17
  -1  -9   3   92.26    4.30
  -1  -9   3   92.99    4.58
   1   9  -3   92.90    4.53
  -1  -9   3   85.06    4.36
   1   9  -3   89.79    4.38
  -1  -9   3   87.76    4.43
   1   9  -3   81.49    3.93
  -1  -9   2   -1.96    0.73
   1   9  -2   -0.39    0.52
  -1  -9   2   -0.37    0.50
  -1  -9   2    0.22    0.55
  -1  -9   2    0.60    0.49
   1   9  -2   -0.10    0.30
   1   9  -2   -0.07    0.30
   1   9  -2   -0.34    0.57
   1   9  -2    0.29    0.50
  -1  -9   1   77.08    4.11
  -1  -9   1   81.33    3.75
   1   9  -1   74.23    3.33
   1   9  -1   79.38    3.94
  -1  -9   1   75.15    4.02
   1   9  -1   77.83    3.87
  -1  -9   1   69.89    3.78
   1   9   0    9.37    1.09
  -1  -9   0   12.11    1.07
  -1  -9   0   10.24    1.30
   1   9   0   10.82    1.13
  -1  -9  -1   52.54    3.10
  -1  -9  -1   51.43    2.66
   1   9   1   52.43    2.76
   1   9   1   47.66    2.76
  -1  -9  -1   44.12    2.31
   1   9   2    1.58    0.61
   1   9   2    1.04    0.56
  -1  -9  -2    1.97    0.63
  -1  -9  -2    0.52    0.66
  -1  -9  -3    5.47    1.06
  -1  -9  -3    6.72    0.85
   1   9   3    5.35    0.92
  -1  -9  -3    5.34    1.14
   1   9   4    4.63    0.87
  -1  -9  -4    2.96    0.77
  -1  -9  -4    2.55    0.89
   1   9   5    3.50    0.83
  -1  -9  -5    3.51    0.80
  -1  -9  -5    2.46    0.97
   1   9   6   -0.39    0.60
  -1  -9  -6   -0.42    0.83
  -1  -9  -6   -0.54    0.66
  -1 -10  11    2.39    0.93
   1  10 -10    0.13    0.67
  -1 -10  10   -0.21    0.92
   1  10  -9    8.84    1.27
  -1 -10   9    5.86    1.29
   1  10  -9    7.36    1.35
  -1 -10   8    0.16    0.65
   1  10  -8    0.24    0.59
   1  10  -8    0.30    0.75
  -1 -10   7   18.49    1.64
  -1 -10   7   18.09    1.83
   1  10  -7   16.80    1.65
   1  10  -7   17.06    1.78
  -1 -10   6    2.39    0.82
   1  10  -6    2.44    0.73
  -1 -10   6    1.55    0.73
  -1 -10   6    3.53    0.84
   1  10  -6    3.53    0.65
   1  10  -6    2.39    0.86
   1  10  -5   24.39    1.59
  -1 -10   5   23.33    1.86
  -1 -10   5   23.63    1.93
   1  10  -5   21.58    1.84
   1  10  -5   22.06    1.97
  -1 -10   5   26.78    1.98
   1  10  -4   30.94    1.87
  -1 -10   4   32.26    2.27
  -1 -10   4   31.16    2.07
  -1 -10   4   26.98    2.07
   1  10  -4   30.71    1.72
   1  10  -4   31.68    2.27
   1  10  -4   27.06    2.07
   1  10  -3   34.99    2.34
  -1 -10   3   33.87    2.43
  -1 -10   3   39.33    2.27
  -1 -10   3   32.57    2.25
   1  10  -3   33.67    2.37
  -1 -10   2   17.42    1.40
   1  10  -2   15.85    1.50
  -1 -10   2   19.55    1.71
  -1 -10   2   15.27    1.42
   1  10  -2   16.68    1.54
   1  10  -2   15.90    1.41
  -1 -10   1    3.45    0.73
  -1 -10   1    3.76    0.96
  -1 -10   1    1.73    0.67
   1  10  -1    3.93    0.86
   1  10   0   16.87    1.51
   1  10   0   19.18    1.55
  -1 -10   0   15.68    1.45
  -1 -10   0   18.97    1.45
   1  10   1   18.12    1.54
  -1 -10  -1   22.08    1.58
  -1 -10  -1   18.26    1.88
   1  10   1   21.95    1.70
   1  10   1   19.02    1.72
   1  10   2   -0.21    0.55
  -1 -10  -2   -0.18    0.52
  -1 -10  -2   -0.29    0.77
  -1 -10  -3    1.36    0.82
  -1 -10  -3    0.19    0.62
   1  10   3    1.02    0.66
  -1 -10  -4   -0.20    0.64
   1  10   4    0.12    0.56
  -1 -10  -4    0.19    0.77
  -1 -10  -5    0.43    0.62
  -1 -11   9    1.53    0.77
   1  11  -9    2.17    0.88
   1  11  -8    7.73    1.40
   1  11  -8   11.49    1.47
  -1 -11   8   11.75    1.46
  -1 -11   8   12.37    1.65
   1  11  -7    1.16    0.70
  -1 -11   7    0.95    0.68
  -1 -11   7    1.22    0.70
   1  11  -7    0.90    0.77
  -1 -11   6    6.23    1.13
   1  11  -6    7.78    1.18
  -1 -11   6    7.13    1.15
   1  11  -6    8.79    1.36
  -1 -11   6    7.23    1.17
   1  11  -5    1.00    0.68
  -1 -11   5   -0.12    0.71
  -1 -11   5   -0.26    0.66
  -1 -11   5    0.13    0.65
   1  11  -5   -0.27    0.69
   1  11  -4   29.41    2.17
  -1 -11   4   25.19    2.03
  -1 -11   4   25.09    2.12
  -1 -11   4   25.88    1.99
   1  11  -4   24.67    2.12
  -1 -11   3    0.68    0.71
   1  11  -3    0.61    0.69
  -1 -11   3    0.60    0.60
  -1 -11   3    0.46    0.62
   1  11  -3    0.49    0.68
   1  11  -2    9.55    1.25
   1  11  -2    8.35    1.18
  -1 -11   2    8.80    1.11
  -1 -11   2    8.56    1.31
  -1 -11   2    8.04    1.11
   1  11  -1    0.95    0.59
  -1 -11   1   -0.11    0.53
  -1 -11   1    0.58    0.73
  -1 -11   1    0.19    0.56
   1  11  -1    2.20    0.78
   1  11   0    2.60    0.77
  -1 -11   0    3.17    0.75
   1  11   0    2.69    0.76
  -1 -11   0    3.39    0.77
   1  11   1   -0.25    0.67
  -1 -11  -1   -0.32    0.80
  -1 -11  -1   -0.10    0.55
  -1 -11  -1    0.11    0.52
   1  11   1   -0.11    0.61
   1  11   2    2.15    0.79
  -1 -11  -2    2.49    0.76
   1  11   2    3.71    0.86
  -1 -11  -2    2.10    0.95
  -1 -11  -3    0.31    0.64
   1  11   3    0.49    0.64
   1  12  -8   11.26    1.56
  -1 -12   7    2.32    0.92
   1  12  -7    1.55    0.83
   1  12  -6   10.60    1.43
  -1 -12   6    9.94    1.42
  -1 -12   6    8.43    1.31
   1  12  -6    6.94    1.33
  -1 -12   5   -0.14    0.77
  -1 -12   5    0.38    0.68
   1  12  -5    0.14    0.73
   1  12  -5   -0.14    0.70
   1  12  -4    0.54    0.64
   1  12  -4    2.47    0.87
  -1 -12   4    3.31    0.85
  -1 -12   4    3.77    0.91
  -1 -12   4    2.80    0.96
  -1 -12   3    0.91    0.84
   1  12  -3    1.20    0.70
  -1 -12   3    2.48    0.77
   1  12  -3    1.31    0.78
  -1 -12   3    2.42    0.78
   1  12  -2   -0.27    0.63
  -1 -12   2    0.22    0.64
   1  12  -2   -0.25    0.73
  -1 -12   2   -0.12    0.56
   1  12  -1    1.76    0.80
  -1 -12   1    2.12    0.74
   1  12  -1    0.70    0.67
   1  12   0    1.18    0.70
  -1 -12   0    2.23    0.77
   1  12   1    0.12    0.60
  -1 -12  -1   -0.21    0.65
  -1 -13   4    0.66    0.75
  -1 -13   3    3.91    1.01
   1  13  -3    4.72    1.10
  -1 -13   2    0.49    0.69
  -2  14  -6    6.15    1.13
  -2  13   4    1.14    0.69
  -2  13   3    1.37    0.72
   2 -13  -3    0.87    0.91
  -2  13   0   -0.13    0.76
   2 -13   0    1.53    0.79
   2 -13   0    0.12    0.57
   2 -13   1    3.45    0.88
   2 -13   1    2.06    0.77
   2 -13   1    2.93    0.86
   2 -13   2    7.55    1.22
   2 -13   2    6.34    1.11
  -2  13  -2    8.93    1.05
   2 -13   3    2.09    0.90
   2 -13   3    1.11    0.74
  -2  13  -3    1.11    0.60
   2 -13   4    6.21    1.28
  -2  13  -4    8.18    1.09
  -2  13  -4    7.81    1.16
  -2  13  -4    6.84    1.28
   2 -13   4    6.64    1.20
  -2  13  -5    8.02    1.20
   2 -13   5    7.67    1.43
  -2  13  -5   10.75    1.25
  -2  13  -6    2.36    0.81
  -2  13  -6    3.21    0.84
  -2  13  -7    9.82    1.33
  -2  12   5    3.08    0.89
   2 -12  -5    3.47    1.20
  -2  12   4    0.33    0.61
   2 -12  -4    1.17    0.86
   2 -12  -3    2.81    0.75
   2 -12  -3    3.03    0.86
  -2  12   3    1.48    0.69
   2 -12  -3    2.63    0.90
  -2  12   2    0.27    0.49
  -2  12   2   -0.13    0.61
   2 -12  -2   -0.45    0.61
   2 -12  -2   -0.54    0.57
   2 -12  -2    0.60    0.56
  -2  12   2    0.09    0.49
  -2  12   1    7.90    0.95
   2 -12  -1    7.97    1.13
   2 -12  -1    8.71    1.12
   2 -12  -1    8.06    1.09
  -2  12   1    7.13    1.17
  -2  12   1    8.24    1.00
  -2  12   0    5.10    1.01
  -2  12   0    6.22    0.83
   2 -12   0    6.89    1.11
   2 -12   0    7.93    1.05
   2 -12   0    8.19    1.12
  -2  12   0    7.71    0.94
   2 -12   1    5.19    0.95
  -2  12  -1    5.17    0.77
   2 -12   1    6.97    1.02
  -2  12  -1    7.90    1.10
   2 -12   1    6.84    1.09
  -2  12  -1    6.82    0.86
   2 -12   2    0.25    0.63
   2 -12   2    0.12    0.60
  -2  12  -2   -0.17    0.49
   2 -12   2   -0.66    0.65
   2 -12   3   20.23    1.88
   2 -12   3   16.65    1.67
  -2  12  -3   20.86    1.59
   2 -12   4    0.28    0.67
  -2  12  -4    1.72    0.63
   2 -12   4    1.63    0.81
  -2  12  -5   18.00    1.61
   2 -12   5   16.95    1.87
   2 -12   5   19.68    1.95
  -2  12  -5   21.69    1.70
  -2  12  -5   19.65    1.98
  -2  12  -6    7.83    1.12
  -2  12  -6    7.24    1.06
   2 -12   6    8.28    1.35
  -2  12  -6    6.60    1.30
   2 -12   7   20.86    2.23
  -2  12  -7   24.10    1.81
  -2  11   7    0.33    0.82
   2 -11  -6    2.89    1.09
  -2  11   6    1.87    0.80
  -2  11   5    0.13    0.76
   2 -11  -5    1.47    0.82
  -2  11   5    1.36    0.70
  -2  11   4    1.02    0.79
  -2  11   4    0.21    0.50
   2 -11  -4   -0.74    0.66
  -2  11   3    4.56    0.84
   2 -11  -3    3.80    0.79
   2 -11  -3    4.26    0.96
  -2  11   2    1.92    0.59
   2 -11  -2    0.70    0.64
   2 -11  -2    2.46    0.73
  -2  11   2    2.51    0.65
  -2  11   2    1.64    0.73
   2 -11  -2    1.54    0.59
  -2  11   2    1.58    0.59
  -2  11   1   18.23    1.67
   2 -11  -1   21.90    1.67
   2 -11  -1   16.80    1.51
   2 -11  -1   19.29    1.56
  -2  11   1   21.21    1.50
   2 -11  -1   20.04    1.72
  -2  11   1   20.58    1.47
  -2  11   0    5.82    0.74
  -2  11   0    4.54    0.89
  -2  11   0    5.00    0.73
   2 -11   0    5.77    0.94
   2 -11   0    4.74    0.75
   2 -11   0    4.77    0.81
   2 -11   0    4.68    0.87
  -2  11   0    5.37    0.77
   2 -11   0    3.61    0.81
  -2  11  -1   15.17    1.44
  -2  11  -1   18.00    1.33
   2 -11   1   14.97    1.43
   2 -11   1   18.11    1.54
   2 -11   1   14.59    1.34
  -2  11  -1   12.95    1.20
   2 -11   1   14.94    1.36
  -2  11  -1   16.43    1.18
   2 -11   1   12.41    1.28
  -2  11  -2   26.33    1.87
   2 -11   2   24.32    1.96
   2 -11   2   24.47    1.87
  -2  11  -2   24.79    1.70
   2 -11   2   27.27    1.94
  -2  11  -2   23.93    1.69
   2 -11   3   47.88    2.99
   2 -11   3   48.13    2.89
  -2  11  -3   46.88    2.61
  -2  11  -3   42.57    2.59
   2 -11   4   26.06    2.06
  -2  11  -4   24.16    1.78
   2 -11   4   25.28    2.13
  -2  11  -4   24.44    1.76
   2 -11   5    5.19    1.10
  -2  11  -5    2.97    0.67
  -2  11  -5    3.38    0.71
   2 -11   5    3.51    0.97
  -2  11  -5    4.29    0.81
   2 -11   6   32.28    2.49
  -2  11  -6   28.48    1.97
  -2  11  -6   29.37    1.92
  -2  11  -7    1.28    0.59
  -2  11  -7    1.52    0.81
   2 -11   7    0.17    0.69
  -2  11  -8    7.19    1.03
   2 -11   8    4.43    1.22
  -2  11  -8    7.35    1.32
   2 -11   9    2.12    1.08
  -2  11  -9    2.84    1.03
  -2  11  -9    3.35    0.84
   2 -10  -8    2.20    1.08
  -2  10   8    2.36    0.92
   2 -10  -8    1.09    0.70
   2 -10  -7   -0.11    0.68
  -2  10   7    0.26    0.60
  -2  10   7    0.13    0.67
   2 -10  -7   -0.36    0.76
  -2  10   7    0.16    0.77
   2 -10  -7    0.20    0.58
  -2  10   6    0.36    0.62
  -2  10   6    0.13    0.67
   2 -10  -6    0.16    0.70
   2 -10  -6    0.61    0.58
  -2  10   5    3.67    0.87
  -2  10   5    3.68    0.83
   2 -10  -5    3.09    0.89
   2 -10  -4    0.23    0.61
  -2  10   4   -0.09    0.56
  -2  10   4    0.12    0.61
  -2  10   4   -0.29    0.52
   2 -10  -4    0.79    0.66
   2 -10  -4   -0.25    0.47
  -2  10   4    0.09    0.46
  -2  10   3    1.00    0.50
  -2  10   3    0.75    0.51
   2 -10  -3    1.49    0.67
  -2  10   3    0.69    0.52
  -2  10   3    0.78    0.50
   2 -10  -3    0.21    0.52
  -2  10   2   57.51    3.42
   2 -10  -2   62.96    3.14
  -2  10   2   55.48    3.44
  -2  10   2   63.12    3.21
   2 -10  -2   61.22    3.23
   2 -10  -2   64.99    3.49
  -2  10   2   56.85    3.30
  -2  10   2   68.34    3.25
   2 -10  -2   60.59    3.32
  -2  10   1    0.14    0.41
  -2  10   1    0.82    0.66
   2 -10  -1    0.27    0.54
   2 -10  -1    0.76    0.57
   2 -10  -1    0.61    0.49
  -2  10   1    0.12    0.61
  -2  10   1   -0.07    0.50
   2 -10  -1    0.34    0.47
  -2  10   1    0.27    0.47
  -2  10   1   -0.10    0.52
   2 -10  -1   -0.24    0.52
  -2  10   0  121.64    5.64
  -2  10   0  120.97    6.09
   2 -10   0  121.74    5.77
   2 -10   0  132.66    5.84
  -2  10   0  129.10    5.61
   2 -10   0  125.28    5.79
  -2  10   0  115.73    5.86
  -2  10   0  123.14    5.53
   2 -10   0  128.43    5.88
   2 -10   0  128.19    5.67
   2 -10   1   14.65    1.35
   2 -10   1   11.39    1.14
   2 -10   1   13.52    1.26
  -2  10  -1   13.99    1.50
   2 -10   1   15.31    1.33
  -2  10  -1   13.77    1.16
  -2  10  -1   14.15    1.16
  -2  10  -1   14.11    1.32
  -2  10  -1   13.53    1.03
   2 -10   1   14.34    1.20
  -2  10  -2   74.15    3.70
   2 -10   2   70.20    3.61
  -2  10  -2   66.46    3.90
   2 -10   2   74.11    3.84
  -2  10  -2   75.30    3.53
  -2  10  -2   68.31    3.54
   2 -10   2   74.71    3.76
   2 -10   2   74.78    3.77
   2 -10   2   61.72    3.39
   2 -10   3    6.70    0.98
  -2  10  -3    7.39    0.92
   2 -10   3    5.70    1.05
   2 -10   3    4.22    0.85
  -2  10  -3    6.94    0.90
   2 -10   3    5.40    0.76
  -2  10  -3    4.48    0.81
   2 -10   4  177.87    8.27
   2 -10   4  190.13    8.52
  -2  10  -4  190.20    8.11
   2 -10   4  193.44    8.43
   2 -10   4  166.13    7.69
  -2  10  -4  189.73    7.98
   2 -10   5    4.63    0.64
   2 -10   5    5.37    0.97
  -2  10  -5    4.63    0.77
  -2  10  -5    5.19    0.77
   2 -10   5    5.74    1.10
   2 -10   5    4.27    0.93
  -2  10  -6   28.12    1.84
  -2  10  -6   28.95    1.84
  -2  10  -6   29.76    1.96
   2 -10   6   32.46    2.39
  -2  10  -7   19.76    1.47
   2 -10   7   18.98    1.98
  -2  10  -7   23.39    1.66
  -2  10  -7   18.32    1.86
  -2  10  -7   19.90    1.43
  -2  10  -8    9.36    1.09
  -2  10  -8   10.24    1.45
  -2  10  -8    7.96    0.94
   2 -10   8   11.04    1.58
  -2  10  -9    0.85    0.58
   2 -10   9   -0.39    0.80
  -2  10  -9    0.93    0.80
  -2  10 -10    3.10    0.83
  -2  10 -10    4.35    1.13
   2 -10  10    4.92    1.35
   2 -10  10    1.47    0.91
  -2   9   9    0.13    0.77
  -2   9   9   -0.45    0.84
   2  -9  -9    0.81    0.94
   2  -9  -9    0.44    0.68
  -2   9   8    1.03    0.74
   2  -9  -8    1.35    0.67
   2  -9  -8    2.33    0.74
  -2   9   8    0.59    0.72
   2  -9  -8    0.37    0.79
  -2   9   8    0.57    0.68
  -2   9   7    0.74    0.69
  -2   9   7    0.14    0.68
   2  -9  -7    0.89    0.57
   2  -9  -7    1.74    0.66
   2  -9  -7    0.17    0.79
  -2   9   7    0.90    0.62
  -2   9   6   20.59    1.81
   2  -9  -6   23.22    1.69
  -2   9   6   18.54    1.87
   2  -9  -6   20.47    1.59
  -2   9   6   24.74    1.86
   2  -9  -6   15.70    1.81
   2  -9  -5    2.98    0.80
   2  -9  -5    1.99    0.63
  -2   9   5    2.82    0.79
   2  -9  -5    2.09    0.59
  -2   9   5    2.22    0.73
   2  -9  -5    2.77    0.68
  -2   9   5    2.24    0.59
   2  -9  -5    2.38    0.78
  -2   9   5    2.38    0.71
  -2   9   4   26.13    1.80
  -2   9   4   25.70    1.83
   2  -9  -4   29.43    1.87
   2  -9  -4   27.19    2.05
  -2   9   4   32.37    2.11
   2  -9  -4   24.73    1.92
   2  -9  -4   26.58    1.77
  -2   9   4   26.19    1.85
   2  -9  -4   26.16    2.01
  -2   9   3    7.67    0.92
   2  -9  -3    7.59    0.91
  -2   9   3    8.76    0.96
   2  -9  -3    7.81    0.96
  -2   9   3    8.00    0.93
  -2   9   3    7.26    0.95
   2  -9  -3    8.10    1.09
  -2   9   2   70.53    3.49
  -2   9   2   67.31    3.63
   2  -9  -2   68.24    3.53
   2  -9  -2   69.82    3.66
  -2   9   2   71.57    3.48
  -2   9   2   72.15    3.64
  -2   9   1   17.53    1.44
  -2   9   1   15.06    1.18
  -2   9   1   14.56    1.16
   2  -9  -1   17.31    1.20
   2  -9  -1   14.19    1.27
   2  -9  -1   14.48    1.22
  -2   9   1   16.63    1.17
  -2   9   1   15.73    1.35
   2  -9   0  137.29    6.19
   2  -9   0  126.14    5.95
  -2   9   0  139.46    6.09
  -2   9   0  140.29    5.90
   2  -9   0  132.45    6.09
  -2   9   0  138.20    6.03
  -2   9   0  134.36    6.42
   2  -9   0  128.75    6.08
   2  -9   0  136.25    6.09
  -2   9   0  129.79    6.21
  -2   9   0  143.18    5.99
  -2   9  -1   46.86    2.42
  -2   9  -1   42.99    2.54
  -2   9  -1   45.76    2.25
   2  -9   1   42.84    2.41
  -2   9  -1   40.70    2.72
  -2   9  -1   42.95    2.40
   2  -9   1   48.26    2.64
   2  -9   1   45.81    2.53
   2  -9   1   43.92    2.53
   2  -9   1   45.37    2.39
  -2   9  -1   44.96    2.44
  -2   9  -2   78.11    4.13
  -2   9  -2   76.31    3.65
   2  -9   2   70.47    3.70
   2  -9   2   77.74    3.93
   2  -9   2   77.48    3.84
  -2   9  -2   77.60    3.73
   2  -9   2   75.72    3.84
   2  -9   2   71.61    3.53
  -2   9  -2   77.89    3.68
  -2   9  -2   77.58    3.80
   2  -9   3   85.86    4.26
   2  -9   3   77.75    4.14
  -2   9  -3   89.06    4.52
  -2   9  -3   90.28    4.03
   2  -9   3   91.48    4.45
   2  -9   3   83.28    4.25
   2  -9   3   79.18    3.82
  -2   9  -3   79.97    4.05
  -2   9  -3   87.11    4.13
  -2   9  -3   88.21    4.06
  -2   9  -4  100.12    4.34
  -2   9  -4   96.28    4.35
   2  -9   4   89.72    4.62
  -2   9  -4   90.35    4.79
   2  -9   4   95.20    4.69
   2  -9   4   83.12    4.04
   2  -9   4   93.62    4.78
  -2   9  -5   10.84    1.03
  -2   9  -5   10.24    1.00
  -2   9  -5   10.85    1.10
  -2   9  -5   11.21    1.09
  -2   9  -5    9.67    0.99
   2  -9   5   10.53    1.33
   2  -9   5    9.96    1.30
   2  -9   5   12.20    1.33
   2  -9   5   11.18    0.86
  -2   9  -6   18.11    1.29
  -2   9  -6   17.83    1.27
   2  -9   6   18.10    1.38
   2  -9   6   16.96    1.70
   2  -9   6   17.12    1.67
   2  -9   6   18.56    1.15
  -2   9  -6   19.00    1.51
  -2   9  -6   14.55    1.29
  -2   9  -7   28.40    1.73
  -2   9  -7   29.67    1.91
   2  -9   7   26.47    1.67
  -2   9  -7   30.15    1.70
   2  -9   7   25.73    2.24
  -2   9  -7   26.15    2.15
  -2   9  -8    0.28    0.50
  -2   9  -8    1.13    0.46
   2  -9   8    1.03    0.81
  -2   9  -8    1.91    0.80
   2  -9   8    1.66    0.53
  -2   9  -9    0.41    0.51
   2  -9   9   -0.17    0.67
  -2   9  -9   -0.29    0.72
   2  -9   9   -0.19    0.77
   2  -9  10    1.40    0.87
  -2   9 -10   -0.11    0.63
  -2   9 -10    1.65    0.82
   2  -9  10   -0.18    0.71
   2  -9  11    0.19    0.71
   2  -9  11   -0.43    0.87
  -2   9 -11    0.31    0.77
  -2   9 -12    6.25    1.33
  -2   8  10   -2.05    0.94
   2  -8 -10    0.11    0.68
   2  -8 -10    0.41    0.89
  -2   8   9    3.11    0.97
   2  -8  -9    3.58    1.10
  -2   8   9    3.48    1.03
   2  -8  -9    3.61    0.87
   2  -8  -9    4.57    0.93
  -2   8   9    2.51    0.91
  -2   8   8    0.28    0.64
  -2   8   8    0.36    0.63
  -2   8   8    0.54    0.64
   2  -8  -8    0.59    0.58
   2  -8  -8   -1.71    1.00
   2  -8  -8    0.49    0.59
  -2   8   7    3.65    0.85
   2  -8  -7    5.44    0.86
   2  -8  -7    4.73    0.83
   2  -8  -7    4.45    1.07
  -2   8   7    4.37    0.98
   2  -8  -7    5.08    1.04
  -2   8   7    5.61    0.96
  -2   8   6   10.71    1.27
  -2   8   6    9.80    1.21
   2  -8  -6   12.21    1.14
  -2   8   6   10.17    1.03
   2  -8  -6   12.06    1.43
  -2   8   6    9.66    1.33
  -2   8   6    9.60    1.22
   2  -8  -6    9.31    1.06
   2  -8  -6   10.88    1.11
   2  -8  -6    9.04    1.27
   2  -8  -5   83.19    4.41
   2  -8  -5   80.45    4.45
   2  -8  -5   81.74    4.13
  -2   8   5   90.07    4.30
  -2   8   5   90.16    4.43
   2  -8  -5   84.82    4.14
   2  -8  -5   89.26    4.50
  -2   8   5   83.30    4.33
  -2   8   5   79.66    4.08
   2  -8  -5   93.63    4.22
  -2   8   4   44.56    2.41
  -2   8   4   44.95    2.63
   2  -8  -4   38.60    2.46
   2  -8  -4   46.07    2.42
   2  -8  -4   46.41    2.66
   2  -8  -4   39.59    2.55
   2  -8  -4   36.90    2.30
   2  -8  -4   41.07    2.35
  -2   8   4   40.54    2.35
  -2   8   4   36.39    2.41
  -2   8   4   43.95    2.57
  -2   8   3   36.24    2.23
  -2   8   3   40.05    2.22
   2  -8  -3   37.59    2.20
  -2   8   3   38.30    2.19
   2  -8  -3   37.28    2.17
   2  -8  -3   40.48    2.40
  -2   8   3   39.44    2.23
   2  -8  -3   37.50    2.22
  -2   8   2   23.02    1.47
   2  -8  -2   21.59    1.57
  -2   8   2   22.13    1.45
  -2   8   2   21.60    1.56
   2  -8  -2   21.62    1.45
  -2   8   1  136.15    6.35
  -2   8   1  139.15    6.32
  -2   8   1  143.08    6.12
  -2   8   1  145.45    6.38
   2  -8  -1  136.11    6.22
   2  -8  -1  140.97    6.21
  -2   8   1  138.61    6.08
   2  -8  -1  145.01    6.08
  -2   8   1  136.26    6.14
  -2   8   0   37.66    1.94
  -2   8   0   39.26    2.07
  -2   8   0   37.36    2.18
   2  -8   0   36.92    2.11
  -2   8   0   36.96    2.23
   2  -8   0   37.74    2.14
   2  -8   0   39.21    2.10
  -2   8   0   38.73    2.10
   2  -8   0   38.33    2.05
  -2   8  -1  164.89    7.48
   2  -8   1  166.40    7.34
  -2   8  -1  178.41    7.37
  -2   8  -1  171.92    7.40
  -2   8  -1  170.27    7.14
  -2   8  -1  175.41    7.36
   2  -8   1  169.17    7.46
   2  -8   1  181.05    7.49
   2  -8   1  165.69    7.27
  -2   8  -2    3.50    0.61
   2  -8   2    4.26    0.74
   2  -8   2    4.03    0.60
  -2   8  -2    2.89    0.74
  -2   8  -2    2.69    0.54
   2  -8   2    3.41    0.48
   2  -8   2    3.95    0.61
   2  -8   2    2.65    0.63
  -2   8  -2    2.63    0.54
  -2   8  -3   28.63    1.73
   2  -8   3   27.06    1.50
   2  -8   3   27.07    1.84
  -2   8  -3   30.46    2.12
  -2   8  -3   31.26    1.76
   2  -8   3   29.61    2.00
   2  -8   3   27.66    1.88
   2  -8   3   30.78    1.90
  -2   8  -4   79.46    3.89
  -2   8  -4   85.04    3.93
   2  -8   4   82.74    4.30
   2  -8   4   85.67    4.24
   2  -8   4   80.70    3.62
  -2   8  -4   83.25    3.85
  -2   8  -4   88.80    4.04
   2  -8   4   77.95    4.13
  -2   8  -5   42.54    2.28
   2  -8   5   44.58    2.41
  -2   8  -5   44.23    2.80
  -2   8  -5   46.30    2.48
  -2   8  -5   49.10    2.52
   2  -8   5   43.07    2.12
   2  -8   5   42.82    2.72
   2  -8   5   41.68    2.71
  -2   8  -5   48.70    2.56
  -2   8  -5   46.54    2.45
  -2   8  -5   44.32    2.35
   2  -8   6    6.89    0.69
  -2   8  -6    7.16    1.11
  -2   8  -6    7.13    0.93
  -2   8  -6    6.83    0.83
  -2   8  -6    5.83    0.68
   2  -8   6    5.57    1.01
  -2   8  -6    7.05    0.88
   2  -8   6    7.30    1.12
  -2   8  -6    7.53    0.75
   2  -8   6    7.23    0.77
   2  -8   6    7.55    0.64
  -2   8  -6    8.91    0.99
  -2   8  -7    7.48    0.70
   2  -8   7    6.48    0.64
  -2   8  -7    6.62    1.10
  -2   8  -7    5.91    1.06
  -2   8  -7    7.82    0.75
  -2   8  -7    6.27    0.95
  -2   8  -7    6.60    0.87
   2  -8   7    7.51    1.21
   2  -8   7    6.26    1.15
   2  -8   7    5.86    0.73
  -2   8  -7    7.67    0.99
  -2   8  -8    4.02    1.00
   2  -8   8    5.18    0.63
  -2   8  -8    6.99    0.69
  -2   8  -8    5.88    0.68
  -2   8  -8    6.16    0.87
   2  -8   8    7.00    1.23
   2  -8   8    4.31    0.70
  -2   8  -8    4.68    0.92
   2  -8   9   10.31    1.52
  -2   8  -9   12.92    1.26
  -2   8  -9   12.36    1.48
  -2   8  -9    8.41    1.21
   2  -8   9   10.89    1.51
   2  -8   9   11.04    1.09
   2  -8  10    0.68    0.72
   2  -8  10    0.38    0.75
  -2   8 -10    1.25    0.64
  -2   8 -10    0.41    0.72
  -2   8 -11    0.57    0.71
   2  -8  11    0.62    0.82
  -2   8 -11   -0.25    0.64
   2  -8  11   -0.55    0.72
   2  -8  12    1.93    1.00
  -2   8 -12    1.94    0.97
  -2   8 -13    6.64    1.35
  -2   7  11    5.20    1.11
   2  -7 -11    5.16    1.36
   2  -7 -11    5.84    1.10
  -2   7  10   -0.40    0.65
  -2   7  10   -0.12    0.66
   2  -7 -10   -0.76    0.77
  -2   7  10   -0.32    0.75
   2  -7 -10    0.19    0.91
   2  -7 -10    0.22    0.65
  -2   7   9    6.24    1.10
   2  -7  -9    9.78    1.16
   2  -7  -9    9.87    1.18
   2  -7  -9   11.61    1.60
  -2   7   9    8.37    1.26
  -2   7   9   11.44    1.48
   2  -7  -8    1.10    0.79
  -2   7   8    3.15    0.82
  -2   7   8    3.21    0.80
   2  -7  -8    2.19    0.68
   2  -7  -8    1.96    0.62
  -2   7   8    1.35    0.68
  -2   7   7   16.71    1.51
  -2   7   7   16.50    1.59
   2  -7  -7   17.50    1.40
   2  -7  -7   15.80    1.36
  -2   7   7   14.28    1.21
  -2   7   7   15.87    1.58
  -2   7   7   16.79    1.62
   2  -7  -7   15.31    1.68
   2  -7  -7   17.20    1.40
   2  -7  -6    6.22    1.05
  -2   7   6    6.24    1.04
   2  -7  -6    7.74    0.94
  -2   7   6    8.91    1.13
  -2   7   6    9.27    1.11
   2  -7  -6    8.24    1.11
  -2   7   6    7.37    1.07
   2  -7  -6   10.47    1.02
  -2   7   6    6.76    1.02
   2  -7  -6    7.39    1.16
   2  -7  -6    9.88    1.02
  -2   7   6    8.07    0.91
  -2   7   5  567.44   22.82
   2  -7  -5  578.32   22.87
  -2   7   5  547.23   22.79
   2  -7  -5  562.62   22.56
   2  -7  -5  584.83   22.57
  -2   7   5  569.81   22.77
   2  -7  -5  530.69   22.87
   2  -7  -5  544.29   22.53
  -2   7   5  566.16   22.67
  -2   7   5  533.21   22.48
   2  -7  -5  521.09   22.75
  -2   7   4    5.15    0.76
   2  -7  -4    6.34    0.77
  -2   7   4    5.08    0.82
   2  -7  -4    5.25    0.79
  -2   7   4    5.00    0.73
   2  -7  -4    6.89    0.77
  -2   7   4    5.91    0.84
  -2   7   4    6.09    0.87
   2  -7  -4    5.48    0.74
   2  -7  -4    4.62    0.82
   2  -7  -4    4.75    0.86
   2  -7  -3   52.25    2.82
   2  -7  -3   50.46    2.70
   2  -7  -3   49.23    2.64
   2  -7  -3   58.10    2.73
  -2   7   3   51.47    2.70
  -2   7   3   53.43    2.68
  -2   7   3   53.19    2.76
  -2   7   3   48.83    2.71
   2  -7  -3   55.11    2.70
  -2   7   2   33.45    1.95
   2  -7  -2   30.73    1.82
  -2   7   2   34.44    1.86
   2  -7  -2   30.53    1.81
   2  -7  -2   31.75    1.91
   2  -7  -2   33.64    1.82
  -2   7   2   30.48    1.80
  -2   7   1  383.24   15.50
   2  -7  -1  373.08   15.37
   2  -7  -1  368.31   15.53
  -2   7   1  378.60   15.64
  -2   7   1  388.31   15.46
  -2   7   1  380.56   15.70
  -2   7   1  377.67   15.41
  -2   7   1  391.34   15.72
  -2   7   0    5.79    0.53
  -2   7   0    4.33    0.57
  -2   7   0    5.85    0.62
  -2   7   0    5.92    0.72
   2  -7   0    4.56    0.56
   2  -7   0    5.86    0.63
   2  -7   0    4.30    0.60
   2  -7   0    5.39    0.59
  -2   7   0    5.75    0.71
  -2   7  -1  101.25    4.56
  -2   7  -1   98.20    4.59
   2  -7   1   96.32    4.44
   2  -7   1   98.13    4.35
   2  -7   1  105.16    4.62
   2  -7   1  100.28    4.56
  -2   7  -1   99.81    4.25
  -2   7  -1   96.94    4.52
  -2   7  -1  104.34    4.51
  -2   7  -2   72.67    3.43
  -2   7  -2   72.13    3.75
   2  -7   2   70.85    3.42
  -2   7  -2   74.69    3.36
   2  -7   2   71.27    3.48
   2  -7   2   72.57    3.50
  -2   7  -2   72.72    3.44
   2  -7   2   67.19    3.15
  -2   7  -3   11.71    0.91
  -2   7  -3   11.01    0.90
   2  -7   3   10.88    1.02
  -2   7  -3   12.38    0.96
   2  -7   3   10.83    1.09
   2  -7   3   14.02    1.11
  -2   7  -3   12.41    0.99
   2  -7   3   11.13    0.73
   2  -7   3    9.94    0.99
  -2   7  -4  100.30    4.47
  -2   7  -4   95.56    4.50
   2  -7   4   97.91    4.81
  -2   7  -4   94.86    4.89
  -2   7  -4  101.23    4.61
   2  -7   4   93.14    4.85
  -2   7  -4   99.26    4.57
   2  -7   4  103.10    4.84
  -2   7  -4  113.72    4.71
   2  -7   4  100.74    4.23
  -2   7  -4   99.04    4.42
   2  -7   5   54.31    3.13
  -2   7  -5   52.58    2.81
  -2   7  -5   57.69    3.20
  -2   7  -5   58.91    2.94
  -2   7  -5   54.57    2.84
   2  -7   5   54.39    3.13
  -2   7  -5   60.91    2.96
   2  -7   5   57.24    2.51
  -2   7  -5   53.47    2.62
  -2   7  -5   52.46    2.65
  -2   7  -6    5.75    0.60
  -2   7  -6    5.25    0.79
  -2   7  -6    6.34    0.80
   2  -7   6    6.31    1.03
  -2   7  -6    7.45    0.85
   2  -7   6    4.93    0.90
  -2   7  -6    5.71    0.57
  -2   7  -6    6.91    0.99
   2  -7   6    5.54    0.54
  -2   7  -6    5.03    0.77
   2  -7   6    4.85    0.57
  -2   7  -7    2.47    0.65
  -2   7  -7    3.44    0.48
  -2   7  -7    2.30    0.80
   2  -7   7    1.75    0.71
  -2   7  -7    2.12    0.59
  -2   7  -7    3.11    0.43
  -2   7  -7    3.01    0.79
  -2   7  -7    3.00    0.68
  -2   7  -7    2.48    0.61
   2  -7   7    1.93    0.44
   2  -7   7    3.08    0.87
  -2   7  -7    1.85    0.55
   2  -7   8    4.63    0.99
  -2   7  -8    4.33    0.53
   2  -7   8    4.70    1.07
  -2   7  -8    4.61    0.90
  -2   7  -8    4.75    0.85
  -2   7  -8    4.64    0.76
  -2   7  -8    4.59    0.93
  -2   7  -8    3.85    0.81
   2  -7   8    4.78    0.69
   2  -7   8    3.65    0.94
  -2   7  -9   52.14    3.03
  -2   7  -9   57.37    3.10
   2  -7   9   53.11    3.52
   2  -7   9   48.00    2.81
  -2   7  -9   53.81    3.21
   2  -7   9   46.54    3.29
  -2   7 -10    1.08    0.65
  -2   7 -10    0.59    0.61
   2  -7  10    1.17    0.63
  -2   7 -10    1.01    0.76
   2  -7  10    1.09    0.81
   2  -7  10    1.81    0.90
  -2   7 -11    6.31    1.07
   2  -7  11    4.57    1.18
  -2   7 -11    3.70    0.98
   2  -7  11    3.01    1.06
   2  -7  12    0.38    0.78
   2  -7  12   -0.21    0.82
  -2   7 -12   -0.28    0.73
   2  -6 -12    3.09    1.25
  -2   6  12    3.18    0.94
  -2   6  11    2.93    0.82
  -2   6  11    2.13    0.88
   2  -6 -11    0.97    0.97
  -2   6  11    1.27    0.81
   2  -6 -11    3.49    0.89
   2  -6 -11    2.55    0.84
  -2   6  11    2.57    0.97
  -2   6  10    3.35    0.83
  -2   6  10    3.72    0.95
   2  -6 -10    2.86    0.82
  -2   6  10    4.47    0.89
   2  -6 -10    3.96    0.88
  -2   6  10    4.45    1.06
   2  -6 -10    4.47    1.14
   2  -6  -9   16.08    1.86
   2  -6  -9   21.50    1.61
  -2   6   9   18.87    1.65
  -2   6   9   17.17    1.69
   2  -6  -9   18.14    1.55
  -2   6   9   20.73    1.90
  -2   6   9   19.00    1.60
  -2   6   8    9.25    0.94
  -2   6   8    8.23    1.16
  -2   6   8    9.91    1.09
  -2   6   8    8.41    1.12
  -2   6   8    7.54    1.20
   2  -6  -8   11.33    1.10
   2  -6  -8   10.04    1.45
   2  -6  -8   10.64    1.08
   2  -6  -7   39.04    2.33
  -2   6   7   37.54    2.57
   2  -6  -7   38.92    2.31
  -2   6   7   46.03    2.54
   2  -6  -7   37.65    2.65
   2  -6  -7   43.59    2.63
  -2   6   7   37.94    2.17
  -2   6   7   36.35    2.51
  -2   6   7   40.86    2.58
   2  -6  -7   39.91    2.34
  -2   6   6   27.90    2.02
   2  -6  -6   28.66    1.81
  -2   6   6   27.08    1.88
   2  -6  -6   26.88    1.76
   2  -6  -6   28.37    2.04
  -2   6   6   24.71    1.94
   2  -6  -6   27.03    1.93
  -2   6   6   28.58    1.98
   2  -6  -6   31.79    1.82
   2  -6  -6   22.05    1.90
  -2   6   5   45.19    2.75
   2  -6  -5   47.52    2.46
   2  -6  -5   43.11    2.42
   2  -6  -5   47.37    2.45
   2  -6  -5   45.15    2.67
   2  -6  -5   47.13    2.64
   2  -6  -5   46.47    2.62
  -2   6   5   46.49    2.56
  -2   6   5   43.10    2.61
  -2   6   5   51.28    2.65
  -2   6   5   41.64    2.37
   2  -6  -4   90.13    4.26
  -2   6   4   92.80    4.30
   2  -6  -4   93.29    4.48
   2  -6  -4   88.27    4.36
  -2   6   4  101.17    4.51
   2  -6  -4   92.78    4.28
  -2   6   4   94.14    4.47
   2  -6  -4   94.73    4.28
  -2   6   4   92.73    4.32
   2  -6  -4   93.31    4.46
  -2   6   3   96.20    4.33
   2  -6  -3   94.93    4.35
   2  -6  -3   93.91    4.37
  -2   6   3   89.52    4.26
  -2   6   3   98.43    4.26
   2  -6  -3   92.83    4.24
  -2   6   3   92.49    4.34
   2  -6  -3   93.24    4.25
   2  -6  -3   94.31    4.23
   2  -6  -3   87.29    4.22
   2  -6  -2  289.28   12.21
   2  -6  -2  311.78   12.26
   2  -6  -2  284.33   12.22
  -2   6   2  303.70   12.25
  -2   6   2  305.48   12.27
  -2   6   2  290.52   12.18
   2  -6  -2  288.37   12.28
  -2   6   2  301.18   12.37
   2  -6  -2  303.71   12.17
  -2   6   1   45.42    2.45
  -2   6   1   48.37    2.49
   2  -6  -1   50.11    2.24
  -2   6   1   46.75    2.44
   2  -6  -1   44.35    2.34
  -2   6   1   46.72    2.30
   2  -6  -1   45.70    2.32
  -2   6   1   47.16    2.26
  -2   6   1   43.80    2.30
  -2   6   0  140.91    6.12
  -2   6   0  136.93    6.01
   2  -6   0  139.88    5.91
   2  -6   0  138.54    5.90
  -2   6   0  138.09    6.08
   2  -6   0  138.38    6.01
   2  -6   0  138.18    6.05
  -2   6   0  144.27    5.84
  -2   6   0  141.54    5.99
  -2   6  -1    9.32    0.78
  -2   6  -1    8.16    0.74
   2  -6   1    9.40    0.80
   2  -6   1    8.02    0.67
  -2   6  -1   10.75    0.82
   2  -6   1    9.17    0.75
   2  -6   1    7.23    0.58
  -2   6  -1    8.43    0.55
  -2   6  -2    7.71    0.72
   2  -6   2    9.02    0.56
   2  -6   2    7.23    0.72
  -2   6  -2    7.34    0.68
   2  -6   2    8.30    0.76
   2  -6   2    7.45    0.75
  -2   6  -2    8.61    0.67
  -2   6  -3    9.51    0.75
  -2   6  -3   10.30    0.78
   2  -6   3   10.32    0.91
   2  -6   3   10.22    0.91
  -2   6  -3    9.57    0.83
  -2   6  -3    9.95    1.04
  -2   6  -3   11.31    0.83
   2  -6   3    9.48    0.88
   2  -6   3    8.71    0.56
  -2   6  -3    9.96    0.84
  -2   6  -4   11.92    0.85
  -2   6  -4   13.33    0.89
  -2   6  -4   13.87    1.00
  -2   6  -4   13.39    1.22
   2  -6   4   14.21    1.17
  -2   6  -4   14.03    1.07
   2  -6   4   14.56    0.77
  -2   6  -4   12.90    1.00
   2  -6   4   13.05    1.13
  -2   6  -4   14.26    1.07
  -2   6  -5    0.36    0.24
  -2   6  -5    0.92    0.44
  -2   6  -5    0.64    0.32
   2  -6   5    0.38    0.43
  -2   6  -5    1.15    0.42
   2  -6   5    0.47    0.37
   2  -6   5    0.25    0.24
  -2   6  -5    0.69    0.39
  -2   6  -5    0.18    0.24
  -2   6  -5    0.36    0.47
  -2   6  -6   22.60    1.69
  -2   6  -6   24.28    1.60
  -2   6  -6   22.86    1.22
  -2   6  -6   22.36    1.55
   2  -6   6   21.50    1.76
  -2   6  -6   22.22    1.19
  -2   6  -6   23.05    1.63
  -2   6  -6   24.29    1.58
   2  -6   6   24.71    1.85
   2  -6   6   19.61    1.29
   2  -6   7   11.31    0.95
  -2   6  -7   12.03    1.10
   2  -6   7   10.84    1.26
  -2   6  -7   12.67    1.16
   2  -6   7   11.80    1.32
   2  -6   7   12.26    1.41
  -2   6  -7   12.35    1.21
  -2   6  -7   12.78    1.14
  -2   6  -7   10.02    1.18
  -2   6  -7   12.47    1.17
  -2   6  -7   12.30    1.20
  -2   6  -7   11.24    0.75
  -2   6  -8    1.73    0.61
   2  -6   8    0.93    0.42
  -2   6  -8    0.73    0.52
  -2   6  -8    1.00    0.50
  -2   6  -8    1.01    0.52
   2  -6   8    0.71    0.66
  -2   6  -8    0.59    0.19
  -2   6  -8    1.05    0.59
  -2   6  -8    1.25    0.60
   2  -6   8    2.01    0.71
   2  -6   8    1.17    0.69
  -2   6  -8    1.64    0.58
   2  -6   9   17.99    1.43
  -2   6  -9   15.84    1.52
   2  -6   9   16.42    1.79
  -2   6  -9   17.59    1.47
  -2   6  -9   16.59    1.54
   2  -6   9   16.27    1.74
   2  -6  10   35.01    2.78
  -2   6 -10   43.50    2.62
  -2   6 -10   40.74    2.64
   2  -6  10   34.54    2.36
   2  -6  10   33.76    2.82
   2  -6  11    5.09    0.98
  -2   6 -11    5.88    1.06
   2  -6  11    7.22    1.26
  -2   6 -11    5.69    1.04
   2  -6  11    4.96    1.19
   2  -6  12    7.27    1.46
  -2   6 -12   11.15    1.46
  -2   6 -12    9.08    1.33
  -2   5  12    4.53    1.02
  -2   5  12    3.35    0.94
   2  -5 -12    3.09    1.08
   2  -5 -11    0.90    0.78
  -2   5  11   -0.17    0.79
  -2   5  11    0.61    0.58
   2  -5 -10   36.29    2.70
  -2   5  10   28.04    2.25
  -2   5  10   32.42    2.23
   2  -5 -10   28.37    1.98
  -2   5  10   32.86    2.53
  -2   5   9   24.83    1.96
  -2   5   9   26.48    1.89
   2  -5  -9   24.68    2.15
  -2   5   9   27.25    1.91
  -2   5   9   25.40    1.65
  -2   5   9   26.26    2.18
   2  -5  -9   23.30    1.72
  -2   5   8  133.22    5.99
   2  -5  -8  130.01    6.37
  -2   5   8  121.57    5.67
  -2   5   8  128.10    6.17
  -2   5   8  140.60    6.00
  -2   5   8  128.40    6.21
   2  -5  -8  127.77    5.91
   2  -5  -8  122.74    5.84
  -2   5   8  122.53    6.27
  -2   5   7   -0.15    0.41
   2  -5  -7   -1.15    0.53
  -2   5   7   -0.73    0.66
   2  -5  -7    0.15    0.39
  -2   5   7   -0.08    0.54
  -2   5   7    0.10    0.63
   2  -5  -7    0.20    0.47
  -2   5   7    0.12    0.40
   2  -5  -7    0.12    0.57
   2  -5  -7    0.08    0.44
  -2   5   7    0.46    0.51
  -2   5   6   39.24    2.44
   2  -5  -6   37.38    2.14
  -2   5   6   37.59    2.27
   2  -5  -6   38.66    2.46
  -2   5   6   40.27    2.36
   2  -5  -6   37.41    2.18
   2  -5  -6   39.28    2.20
   2  -5  -6   40.55    2.41
  -2   5   6   36.73    2.40
   2  -5  -6   40.71    2.27
  -2   5   6   43.46    2.22
  -2   5   5   38.73    2.41
   2  -5  -5   40.06    2.14
   2  -5  -5   40.21    2.37
   2  -5  -5   37.04    2.27
  -2   5   5   40.67    2.26
   2  -5  -5   42.02    2.19
   2  -5  -5   40.29    2.34
   2  -5  -5   41.88    2.19
  -2   5   5   38.28    2.35
  -2   5   5   40.15    2.15
   2  -5  -4  335.34   13.60
   2  -5  -4  328.95   13.57
   2  -5  -4  337.30   13.61
   2  -5  -4  329.27   13.75
   2  -5  -4  317.60   13.72
  -2   5   4  346.89   13.65
  -2   5   4  345.99   13.85
  -2   5   4  319.00   13.61
   2  -5  -4  325.86   13.67
  -2   5   3   10.47    0.91
  -2   5   3    9.23    0.83
  -2   5   3   10.40    0.89
   2  -5  -3   10.62    0.87
   2  -5  -3   10.78    0.85
   2  -5  -3   10.20    0.79
  -2   5   3   10.22    0.82
  -2   5   3   11.08    0.85
   2  -5  -3   11.01    0.82
   2  -5  -3    9.23    0.79
   2  -5  -3   10.50    0.81
   2  -5  -2   74.96    3.46
   2  -5  -2   80.60    3.47
  -2   5   2   78.07    3.49
  -2   5   2   72.11    3.43
   2  -5  -2   77.60    3.49
   2  -5  -2   72.36    3.47
  -2   5   2   77.99    3.51
  -2   5   2   76.74    3.58
   2  -5  -2   76.09    3.37
  -2   5   1  545.42   22.68
  -2   5   1  559.03   22.54
   2  -5  -1  603.44   22.61
  -2   5   1  547.72   22.51
   2  -5  -1  552.48   22.41
  -2   5   1  588.09   22.60
  -2   5   1  571.02   22.56
  -2   5   1  590.73   22.79
   2  -5  -1  556.78   22.60
   2  -5  -1  545.11   22.52
  -2   5   0  135.90    5.87
   2  -5   0  132.23    5.75
  -2   5   0  128.29    5.82
   2  -5   0  143.15    5.97
   2  -5   0  143.78    5.95
  -2   5   0  144.83    5.71
  -2   5   0  136.99    5.96
  -2   5   0  145.14    5.93
   2  -5   0  141.31    5.85
   2  -5   0  137.35    5.75
  -2   5  -1    9.51    0.77
   2  -5   1   10.31    0.86
  -2   5  -1   11.12    0.58
   2  -5   1   11.04    0.74
   2  -5   1   10.92    0.84
  -2   5  -1   10.58    0.80
  -2   5  -1   10.10    0.69
   2  -5   1   11.45    0.79
   2  -5   1   11.01    0.62
  -2   5  -1   10.06    0.80
  -2   5  -2   77.08    3.35
  -2   5  -2   75.17    3.28
   2  -5   2   67.11    3.04
  -2   5  -2   77.21    3.32
  -2   5  -2   78.51    3.35
   2  -5   2   76.38    3.45
   2  -5   2   79.71    3.53
  -2   5  -2   77.66    3.44
   2  -5   2   78.24    3.44
   2  -5   3    1.32    0.17
  -2   5  -3    0.74    0.24
  -2   5  -3    1.28    0.46
  -2   5  -3    1.56    0.30
   2  -5   3    1.04    0.36
  -2   5  -3    1.15    0.37
  -2   5  -3    0.72    0.28
   2  -5   3    1.50    0.36
   2  -5   3    0.61    0.34
  -2   5  -4   49.92    2.60
  -2   5  -4   55.40    2.87
   2  -5   4   55.67    2.86
  -2   5  -4   56.02    2.69
  -2   5  -4   52.90    2.63
  -2   5  -4   54.36    2.36
   2  -5   4   53.90    2.80
   2  -5   4   47.70    2.32
  -2   5  -5   58.08    2.50
  -2   5  -5   55.90    2.47
  -2   5  -5   52.74    2.88
   2  -5   5   53.72    3.10
  -2   5  -5   64.98    3.06
  -2   5  -5   61.36    2.94
   2  -5   5   58.60    3.14
  -2   5  -5   60.10    2.93
  -2   5  -5   57.95    3.05
   2  -5   5   51.27    2.60
  -2   5  -6    1.17    0.49
  -2   5  -6    1.11    0.20
  -2   5  -6    1.34    0.23
  -2   5  -6    1.79    0.56
  -2   5  -6    1.39    0.45
   2  -5   6    0.97    0.33
  -2   5  -6    1.44    0.45
   2  -5   6    1.80    0.55
   2  -5   6    1.32    0.55
   2  -5   7    0.24    0.47
  -2   5  -7    0.22    0.11
  -2   5  -7    0.43    0.42
  -2   5  -7   -0.09    0.49
  -2   5  -7    0.38    0.50
  -2   5  -7    0.57    0.44
  -2   5  -7    0.27    0.40
   2  -5   7    0.31    0.28
   2  -5   7   -0.12    0.47
  -2   5  -7    0.89    0.47
   2  -5   7    0.25    0.59
  -2   5  -8   31.34    2.16
   2  -5   8   31.57    2.38
   2  -5   8   28.80    2.24
   2  -5   8   30.95    1.89
  -2   5  -8   30.72    2.08
   2  -5   8   32.90    2.36
  -2   5  -8   27.12    2.05
  -2   5  -8   26.39    1.81
  -2   5  -8   30.31    2.01
   2  -5   9    0.15    0.70
   2  -5   9   -0.14    0.58
  -2   5  -9   -0.12    0.55
  -2   5  -9    0.20    0.50
   2  -5   9    0.09    0.45
  -2   5 -10   31.24    2.40
   2  -5  10   32.80    2.68
   2  -5  10   38.39    2.75
   2  -5  10   30.81    2.19
  -2   5 -10   34.44    2.27
  -2   5 -11    4.85    1.07
   2  -5  11    5.95    1.22
  -2   5 -11    5.54    0.98
   2  -5  11    4.94    0.95
  -2   5 -12   17.04    1.85
  -2   5 -12   13.08    1.53
   2  -5  12   16.55    1.71
  -2   4  13   -0.15    0.69
   2  -4 -13    0.19    0.92
  -2   4  12    8.02    1.23
   2  -4 -12    7.89    1.39
   2  -4 -11   12.18    1.34
  -2   4  11    8.73    1.42
   2  -4 -11   11.35    1.61
  -2   4  11   11.45    1.36
  -2   4  10   38.25    2.79
  -2   4  10   35.60    2.36
   2  -4 -10   36.91    2.78
  -2   4  10   41.00    2.66
   2  -4 -10   45.53    2.58
  -2   4  10   39.03    2.55
   2  -4 -10   34.74    2.27
  -2   4   9   14.66    1.52
  -2   4   9   18.22    1.61
   2  -4  -9   22.42    1.89
  -2   4   9   18.05    1.33
   2  -4  -9   17.96    1.78
   2  -4  -9   16.58    1.40
  -2   4   9   15.39    1.65
  -2   4   9   20.68    1.66
  -2   4   8   87.27    4.08
  -2   4   8  101.43    4.49
   2  -4  -8   87.13    4.25
  -2   4   8   87.39    4.31
  -2   4   8   84.71    4.58
   2  -4  -8   90.17    4.50
   2  -4  -8   87.83    4.62
   2  -4  -8   79.45    4.15
  -2   4   8   84.67    4.48
  -2   4   8   83.63    4.43
   2  -4  -7  100.37    4.89
  -2   4   7   95.14    4.84
   2  -4  -7   90.28    4.49
   2  -4  -7   91.92    4.49
   2  -4  -7  102.00    4.76
  -2   4   7   97.05    4.73
  -2   4   7   91.94    4.37
  -2   4   7  103.75    4.61
  -2   4   7   97.13    4.77
   2  -4  -6  116.29    5.62
   2  -4  -6  119.54    5.37
  -2   4   6  117.15    5.28
   2  -4  -6  126.22    5.58
  -2   4   6  124.12    5.56
  -2   4   6  113.14    5.63
  -2   4   6  127.27    5.40
   2  -4  -6  113.80    5.39
  -2   4   6  117.01    5.61
  -2   4   5   91.72    4.52
   2  -4  -5   89.91    4.17
   2  -4  -5   92.77    4.33
   2  -4  -5   87.18    4.37
  -2   4   5   96.49    4.52
   2  -4  -5   92.95    4.26
  -2   4   5   93.53    4.35
   2  -4  -5   95.84    4.41
   2  -4  -5   92.26    4.25
  -2   4   5   98.40    4.21
  -2   4   4   25.42    1.68
   2  -4  -4   25.02    1.54
   2  -4  -4   23.73    1.38
   2  -4  -4   22.13    1.47
   2  -4  -4   27.42    1.57
  -2   4   4   23.29    1.56
   2  -4  -4   24.97    1.44
  -2   4   4   23.58    1.45
  -2   4   4   22.64    1.41
   2  -4  -4   26.33    1.46
   2  -4  -4   24.69    1.47
  -2   4   4   27.24    1.39
   2  -4  -3  107.38    4.60
   2  -4  -3  107.03    4.60
   2  -4  -3  105.86    4.66
   2  -4  -3  106.93    4.73
  -2   4   3  100.66    4.60
  -2   4   3  104.49    4.65
   2  -4  -3   99.94    4.53
  -2   4   3  106.58    4.72
  -2   4   3  102.32    4.58
   2  -4  -3  107.68    4.60
   2  -4  -3  107.17    4.53
   2  -4  -2   48.17    2.28
   2  -4  -2   47.38    2.29
  -2   4   2   44.14    2.22
   2  -4  -2   50.50    2.26
  -2   4   2   46.63    2.28
  -2   4   2   46.16    2.26
  -2   4   2   49.80    2.34
   2  -4  -2   46.12    2.27
  -2   4   2   47.74    2.37
   2  -4  -2   49.66    2.17
   2  -4  -1  235.92    9.54
  -2   4   1  235.82    9.68
   2  -4  -1  246.95    9.73
  -2   4   1  247.12    9.76
  -2   4   1  237.39    9.72
   2  -4  -1  237.88    9.65
   2  -4  -1  227.80    9.75
  -2   4   1  234.55    9.67
  -2   4   1  244.04    9.90
   2  -4   0   10.90    0.62
   2  -4   0   10.30    0.74
   2  -4   0    9.75    0.57
  -2   4   0   10.88    0.69
  -2   4   0   12.89    0.77
   2  -4   0    9.87    0.66
   2  -4   0    9.51    0.72
  -2   4   0    9.94    0.57
  -2   4   0    9.43    0.71
   2  -4   1    0.41    0.19
  -2   4  -1    0.48    0.23
  -2   4  -1    0.34    0.22
   2  -4   1    1.09    0.29
  -2   4  -1    0.67    0.17
   2  -4   1    0.31    0.19
  -2   4  -1    0.42    0.18
  -2   4  -2   35.85    1.74
   2  -4   2   33.75    1.84
  -2   4  -2   35.89    1.70
  -2   4  -2   35.64    1.75
  -2   4  -2   36.18    1.71
   2  -4   2   32.61    1.90
   2  -4   2   38.79    1.87
  -2   4  -3    5.51    0.42
  -2   4  -3    6.16    0.57
  -2   4  -3    5.23    0.54
   2  -4   3    4.68    0.60
   2  -4   3    5.88    0.62
   2  -4   3    4.75    0.34
  -2   4  -4   60.07    2.97
  -2   4  -4   61.97    3.07
   2  -4   4   61.05    3.15
  -2   4  -4   62.96    2.96
   2  -4   4   65.54    3.14
   2  -4   4   56.16    2.64
  -2   4  -4   60.02    2.54
   2  -4   5    0.61    0.40
  -2   4  -5    0.77    0.15
  -2   4  -5    0.61    0.37
  -2   4  -5    1.21    0.42
  -2   4  -5    1.18    0.46
  -2   4  -5    0.73    0.13
   2  -4   5    0.65    0.42
   2  -4   5    0.63    0.27
  -2   4  -6    2.80    0.61
  -2   4  -6    4.20    0.67
  -2   4  -6    2.00    0.43
   2  -4   6    2.44    0.45
   2  -4   6    3.07    0.75
  -2   4  -6    3.37    0.64
  -2   4  -6    2.77    0.58
   2  -4   6    3.26    0.67
  -2   4  -7   28.86    2.05
   2  -4   7   29.98    2.24
  -2   4  -7   29.48    1.90
   2  -4   7   29.48    2.14
  -2   4  -7   31.06    2.03
   2  -4   7   31.91    2.21
  -2   4  -7   29.68    1.89
   2  -4   7   30.70    1.81
  -2   4  -7   31.57    1.97
  -2   4  -7   29.22    1.75
  -2   4  -8   62.38    3.63
   2  -4   8   62.11    3.81
  -2   4  -8   65.22    3.57
   2  -4   8   64.09    3.76
   2  -4   8   60.28    3.67
  -2   4  -8   65.93    3.36
   2  -4   8   66.04    3.31
  -2   4  -9   35.40    2.49
   2  -4   9   33.29    2.65
  -2   4  -9   31.73    2.36
   2  -4   9   32.35    2.53
   2  -4   9   38.15    2.25
   2  -4   9   29.30    2.40
  -2   4  -9   37.93    2.21
  -2   4 -10    2.05    0.64
   2  -4  10    1.56    0.65
  -2   4 -10    1.30    0.77
  -2   4 -10    1.82    0.67
  -2   4 -11   56.53    3.18
   2  -4  11   55.50    3.34
   2  -4  12    0.92    0.62
   2  -4  13    8.82    1.36
  -2   3  13   11.83    1.61
   2  -3 -13   11.80    1.68
  -2   3  12    1.32    0.74
   2  -3 -12    0.82    0.78
   2  -3 -12    2.33    0.84
  -2   3  11   12.52    1.41
   2  -3 -11   12.85    1.62
  -2   3  11   13.01    1.52
   2  -3 -11   11.63    1.20
   2  -3 -11   13.11    1.40
  -2   3  10    1.70    0.71
   2  -3 -10    2.81    0.84
   2  -3 -10    2.84    0.77
  -2   3  10    2.69    0.80
   2  -3 -10    1.48    0.55
  -2   3  10    1.67    0.60
   2  -3  -9  104.33    5.47
   2  -3  -9  108.46    5.55
  -2   3   9  112.09    4.99
  -2   3   9  119.84    5.46
   2  -3  -9   96.81    5.02
   2  -3  -9  105.45    5.16
   2  -3  -9  111.46    5.23
  -2   3   9  106.80    5.55
   2  -3  -9  109.32    5.38
  -2   3   9  114.95    5.40
  -2   3   8    0.70    0.51
  -2   3   8   -0.10    0.62
   2  -3  -8   -0.23    0.53
  -2   3   8    0.48    0.49
  -2   3   8    0.09    0.41
  -2   3   8    0.44    0.39
   2  -3  -8    0.64    0.45
   2  -3  -8   -0.11    0.49
   2  -3  -8   -0.10    0.48
   2  -3  -8    0.38    0.40
   2  -3  -8    0.65    0.50
  -2   3   8   -0.24    0.54
  -2   3   7  191.09    8.43
   2  -3  -7  200.53    8.53
  -2   3   7  196.45    8.34
   2  -3  -7  188.51    8.20
   2  -3  -7  175.09    8.13
   2  -3  -7  199.18    8.40
   2  -3  -7  191.34    8.23
  -2   3   7  197.29    8.59
  -2   3   7  183.37    8.05
  -2   3   7  185.09    8.40
  -2   3   7  187.43    8.29
  -2   3   6    1.11    0.51
  -2   3   6    0.87    0.40
   2  -3  -6    1.17    0.42
   2  -3  -6    1.56    0.43
  -2   3   6    1.09    0.50
   2  -3  -6    0.98    0.47
  -2   3   6    1.03    0.52
   2  -3  -6    1.47    0.53
  -2   3   6    1.02    0.41
   2  -3  -6    1.92    0.47
  -2   3   6    1.13    0.39
  -2   3   5  193.59    8.04
  -2   3   5  198.09    8.34
   2  -3  -5  190.62    8.19
  -2   3   5  174.84    7.98
  -2   3   5  199.63    8.09
  -2   3   5  184.91    8.13
   2  -3  -5  187.28    8.11
   2  -3  -5  197.55    8.19
  -2   3   5  191.63    8.30
   2  -3  -5  191.76    8.06
  -2   3   4  123.02    5.38
  -2   3   4  113.51    5.09
   2  -3  -4  112.37    4.96
   2  -3  -4  115.82    5.12
  -2   3   4  121.14    5.00
  -2   3   4  122.90    5.05
   2  -3  -4  114.04    5.06
   2  -3  -4  116.79    5.15
  -2   3   4  117.36    5.26
   2  -3  -4  111.71    5.14
  -2   3   3  192.59    7.35
  -2   3   3  184.53    7.79
   2  -3  -3  185.05    7.41
   2  -3  -3  174.14    7.45
  -2   3   3  179.22    7.57
  -2   3   3  171.84    7.51
   2  -3  -3  179.35    7.55
  -2   3   3  185.40    7.63
  -2   3   3  174.41    7.49
   2  -3  -3  184.46    7.63
   2  -3  -3  170.71    7.41
   2  -3  -2    0.04    0.11
  -2   3   2   -0.13    0.17
  -2   3   2    0.15    0.16
  -2   3   2   -0.03    0.15
   2  -3  -2    0.59    0.17
   2  -3  -2    0.13    0.13
   2  -3  -2    0.10    0.15
   2  -3  -2   -0.14    0.18
   2  -3  -1   41.12    1.69
  -2   3   1   40.01    1.83
   2  -3  -1   40.06    1.87
  -2   3   1   39.98    2.02
   2  -3  -1   39.09    1.81
  -2   3   1   40.03    1.85
  -2   3   0    1.68    0.18
  -2   3   0    1.72    0.24
  -2   3   0    2.02    0.18
   2  -3   0    1.80    0.20
   2  -3   0    2.03    0.22
   2  -3   0    1.54    0.27
  -2   3  -1   31.30    1.46
  -2   3  -1   31.40    1.56
   2  -3   1   29.87    1.62
  -2   3  -1   31.44    1.47
   2  -3   1   31.81    1.52
   2  -3   1   32.04    1.56
   2  -3   2   16.27    1.05
  -2   3  -2   15.72    1.02
  -2   3  -2   17.73    0.97
   2  -3   2   16.26    1.01
   2  -3   2   15.18    1.00
  -2   3  -2   15.52    0.97
  -2   3  -3  157.34    6.42
  -2   3  -3  153.07    6.82
   2  -3   3  157.46    6.95
  -2   3  -3  160.36    6.42
  -2   3  -3  171.15    6.80
   2  -3   3  163.45    6.88
   2  -3   3  160.16    6.47
   2  -3   4   46.59    2.18
  -2   3  -4   46.66    2.41
  -2   3  -4   43.35    2.49
   2  -3   4   50.19    2.65
  -2   3  -4   47.77    2.47
   2  -3   4   46.04    2.53
  -2   3  -4   48.34    2.16
  -2   3  -4   47.15    2.38
  -2   3  -5  270.90   11.88
  -2   3  -5  281.21   11.64
   2  -3   5  286.84   12.06
  -2   3  -5  263.46   11.62
  -2   3  -5  289.66   11.82
   2  -3   5  281.21   11.48
   2  -3   5  289.50   11.94
  -2   3  -5  273.79   11.41
  -2   3  -5  288.33   11.41
  -2   3  -6   39.90    2.48
   2  -3   6   40.15    2.57
  -2   3  -6   40.51    2.20
  -2   3  -6   39.70    2.39
   2  -3   6   40.09    2.51
   2  -3   6   42.34    2.16
  -2   3  -6   38.87    2.16
  -2   3  -6   39.42    2.02
  -2   3  -6   41.26    2.10
  -2   3  -7  113.47    5.80
   2  -3   7  117.80    5.41
   2  -3   7  120.74    5.96
  -2   3  -7  126.09    5.35
   2  -3   7  124.18    5.90
  -2   3  -7  124.56    5.78
  -2   3  -7  112.09    5.35
   2  -3   8    2.11    0.76
  -2   3  -8    0.51    0.68
  -2   3  -8    1.73    0.57
   2  -3   8    0.69    0.69
  -2   3  -8    0.83    0.48
   2  -3   8    1.71    0.53
  -2   3  -9  167.81    8.39
   2  -3   9  177.88    8.62
  -2   3  -9  179.29    8.41
   2  -3   9  182.37    8.03
  -2   3  -9  180.43    7.83
  -2   3  -9  179.86    7.69
  -2   3 -10    0.39    0.50
   2  -3  10    1.29    0.61
   2  -3  10    1.52    0.91
   2  -3  11   43.49    2.81
  -2   3 -11   41.66    2.46
  -2   3 -12   14.27    1.86
   2  -3  12   10.73    1.42
   2  -3  13    8.53    1.34
  -2   2  14    0.18    0.84
   2  -2 -13   12.52    1.67
  -2   2  13   13.99    1.73
  -2   2  13   10.33    1.40
   2  -2 -12    1.61    0.76
  -2   2  12    2.53    0.92
   2  -2 -12    2.90    0.96
  -2   2  12    2.15    0.86
   2  -2 -12    2.01    0.64
  -2   2  11   35.17    2.36
  -2   2  11   32.66    2.13
   2  -2 -11   36.70    2.61
   2  -2 -11   31.68    2.19
  -2   2  11   39.39    2.68
   2  -2 -11   34.59    2.38
   2  -2 -10   15.25    1.46
  -2   2  10   13.67    1.41
  -2   2  10   16.78    1.65
   2  -2 -10   13.41    1.50
  -2   2  10   15.33    1.28
   2  -2 -10   16.19    1.61
   2  -2 -10   16.40    1.70
   2  -2 -10   15.25    1.33
  -2   2  10   12.91    1.51
   2  -2  -9   54.34    3.23
  -2   2   9   54.28    3.07
  -2   2   9   57.69    3.29
   2  -2  -9   57.67    3.09
   2  -2  -9   50.03    3.21
   2  -2  -9   51.07    2.93
  -2   2   9   58.56    2.91
   2  -2  -9   61.01    3.25
  -2   2   9   52.60    3.19
   2  -2  -8   61.16    3.25
  -2   2   8   54.99    3.16
   2  -2  -8   60.50    3.31
   2  -2  -8   51.53    2.98
  -2   2   8   59.22    2.90
   2  -2  -8   51.63    2.92
  -2   2   8   61.19    3.23
   2  -2  -7   46.03    2.68
   2  -2  -7   51.50    2.72
  -2   2   7   41.70    2.56
   2  -2  -7   51.03    2.75
  -2   2   7   46.61    2.41
   2  -2  -7   42.86    2.46
  -2   2   7   47.43    2.74
  -2   2   7   46.89    2.62
  -2   2   7   42.47    2.59
  -2   2   7   48.66    2.70
   2  -2  -6  179.59    8.12
   2  -2  -6  191.55    8.08
  -2   2   6  179.60    8.02
  -2   2   6  193.56    8.18
  -2   2   6  182.06    8.14
   2  -2  -6  173.78    7.93
   2  -2  -6  185.62    8.10
  -2   2   6  184.24    8.02
   2  -2  -6  197.79    8.06
  -2   2   6  187.50    7.88
   2  -2  -5   50.12    2.64
  -2   2   5   46.57    2.44
   2  -2  -5   51.10    2.51
  -2   2   5   44.52    2.43
  -2   2   5   48.98    2.63
   2  -2  -5   51.35    2.52
  -2   2   5   45.35    2.54
   2  -2  -5   49.23    2.49
  -2   2   5   47.14    2.39
   2  -2  -4  209.50    8.60
  -2   2   4  207.44    8.57
  -2   2   4  205.38    8.74
   2  -2  -4  211.00    8.69
  -2   2   4  201.50    8.60
   2  -2  -4  216.18    8.85
  -2   2   4  201.95    8.55
  -2   2   4  206.19    8.84
  -2   2   3    4.38    0.58
   2  -2  -3    6.20    0.44
   2  -2  -3    6.20    0.47
  -2   2   3    5.59    0.44
  -2   2   3    6.02    0.56
   2  -2  -3    6.23    0.57
  -2   2   3    5.33    0.43
   2  -2  -2   30.02    1.53
   2  -2  -2   32.95    1.45
  -2   2   2   33.33    1.65
  -2   2   2   32.98    1.58
   2  -2  -2   30.22    1.54
  -2   2   2   31.03    1.33
  -2   2   1  307.87   12.40
  -2   2   1  299.76   12.09
   2  -2  -1  298.19   12.13
   2  -2  -1  310.20   12.21
   2  -2  -1  306.83   12.22
  -2   2   1  305.44   12.15
   2  -2   0  612.49   26.14
  -2   2   0  667.73   26.19
  -2   2   0  643.98   26.09
   2  -2   0  669.56   26.26
  -2   2   0  701.16   26.07
   2  -2   0  702.07   26.11
  -2   2   0  624.81   26.21
  -2   2   0  647.70   26.24
  -2   2   0  647.91   26.35
   2  -2   0  664.75   26.36
  -2   2  -1  132.52    5.59
   2  -2   1  128.59    5.61
  -2   2  -1  138.46    5.51
   2  -2   1  136.14    5.57
  -2   2  -1  144.73    5.68
  -2   2  -1  136.23    5.60
   2  -2   1  136.27    5.62
  -2   2  -1  125.75    5.36
   2  -2   1  138.16    5.36
  -2   2  -1  137.06    5.63
  -2   2  -2   37.39    1.75
  -2   2  -2   39.17    1.76
  -2   2  -2   44.20    1.97
   2  -2   2   39.36    2.04
   2  -2   2   41.68    1.99
  -2   2  -2   41.32    1.93
   2  -2   2   39.40    1.72
   2  -2   2   41.40    1.96
  -2   2  -2   39.52    2.03
  -2   2  -3  328.48   13.39
   2  -2   3  329.92   13.38
  -2   2  -3  334.55   13.30
   2  -2   3  321.98   13.30
  -2   2  -3  313.46   13.13
   2  -2   3  322.72   12.96
  -2   2  -3  316.26   12.98
   2  -2   3  337.44   13.36
   2  -2   4  308.11   12.35
  -2   2  -4  308.23   12.05
  -2   2  -4  285.67   12.38
   2  -2   4  303.13   12.41
  -2   2  -4  275.06   12.05
  -2   2  -4  307.37   12.29
   2  -2   4  309.65   12.32
  -2   2  -4  287.68   11.94
   2  -2   4  296.54   11.94
  -2   2  -4  285.68   11.78
  -2   2  -5  208.56    9.28
   2  -2   5  218.00    9.34
  -2   2  -5  222.70    9.21
   2  -2   5  217.57    9.23
  -2   2  -5  203.41    8.79
   2  -2   5  216.87    8.83
  -2   2  -5  212.24    8.80
  -2   2  -5  205.48    8.56
  -2   2  -6   42.77    2.70
   2  -2   6   44.01    2.35
   2  -2   6   50.74    2.86
  -2   2  -6   44.11    2.26
  -2   2  -6   42.65    2.60
  -2   2  -6   45.44    2.32
  -2   2  -6   42.23    2.22
  -2   2  -7   70.15    3.98
   2  -2   7   75.23    4.04
  -2   2  -7   72.12    3.37
  -2   2  -7   73.00    3.89
   2  -2   7   72.38    3.57
  -2   2  -7   69.32    3.21
  -2   2  -7   72.34    3.51
  -2   2  -8  174.31    7.31
   2  -2   8  175.22    8.17
   2  -2   8  168.61    8.10
  -2   2  -8  181.22    8.05
  -2   2  -8  156.64    8.01
  -2   2  -8  172.89    7.52
   2  -2   8  175.76    7.61
  -2   2  -8  163.10    7.15
  -2   2  -9   66.44    3.33
   2  -2   9   73.61    3.84
   2  -2   9   74.70    4.34
  -2   2  -9   72.07    4.19
  -2   2  -9   79.12    3.80
  -2   2  -9   71.65    3.47
   2  -2   9   82.64    4.46
  -2   2 -10    0.25    0.45
  -2   2 -10    0.30    0.53
   2  -2  10    0.67    0.62
  -2   2 -11   11.41    1.63
   2  -2  11   11.95    1.40
  -2   2 -12   20.89    2.21
   2  -2  12   19.64    1.91
   2  -2  13    2.53    0.97
  -2   1  14   16.27    2.05
   2  -1 -14   16.39    1.93
   2  -1 -13   -0.27    0.79
   2  -1 -13   -0.31    0.78
  -2   1  13    1.07    0.87
  -2   1  13    1.05    0.85
  -2   1  13    0.60    0.72
  -2   1  12   13.59    1.53
   2  -1 -12   19.37    1.83
   2  -1 -12   20.85    1.81
   2  -1 -12   14.72    1.50
  -2   1  12   18.14    1.94
  -2   1  12   19.37    1.95
   2  -1 -11    8.01    1.25
  -2   1  11   10.27    1.18
   2  -1 -11    7.92    1.21
  -2   1  11   13.09    1.55
  -2   1  11   10.66    1.39
   2  -1 -11    8.41    1.21
  -2   1  11   10.04    1.44
  -2   1  11    8.74    1.18
  -2   1  11    9.20    1.10
   2  -1 -11    8.16    1.06
   2  -1 -10   33.60    2.41
  -2   1  10   37.29    2.25
   2  -1 -10   35.32    2.39
  -2   1  10   31.92    2.47
   2  -1 -10   35.38    2.50
   2  -1 -10   30.09    2.25
  -2   1  10   32.67    2.08
   2  -1 -10   32.50    2.15
  -2   1  10   36.55    2.54
  -2   1  10   33.35    2.48
   2  -1  -9    8.25    1.14
  -2   1   9    8.82    1.02
  -2   1   9   10.12    0.99
   2  -1  -9    7.57    1.07
   2  -1  -9   10.55    1.14
  -2   1   9    6.85    1.11
   2  -1  -9    7.90    1.06
  -2   1   9    9.40    1.18
  -2   1   8   18.51    1.42
  -2   1   8   17.27    1.54
   2  -1  -8   19.17    1.49
   2  -1  -8   19.14    1.54
   2  -1  -8   16.44    1.48
  -2   1   8   17.81    1.32
   2  -1  -8   17.94    1.42
  -2   1   8   18.62    1.54
  -2   1   7    0.54    0.39
   2  -1  -7   -0.09    0.39
  -2   1   7    0.15    0.37
   2  -1  -7    0.31    0.33
   2  -1  -7    0.08    0.35
  -2   1   7    0.24    0.33
   2  -1  -7    0.07    0.36
   2  -1  -6   31.90    1.78
  -2   1   6   28.95    1.81
  -2   1   6   30.56    1.81
   2  -1  -6   31.21    1.83
   2  -1  -6   25.17    1.67
   2  -1  -6   27.68    1.84
  -2   1   6   28.33    1.66
  -2   1   5   11.70    0.98
   2  -1  -5   12.28    0.91
   2  -1  -5   10.58    0.97
  -2   1   5   12.29    0.99
   2  -1  -5   11.09    0.87
  -2   1   5   10.41    0.92
   2  -1  -5   12.83    0.95
  -2   1   5   11.93    0.92
  -2   1   5   12.53    1.06
  -2   1   4  101.32    4.28
   2  -1  -4   91.92    4.00
  -2   1   4   91.63    4.10
  -2   1   4   86.92    4.10
   2  -1  -4   90.90    4.07
   2  -1  -4   93.38    4.07
   2  -1  -4   90.05    4.08
  -2   1   4   94.15    4.14
   2  -1  -4   90.26    4.25
  -2   1   4   91.82    4.18
  -2   1   4  100.73    4.35
  -2   1   3    5.57    0.52
   2  -1  -3    5.06    0.38
  -2   1   3    5.71    0.57
  -2   1   3    5.01    0.44
   2  -1  -3    5.50    0.47
   2  -1  -3    4.46    0.41
  -2   1   3    5.54    0.51
  -2   1   3    5.17    0.47
   2  -1  -3    5.41    0.53
   2  -1  -2    1.37    0.21
   2  -1  -2    1.45    0.33
   2  -1  -2    2.30    0.18
   2  -1  -2    1.42    0.23
  -2   1   2    1.11    0.15
   2  -1  -2    1.75    0.18
  -2   1   2    1.33    0.22
  -2   1   2    1.32    0.22
  -2   1   1   23.81    1.17
  -2   1   1   26.97    1.35
   2  -1  -1   25.26    1.19
  -2   1   1   23.88    1.07
   2  -1  -1   22.91    1.11
  -2   1   1   23.56    1.16
   2  -1  -1   25.64    1.19
   2  -1  -1   26.50    1.34
   2  -1  -1   23.53    1.28
  -2   1   1   25.73    1.35
   2  -1   0  196.74    8.32
   2  -1   0  199.03    8.33
  -2   1   0  209.66    8.34
  -2   1   0  209.82    8.35
  -2   1   0  197.52    8.25
  -2   1   0  210.38    8.25
  -2   1   0  200.80    8.12
  -2   1   0  197.96    8.17
  -2   1   0  205.13    8.25
  -2   1   0  210.10    8.24
  -2   1   0  211.48    8.35
   2  -1   0  206.46    8.34
  -2   1   0  200.73    8.23
   2  -1   0  212.17    8.19
  -2   1  -1   94.91    3.86
   2  -1   1   96.74    3.97
  -2   1  -1   93.47    3.92
  -2   1  -1   86.20    3.81
  -2   1  -1   93.83    4.02
  -2   1  -1   93.96    3.91
  -2   1  -1   97.41    3.90
   2  -1   1   88.23    3.86
   2  -1   1   95.49    3.91
   2  -1   1   93.75    3.99
   2  -1   1   89.17    3.79
   2  -1   1   92.38    3.90
   2  -1   1   93.33    3.94
  -2   1  -1   88.95    3.85
  -2   1  -2   64.70    2.68
  -2   1  -2   60.53    3.03
   2  -1   2   64.36    2.99
  -2   1  -2   63.97    2.67
   2  -1   2   65.70    2.99
  -2   1  -2   64.83    2.84
  -2   1  -2   64.38    2.95
  -2   1  -2   64.38    2.67
  -2   1  -2   62.09    2.80
  -2   1  -2   67.05    2.81
   2  -1   2   64.41    2.75
   2  -1   2   60.01    2.69
   2  -1   2   65.52    2.99
  -2   1  -3   50.91    2.21
   2  -1   3   58.30    2.47
  -2   1  -3   54.55    2.79
   2  -1   3   55.53    2.74
  -2   1  -3   51.83    2.65
  -2   1  -3   55.28    2.51
  -2   1  -3   54.40    2.51
   2  -1   3   57.60    2.71
   2  -1   3   52.41    2.23
   2  -1   3   56.80    2.73
  -2   1  -4  241.65    9.35
   2  -1   4  240.66    9.83
  -2   1  -4  233.62    9.92
  -2   1  -4  243.40    9.77
  -2   1  -4  231.28    9.76
   2  -1   4  214.63    9.06
   2  -1   4  245.76    9.80
  -2   1  -4  232.83    9.51
   2  -1   4  247.43    9.48
   2  -1   4  242.86    9.87
  -2   1  -5   34.77    1.63
  -2   1  -5   40.33    2.47
   2  -1   5   40.26    2.37
  -2   1  -5   41.06    1.87
  -2   1  -5   39.43    2.08
  -2   1  -5   40.47    2.33
  -2   1  -5   38.52    1.84
   2  -1   5   38.60    2.03
   2  -1   5   42.12    2.39
  -2   1  -5   39.73    2.29
  -2   1  -6  324.32   13.69
  -2   1  -6  342.16   14.79
   2  -1   6  371.15   14.74
  -2   1  -6  348.47   14.62
  -2   1  -6  343.91   14.22
   2  -1   6  356.86   14.23
  -2   1  -6  363.73   13.89
   2  -1   6  347.57   14.65
  -2   1  -7    0.23    0.52
   2  -1   7   -0.12    0.52
  -2   1  -7    0.67    0.58
   2  -1   7   -0.36    0.54
  -2   1  -7   -0.08    0.40
   2  -1   7    0.16    0.41
  -2   1  -7    0.04    0.31
  -2   1  -8  183.28    7.68
   2  -1   8  190.95    8.68
  -2   1  -8  188.38    8.64
   2  -1   8  193.31    8.24
   2  -1   8  179.93    8.63
  -2   1  -8  175.61    8.13
   2  -1   9   18.93    1.57
  -2   1  -9   15.44    1.45
  -2   1  -9   18.78    1.15
  -2   1 -10   39.48    2.55
  -2   1 -10   35.99    1.98
  -2   1 -10   43.05    2.90
   2  -1  10   45.16    2.70
  -2   1 -11   -0.47    0.93
   2  -1  11   -0.13    0.63
   2  -1  12    9.79    1.39
  -2   1 -12    9.75    1.61
  -2   1 -12   11.00    1.66
   2  -1  13    1.52    0.89
   2   0 -14   23.36    2.22
  -2   0  14   23.42    2.50
  -2   0  13    0.12    0.63
   2   0 -13   -0.43    0.74
  -2   0  13    0.83    0.74
   2   0 -13   -0.36    0.62
  -2   0  13    0.35    0.76
  -2   0  13   -0.55    0.82
  -2   0  12   16.14    1.79
   2   0 -12   18.37    1.70
  -2   0  12   12.71    1.42
  -2   0  12   13.82    1.50
  -2   0  12   10.17    1.58
   2   0 -11    6.25    1.16
  -2   0  11    5.95    0.93
  -2   0  11    7.55    1.27
  -2   0  11    6.70    1.18
   2   0 -11    7.01    1.13
   2   0 -11    5.45    1.03
  -2   0  11    6.20    0.96
  -2   0  11    3.71    0.91
  -2   0  11    6.35    1.21
   2   0 -10   98.04    5.31
  -2   0  10  112.98    5.13
  -2   0  10  109.56    5.61
   2   0 -10  108.25    5.32
   2   0 -10  106.79    5.26
   2   0 -10  112.81    5.49
  -2   0  10  110.44    5.11
  -2   0  10  106.63    5.46
   2   0 -10   97.44    5.10
  -2   0  10  109.60    5.32
   2   0 -10  108.17    5.32
   2   0  -9    3.09    0.74
   2   0  -9    1.54    0.64
  -2   0   9    4.06    0.71
  -2   0   9    2.62    0.77
   2   0  -9    3.08    0.71
   2   0  -9    1.95    0.60
   2   0  -9    2.89    0.69
   2   0  -9    1.82    0.68
  -2   0   9    3.36    0.66
  -2   0   9    3.15    0.78
  -2   0   9    1.82    0.67
   2   0  -8    4.26    0.80
  -2   0   8    2.76    0.61
   2   0  -8    2.48    0.62
   2   0  -8    4.26    0.69
   2   0  -8    3.75    0.73
  -2   0   8    3.63    0.77
   2   0  -8    2.10    0.55
  -2   0   8    2.80    0.59
   2   0  -8    3.13    0.67
  -2   0   8    3.68    0.75
   2   0  -7    2.79    0.65
  -2   0   7    4.16    0.64
  -2   0   7    4.26    0.64
   2   0  -7    3.11    0.61
   2   0  -7    3.08    0.57
   2   0  -7    3.72    0.58
   2   0  -7    3.00    0.59
   2   0  -7    2.46    0.53
  -2   0   7    3.49    0.68
   2   0  -6   12.52    1.02
  -2   0   6   13.36    1.04
  -2   0   6   13.31    1.01
   2   0  -6   12.43    0.96
  -2   0   6   12.54    1.09
   2   0  -6   12.92    1.04
   2   0  -6   12.71    1.02
   2   0  -6   10.95    1.05
   2   0  -6   10.81    0.91
   2   0  -5   31.09    1.66
  -2   0   5   29.66    1.81
  -2   0   5   35.45    1.86
   2   0  -5   32.12    1.76
  -2   0   5   33.00    1.86
   2   0  -5   31.14    1.76
   2   0  -5   34.45    1.72
  -2   0   5   35.52    1.82
   2   0  -5   28.60    1.76
   2   0  -5   32.17    1.91
  -2   0   4   52.07    2.54
   2   0  -4   52.85    2.32
  -2   0   4   49.83    2.45
  -2   0   4   52.33    2.50
   2   0  -4   51.34    2.42
  -2   0   4   51.24    2.47
   2   0  -4   53.66    2.32
   2   0  -4   52.44    2.43
   2   0  -4   45.77    2.46
  -2   0   4   47.51    2.46
  -2   0   3   60.64    2.67
   2   0  -3   57.85    2.38
  -2   0   3   53.00    2.45
   2   0  -3   52.46    2.48
   2   0  -3   55.63    2.43
  -2   0   3   52.77    2.48
   2   0  -3   56.30    2.48
  -2   0   3   54.34    2.53
   2   0  -2  252.19   10.69
  -2   0   2  255.74   10.55
  -2   0   2  268.13   10.48
   2   0  -2  270.40   10.42
  -2   0   2  255.28   10.49
   2   0  -2  269.43   10.56
   2   0  -2  253.69   10.78
  -2   0   1   17.02    1.00
   2   0  -1   19.41    1.04
  -2   0   1   15.93    0.96
  -2   0   1   16.88    0.85
   2   0  -1   17.93    0.85
  -2   0   1   17.69    0.99
   2   0  -1   17.08    0.86
  -2   0   1   14.50    0.90
   2   0  -1   17.57    1.02
  -2   0   0 9269.81  372.52
   2   0   0 9424.30  372.58
   2   0   0 9535.99  372.43
  -2   0   0 9895.73  372.57
  -2   0   0 9274.86  372.51
  -2   0   0 9350.14  372.54
  -2   0   0 9434.35  372.42
   2   0   0 9705.66  372.54
   2   0   0 9906.17  372.50
  -2   0   0 9220.14  372.50
  -2   0   0 9368.46  372.40
  -2   0   0 9501.57  372.56
   2   0   0 9999.00  372.52
   2   0   0 9269.38  372.53
   2   0   1   56.16    2.37
  -2   0  -1   52.81    2.54
  -2   0  -1   54.80    2.39
   2   0   1   53.66    2.41
   2   0   1   56.73    2.38
  -2   0  -1   55.16    2.49
  -2   0  -1   51.61    2.42
  -2   0  -1   55.49    2.39
   2   0   1   52.39    2.38
  -2   0  -1   53.30    2.57
  -2   0  -1   55.35    2.36
  -2   0  -1   54.16    2.31
   2   0   1   55.47    2.41
   2   0   1   52.74    2.32
   2   0   1   56.13    2.48
  -2   0  -2   74.96    3.16
   2   0   2   71.50    3.10
   2   0   2   78.37    3.22
  -2   0  -2   67.83    3.44
   2   0   2   73.61    3.36
   2   0   2   73.51    3.09
  -2   0  -2   71.71    3.34
  -2   0  -2   72.76    3.26
  -2   0  -2   75.03    3.07
  -2   0  -2   70.71    3.40
   2   0   2   74.23    3.35
  -2   0  -2   69.56    3.08
  -2   0  -3  106.59    5.11
   2   0   3  104.94    4.53
   2   0   3  119.90    5.02
  -2   0  -3  114.26    4.51
  -2   0  -3  109.21    4.97
  -2   0  -3  105.51    4.54
   2   0   3  108.48    4.54
   2   0   3  115.33    4.97
   2   0   3  111.62    4.76
  -2   0  -3  112.36    4.96
  -2   0  -3  115.99    4.87
  -2   0  -4  540.73   21.45
  -2   0  -4  525.40   20.79
   2   0   4  512.14   20.79
  -2   0  -4  536.54   20.85
   2   0   4  553.66   21.17
  -2   0  -4  525.72   21.64
  -2   0  -4  510.92   20.78
   2   0   4  541.79   21.46
  -2   0  -4  520.17   21.46
  -2   0  -4  563.40   21.29
   2   0   4  513.02   20.81
   2   0   4  544.38   21.44
   2   0   5   23.93    1.15
   2   0   5   23.50    1.16
  -2   0  -5   22.89    1.84
   2   0   5   25.72    1.77
  -2   0  -5   26.88    1.78
  -2   0  -5   22.67    1.67
  -2   0  -5   25.51    1.59
  -2   0  -5   24.39    1.13
   2   0   5   24.99    1.53
   2   0   5   24.35    1.72
   2   0   6  237.92    9.67
   2   0   6  207.60    8.67
   2   0   6  233.19    9.29
  -2   0  -6  227.80    9.67
   2   0   6  228.30    9.64
  -2   0  -6  230.29    9.61
  -2   0  -6  217.13    8.66
   2   0   6  205.59    8.68
  -2   0  -6  217.81    9.32
   2   0   7   78.52    3.41
   2   0   7   79.55    3.43
   2   0   7   87.84    4.43
  -2   0  -7   88.42    4.48
   2   0   7   78.77    4.31
  -2   0  -7   86.54    4.14
   2   0   7   86.30    4.07
  -2   0  -7   81.03    3.42
   2   0   8    0.19    0.18
   2   0   8    0.18    0.19
  -2   0  -8   -0.11    0.67
  -2   0  -8    0.16    0.19
  -2   0  -8    0.10    0.54
  -2   0  -8    0.41    0.60
   2   0   8    0.28    0.51
   2   0   9   29.32    1.46
  -2   0  -9   36.09    2.31
   2   0   9   37.01    2.28
  -2   0  -9   36.12    2.42
   2   0  10   47.63    2.92
  -2   0 -10   43.85    3.00
  -2   0 -11    7.34    1.31
  -2   0 -11    8.39    1.59
   2   0  11    6.07    1.11
   2   0  12    1.30    0.84
  -2   0 -12    0.94    0.89
  -2   0 -12    0.89    0.93
   2   0  12    2.59    0.89
  -2  -1  14    4.03    1.02
   2   1 -14    4.00    1.09
  -2  -1  14    4.32    1.34
  -2  -1  13    1.63    0.86
   2   1 -13    2.67    0.84
  -2  -1  13    3.23    1.03
   2   1 -13    3.32    1.00
  -2  -1  13    1.70    0.81
  -2  -1  13    2.29    1.05
   2   1 -12    1.07    0.75
  -2  -1  12    0.81    0.51
   2   1 -12    2.22    0.77
   2   1 -12    0.80    0.63
  -2  -1  12    0.77    0.67
  -2  -1  12    1.05    0.71
  -2  -1  12    1.39    0.68
  -2  -1  11   32.83    2.47
  -2  -1  11   32.89    2.13
  -2  -1  11   35.12    2.28
   2   1 -11   36.70    2.37
  -2  -1  11   33.22    2.68
   2   1 -11   37.50    2.52
  -2  -1  11   33.57    2.07
   2   1 -11   33.02    2.27
  -2  -1  11   32.54    2.29
   2   1 -11   30.92    2.43
   2   1 -10    0.96    0.74
  -2  -1  10    0.58    0.81
  -2  -1  10    0.93    0.51
   2   1 -10   -0.10    0.72
   2   1 -10    0.79    0.64
  -2  -1  10   -0.18    0.70
   2   1 -10    0.77    0.72
  -2  -1  10    0.10    0.67
  -2  -1  10   -0.12    0.63
   2   1 -10    0.10    0.69
   2   1  -9    3.06    0.75
   2   1  -9    4.27    0.84
  -2  -1   9    2.42    0.61
   2   1  -9    2.29    0.63
   2   1  -9    1.36    0.56
   2   1  -9    3.97    0.71
  -2  -1   9    2.78    0.70
  -2  -1   9    3.75    0.90
  -2  -1   9    4.50    0.83
   2   1  -9    2.90    0.72
  -2  -1   9    3.95    0.80
   2   1  -8   16.78    1.43
   2   1  -8   22.30    1.46
  -2  -1   8   19.33    1.66
   2   1  -8   18.81    1.48
  -2  -1   8   19.40    1.40
  -2  -1   8   21.90    1.42
  -2  -1   8   20.47    1.54
   2   1  -8   15.75    1.38
   2   1  -8   19.85    1.39
  -2  -1   8   19.52    1.54
   2   1  -8   16.49    1.52
   2   1  -7    3.21    0.58
   2   1  -7    2.96    0.64
  -2  -1   7    3.05    0.53
  -2  -1   7    4.48    0.73
   2   1  -7    4.79    0.60
  -2  -1   7    3.43    0.70
  -2  -1   7    3.60    0.60
  -2  -1   7    3.40    0.62
   2   1  -7    3.33    0.64
  -2  -1   7    4.83    0.70
   2   1  -7    2.92    0.58
   2   1  -7    3.56    0.57
   2   1  -6   48.60    2.63
  -2  -1   6   51.32    2.58
   2   1  -6   52.02    2.51
   2   1  -6   53.12    2.60
  -2  -1   6   49.17    2.72
  -2  -1   6   49.66    2.72
   2   1  -6   48.73    2.44
  -2  -1   6   52.83    2.62
   2   1  -6   49.53    2.62
  -2  -1   6   49.72    2.70
   2   1  -6   48.13    2.74
   2   1  -5   18.54    1.30
  -2  -1   5   19.77    1.28
   2   1  -5   19.82    1.35
   2   1  -5   21.69    1.19
  -2  -1   5   20.54    1.30
  -2  -1   5   19.40    1.31
   2   1  -5   19.85    1.22
  -2  -1   5   21.71    1.38
   2   1  -5   20.81    1.30
   2   1  -5   21.60    1.45
  -2  -1   5   19.90    1.36
  -2  -1   4   25.87    1.45
   2   1  -4   25.01    1.30
  -2  -1   4   25.71    1.42
   2   1  -4   24.57    1.32
  -2  -1   4   25.75    1.47
  -2  -1   4   25.03    1.43
   2   1  -4   26.18    1.41
   2   1  -4   27.41    1.57
   2   1  -3    3.67    0.34
  -2  -1   3    3.51    0.43
   2   1  -3    3.42    0.36
  -2  -1   3    3.63    0.41
  -2  -1   3    3.52    0.35
   2   1  -3    3.84    0.32
  -2  -1   3    4.05    0.40
   2   1  -3    2.90    0.43
  -2  -1   3    2.88    0.39
   2   1  -2    3.14    0.27
  -2  -1   2    2.38    0.28
  -2  -1   2    2.54    0.28
  -2  -1   2    2.79    0.27
   2   1  -2    2.61    0.26
   2   1  -2    2.50    0.35
  -2  -1   2    2.18    0.35
  -2  -1   2    1.66    0.34
   2   1  -1    4.98    0.33
  -2  -1   1    4.06    0.43
   2   1  -1    4.16    0.48
  -2  -1   1    5.10    0.47
  -2  -1   1    4.25    0.44
  -2  -1   1    5.64    0.51
   2   1  -1    5.27    0.33
   2   1  -1    5.50    0.49
  -2  -1   1    5.87    0.50
  -2  -1   1    4.62    0.33
   2   1  -1    5.40    0.47
   2   1   0  261.14   10.39
  -2  -1   0  262.13   10.46
  -2  -1   0  258.29   10.21
  -2  -1   0  264.93   10.46
   2   1   0  267.45   10.50
   2   1   0  274.26   10.48
  -2  -1   0  250.29   10.20
   2   1   0  248.12   10.23
  -2  -1   0  268.28   10.42
  -2  -1   0  252.74   10.39
  -2  -1   0  256.55   10.46
   2   1   0  271.46   10.46
  -2  -1   0  252.45   10.44
  -2  -1  -1  217.26    9.02
   2   1   1  233.66    9.19
  -2  -1  -1  223.71    9.14
   2   1   1  230.16    9.17
   2   1   1  226.72    9.14
  -2  -1  -1  224.26    9.34
  -2  -1  -1  216.73    9.21
   2   1   1  245.33    9.26
   2   1   1  206.55    9.02
  -2  -1  -1  240.54    8.98
  -2  -1  -1  220.63    9.14
  -2  -1  -1  213.06    9.27
  -2  -1  -2   67.23    2.96
   2   1   2   71.04    2.97
  -2  -1  -2   66.13    2.77
   2   1   2   70.39    2.95
  -2  -1  -2   63.29    3.28
   2   1   2   72.86    3.09
  -2  -1  -2   70.25    3.26
  -2  -1  -2   68.60    2.89
  -2  -1  -2   65.87    3.11
  -2  -1  -2   72.96    2.99
   2   1   2   59.15    2.77
   2   1   2   72.75    3.16
  -2  -1  -2   72.92    3.23
  -2  -1  -3  390.85   15.82
   2   1   3  379.91   15.48
   2   1   3  376.40   15.49
  -2  -1  -3  371.81   16.06
   2   1   3  419.59   15.95
  -2  -1  -3  380.52   15.52
  -2  -1  -3  394.88   15.94
   2   1   3  399.70   15.72
  -2  -1  -3  387.18   15.99
   2   1   3  396.67   15.84
   2   1   4  114.42    4.95
   2   1   4  118.98    4.94
  -2  -1  -4  115.64    4.99
  -2  -1  -4  113.41    5.64
  -2  -1  -4  119.05    5.49
   2   1   4  125.33    5.49
  -2  -1  -4  116.56    4.98
  -2  -1  -4  124.76    5.39
  -2  -1  -4  119.59    5.57
   2   1   4  117.61    5.24
   2   1   4  119.87    5.42
   2   1   5  202.68    8.38
   2   1   5  205.94    8.79
   2   1   5  205.97    9.03
  -2  -1  -5  203.82    9.07
  -2  -1  -5  208.70    8.92
   2   1   5  208.94    9.01
   2   1   6   16.41    1.46
   2   1   6   16.50    1.48
  -2  -1  -6   16.66    1.52
  -2  -1  -6   21.65    1.68
   2   1   6   16.92    1.31
  -2  -1  -6   17.82    1.42
  -2  -1  -6   16.56    1.33
   2   1   6   16.91    0.98
  -2  -1  -7  101.81    5.07
  -2  -1  -7   88.78    4.97
  -2  -1  -7  100.41    4.82
  -2  -1  -7   96.94    4.72
   2   1   7   99.26    4.70
   2   1   7   93.59    4.12
   2   1   8    5.22    0.86
  -2  -1  -8    4.70    0.94
  -2  -1  -8    3.94    0.99
  -2  -1  -8    3.28    0.93
  -2  -1  -8    3.54    0.76
   2   1   8    3.44    0.46
  -2  -1  -9   30.86    2.23
   2   1   9   31.53    2.20
   2   1  10    0.25    0.68
  -2  -1 -10   -0.41    0.97
  -2  -1 -10   -0.37    0.73
   2   1  11   10.65    1.53
  -2  -1 -11   10.55    1.41
  -2  -1 -11   10.00    1.72
   2   1  11    8.86    1.31
   2   1  12    0.60    0.77
  -2  -1 -12    0.72    0.88
   2   2 -14   -0.41    0.70
  -2  -2  14   -0.43    0.87
   2   2 -14   -0.14    0.87
  -2  -2  13    6.50    1.33
   2   2 -13    7.24    1.35
   2   2 -13    7.83    1.19
  -2  -2  13    7.95    1.22
   2   2 -13    7.18    1.23
  -2  -2  13    6.15    1.22
   2   2 -12    0.96    0.72
  -2  -2  12    0.83    0.64
  -2  -2  12    1.37    0.69
  -2  -2  12    0.55    0.51
  -2  -2  12   -0.45    0.71
   2   2 -12    0.25    0.62
   2   2 -12    0.23    0.53
   2   2 -11    6.22    1.14
   2   2 -11    7.41    1.02
  -2  -2  11    7.15    0.92
  -2  -2  11    6.11    1.06
  -2  -2  11    6.44    0.85
   2   2 -11    4.89    1.08
  -2  -2  11    7.10    1.06
  -2  -2  11    6.34    1.05
   2   2 -11    6.28    1.03
  -2  -2  11    6.24    1.12
  -2  -2  10   63.43    3.27
  -2  -2  10   68.64    3.59
   2   2 -10   73.54    3.55
  -2  -2  10   60.70    3.86
  -2  -2  10   59.50    3.60
   2   2 -10   66.64    3.58
   2   2 -10   60.00    3.49
   2   2 -10   68.65    3.69
  -2  -2  10   63.99    3.48
  -2  -2  10   62.49    3.24
   2   2 -10   62.41    3.71
  -2  -2   9   19.87    1.56
  -2  -2   9   18.38    1.60
   2   2  -9   22.50    1.54
  -2  -2   9   18.18    1.37
  -2  -2   9   22.31    1.93
   2   2  -9   20.41    1.58
  -2  -2   9   22.24    1.84
  -2  -2   9   20.95    1.63
   2   2  -9   16.88    1.52
  -2  -2   9   19.87    1.41
   2   2  -9   19.35    1.64
   2   2  -9   19.48    1.74
   2   2  -8   12.57    1.35
  -2  -2   8   13.85    1.42
  -2  -2   8   14.52    1.10
  -2  -2   8   14.43    1.28
   2   2  -8   13.80    1.19
   2   2  -8   14.47    1.15
  -2  -2   8   15.02    1.43
   2   2  -8   14.30    1.32
  -2  -2   8   13.38    1.22
  -2  -2   8   13.88    1.30
   2   2  -8   15.26    1.31
  -2  -2   8   16.07    1.16
  -2  -2   7   11.80    0.96
   2   2  -7   11.67    1.08
   2   2  -7   11.43    0.94
   2   2  -7   12.23    1.10
  -2  -2   7   13.45    0.99
   2   2  -7   12.81    1.02
  -2  -2   7   12.56    1.19
  -2  -2   7   12.59    1.18
  -2  -2   7   10.30    1.00
  -2  -2   7   10.51    1.04
  -2  -2   7   11.95    1.08
   2   2  -7   10.69    1.05
  -2  -2   6   -0.07    0.42
  -2  -2   6    0.05    0.28
   2   2  -6    0.40    0.36
   2   2  -6   -0.15    0.33
   2   2  -6   -0.16    0.39
   2   2  -6   -0.10    0.30
  -2  -2   6    0.15    0.36
  -2  -2   6    0.08    0.32
  -2  -2   6    0.16    0.27
   2   2  -6   -0.07    0.33
  -2  -2   6    0.07    0.33
   2   2  -5   81.03    3.96
   2   2  -5   86.47    3.71
  -2  -2   5   82.09    3.88
   2   2  -5   77.73    3.56
   2   2  -5   90.04    3.75
  -2  -2   5   81.50    3.95
  -2  -2   5   84.88    3.81
  -2  -2   5   84.04    3.80
  -2  -2   5   84.71    3.91
   2   2  -5   84.87    3.86
  -2  -2   5   79.14    3.92
  -2  -2   4  140.41    5.72
  -2  -2   4  130.64    5.67
   2   2  -4  126.58    5.37
   2   2  -4  137.58    5.54
  -2  -2   4  140.94    5.78
   2   2  -4  140.36    5.68
   2   2  -4  140.52    5.59
  -2  -2   4  116.37    5.44
   2   2  -4  137.58    5.85
  -2  -2   4  137.68    5.72
  -2  -2   3  567.21   22.04
   2   2  -3  545.53   21.86
   2   2  -3  489.51   22.07
  -2  -2   3  551.13   21.92
   2   2  -3  542.27   21.63
  -2  -2   3  575.80   22.05
   2   2  -3  576.82   21.82
  -2  -2   3  561.05   21.94
  -2  -2   3  549.84   22.07
  -2  -2   3  536.63   22.10
   2   2  -3  550.21   22.09
  -2  -2   2    4.64    0.29
  -2  -2   2    4.82    0.51
  -2  -2   2    3.84    0.41
  -2  -2   2    5.36    0.42
  -2  -2   2    4.74    0.52
   2   2  -2    4.61    0.49
   2   2  -2    4.24    0.50
   2   2  -2    4.44    0.33
   2   2  -1  146.01    5.75
  -2  -2   1  136.07    5.64
  -2  -2   1  139.97    5.37
   2   2  -1  147.67    5.70
  -2  -2   1  138.59    5.66
   2   2  -1  128.63    5.29
  -2  -2   1  133.32    5.63
   2   2  -1  140.12    5.62
   2   2  -1  144.82    5.70
   2   2  -1  135.78    5.64
   2   2  -1  122.81    5.30
  -2  -2   0  252.44   10.13
  -2  -2   0  251.12   10.13
   2   2   0  252.05   10.15
   2   2   0  255.02   10.12
   2   2   0  252.73   10.13
   2   2   0  248.11   10.07
   2   2   0  247.63   10.01
  -2  -2   0  235.29   10.13
  -2  -2   0  244.08   10.02
  -2  -2   0  234.68   10.10
  -2  -2  -1  850.01   31.06
   2   2   1  859.71   31.07
   2   2   1  865.67   31.04
   2   2   1  850.16   30.85
  -2  -2  -1  729.65   30.69
  -2  -2  -1  846.39   30.88
  -2  -2  -1  843.18   31.17
   2   2   1  895.79   31.13
   2   2   1  863.41   30.94
  -2  -2  -1  873.12   31.08
  -2  -2  -1  812.13   31.16
  -2  -2  -2   26.94    1.45
   2   2   2   28.60    1.47
   2   2   2   28.20    1.43
  -2  -2  -2   24.54    1.23
  -2  -2  -2   23.07    1.66
   2   2   2   30.84    1.63
  -2  -2  -2   27.76    1.31
   2   2   2   27.60    1.31
  -2  -2  -2   27.24    1.59
   2   2   2   25.39    1.50
  -2  -2  -2   27.95    1.66
  -2  -2  -3  235.67    9.62
   2   2   3  230.94    9.56
  -2  -2  -3  232.49    9.89
   2   2   3  222.92    9.58
  -2  -2  -3  243.95    9.66
  -2  -2  -3  218.01   10.08
   2   2   3  243.15    9.81
  -2  -2  -3  234.99    9.56
  -2  -2  -3  230.06   10.02
   2   2   3  241.80    9.88
  -2  -2  -4  399.57   16.92
   2   2   4  418.46   16.79
  -2  -2  -4  412.12   16.59
  -2  -2  -4  414.42   16.61
   2   2   4  406.82   16.49
  -2  -2  -4  403.98   16.55
   2   2   4  414.82   16.91
  -2  -2  -5  137.43    5.87
  -2  -2  -5  134.52    5.73
   2   2   5  137.73    6.01
  -2  -2  -5  132.24    6.29
  -2  -2  -5  141.36    6.19
   2   2   5  136.54    5.64
   2   2   5  124.88    5.39
   2   2   6   10.36    0.99
   2   2   6    8.36    0.70
  -2  -2  -6    7.49    1.06
  -2  -2  -6    9.84    0.96
  -2  -2  -6    6.70    0.94
   2   2   7   39.70    2.29
  -2  -2  -7   36.06    2.56
  -2  -2  -7   37.99    2.55
  -2  -2  -7   38.64    2.41
   2   2   7   30.21    1.50
  -2  -2  -7   43.18    2.28
   2   2   7   35.64    1.80
   2   2   8    1.70    0.66
  -2  -2  -8    1.11    0.61
   2   2   8    1.01    0.18
  -2  -2  -8    1.35    0.65
   2   2   8    2.22    0.47
   2   2   9   10.24    1.30
  -2  -2  -9   11.41    1.68
  -2  -2  -9   11.96    1.32
   2   2  10   -0.39    0.64
  -2  -2 -10    0.34    0.67
   2   2  10    0.15    0.66
  -2  -2 -10   -0.66    0.86
   2   2  11    1.70    0.81
  -2  -2 -11   -0.24    0.99
   2   2  11    1.13    0.79
  -2  -2 -11    1.11    0.79
  -2  -2 -12    0.13    0.80
   2   3 -14    3.11    1.11
  -2  -3  14    2.76    1.13
   2   3 -13    0.91    0.87
   2   3 -13    1.21    0.68
  -2  -3  13   -0.29    0.79
   2   3 -13    0.98    0.84
  -2  -3  13   -0.16    0.75
  -2  -3  12    0.69    0.50
  -2  -3  12    1.46    0.78
   2   3 -12    0.84    0.80
   2   3 -12    1.44    0.61
   2   3 -12    1.45    0.74
  -2  -3  12    0.75    0.70
  -2  -3  11    1.49    0.68
  -2  -3  11    2.96    0.67
  -2  -3  11    3.80    0.89
  -2  -3  11    1.56    0.57
   2   3 -11    2.31    0.70
   2   3 -11    1.28    0.81
  -2  -3  11    2.65    0.95
  -2  -3  11    2.84    0.84
   2   3 -11    1.72    0.73
   2   3 -10    6.21    1.20
  -2  -3  10    5.69    1.00
  -2  -3  10    6.76    0.88
  -2  -3  10    6.82    0.86
   2   3 -10    7.39    0.96
  -2  -3  10    7.18    1.24
   2   3 -10    6.27    0.96
   2   3 -10    6.62    1.08
  -2  -3  10    8.51    1.27
  -2  -3  10    7.12    1.09
  -2  -3  10    6.23    1.03
  -2  -3  10    5.47    1.02
   2   3 -10    6.93    1.11
  -2  -3   9   46.06    2.46
  -2  -3   9   42.59    2.70
   2   3  -9   47.90    2.58
  -2  -3   9   49.14    3.07
  -2  -3   9   44.99    2.77
  -2  -3   9   45.02    2.43
   2   3  -9   43.62    2.55
  -2  -3   9   43.77    2.93
   2   3  -9   44.30    2.74
   2   3  -9   41.03    2.68
  -2  -3   9   49.79    2.74
  -2  -3   9   43.57    2.67
   2   3  -9   41.93    2.84
   2   3  -8    0.07    0.37
  -2  -3   8   -0.13    0.37
  -2  -3   8    0.59    0.51
   2   3  -8    0.38    0.47
  -2  -3   8    0.57    0.40
   2   3  -8    0.12    0.35
   2   3  -8    0.20    0.37
  -2  -3   8    0.46    0.55
   2   3  -8   -0.09    0.50
  -2  -3   8   -0.09    0.54
  -2  -3   8    0.20    0.46
   2   3  -8   -0.29    0.50
  -2  -3   8   -0.18    0.47
  -2  -3   8    0.19    0.43
  -2  -3   7   22.01    1.42
   2   3  -7   21.69    1.41
  -2  -3   7   23.09    1.70
   2   3  -7   21.57    1.34
  -2  -3   7   21.87    1.41
   2   3  -7   26.20    1.52
  -2  -3   7   24.01    1.74
   2   3  -7   22.00    1.60
   2   3  -7   21.97    1.59
  -2  -3   7   22.56    1.59
  -2  -3   7   23.00    1.63
   2   3  -7   21.55    1.61
  -2  -3   6   60.89    2.86
   2   3  -6   55.67    3.02
   2   3  -6   60.91    2.82
  -2  -3   6   54.46    2.99
   2   3  -6   55.97    2.64
  -2  -3   6   60.96    2.86
   2   3  -6   58.98    2.80
  -2  -3   6   57.23    3.11
  -2  -3   6   52.98    2.71
   2   3  -6   54.07    2.94
  -2  -3   6   60.84    3.03
  -2  -3   6   59.51    3.07
  -2  -3   5  182.85    8.03
  -2  -3   5  204.14    8.23
   2   3  -5  196.75    8.14
   2   3  -5  197.28    8.42
  -2  -3   5  192.55    8.29
  -2  -3   5  204.50    8.23
   2   3  -5  193.71    7.91
   2   3  -5  194.83    8.09
  -2  -3   5  201.01    8.41
   2   3  -5  187.54    8.24
   2   3  -4    4.51    0.61
   2   3  -4    4.64    0.62
   2   3  -4    3.31    0.53
   2   3  -4    4.12    0.34
   2   3  -4    3.58    0.45
  -2  -3   4    4.12    0.52
   2   3  -4    4.55    0.46
  -2  -3   4    5.13    0.58
  -2  -3   4    5.32    0.57
  -2  -3   4    4.75    0.63
   2   3  -4    3.69    0.50
   2   3  -4    4.45    0.66
  -2  -3   4    4.92    0.56
  -2  -3   3  408.80   16.11
   2   3  -3  377.04   16.17
  -2  -3   3  391.46   16.02
  -2  -3   3  414.71   16.11
   2   3  -3  406.47   15.74
  -2  -3   3  379.33   15.82
  -2  -3   3  408.33   16.02
  -2  -3   3  382.73   16.17
   2   3  -3  402.39   15.91
   2   3  -3  400.91   16.20
   2   3  -3  397.98   16.25
  -2  -3   3  401.91   16.10
   2   3  -3  380.86   16.14
  -2  -3   2  180.04    7.74
   2   3  -2  198.78    7.96
   2   3  -2  181.32    7.51
  -2  -3   2  189.60    7.53
  -2  -3   2  187.88    7.70
  -2  -3   2  187.03    7.87
   2   3  -2  193.25    7.89
  -2  -3   1   74.91    3.77
   2   3  -1   89.27    3.88
  -2  -3   1   84.86    3.53
   2   3  -1   89.31    3.84
   2   3  -1   87.37    3.85
  -2  -3   1   82.36    3.78
   2   3  -1   85.03    3.78
   2   3   0  259.02   10.61
   2   3   0  259.93   10.55
   2   3   0  271.91   10.60
  -2  -3   0  262.05   10.53
  -2  -3   0  235.71   10.45
   2   3   0  258.81   10.46
  -2  -3   0  256.39   10.61
  -2  -3  -1   21.57    1.32
   2   3   1   22.58    1.30
   2   3   1   21.62    1.34
  -2  -3  -1   22.31    1.21
   2   3   1   21.71    1.31
   2   3   1   22.93    1.16
  -2  -3  -1   20.30    1.34
  -2  -3  -2  267.96   10.63
   2   3   2  267.09   10.56
   2   3   2  259.09   10.60
  -2  -3  -2  237.54   10.31
  -2  -3  -2  242.77   10.91
  -2  -3  -2  278.48   10.23
  -2  -3  -2  263.49   10.79
   2   3   2  233.83   10.24
   2   3   2  277.41   10.71
  -2  -3  -2  247.12   10.78
  -2  -3  -3   58.43    2.92
   2   3   3   58.94    2.85
   2   3   3   60.90    2.89
  -2  -3  -3   61.95    2.69
  -2  -3  -3   62.27    2.96
  -2  -3  -3   54.87    3.09
   2   3   3   64.71    3.08
  -2  -3  -4  303.42   12.81
  -2  -3  -4  314.78   12.68
  -2  -3  -4  310.66   13.19
   2   3   4  318.65   13.03
  -2  -3  -4  312.77   12.89
   2   3   4  309.26   12.75
   2   3   5    1.85    0.43
   2   3   5    2.73    0.58
   2   3   5    1.42    0.29
  -2  -3  -5    2.04    0.47
  -2  -3  -5    1.71    0.46
  -2  -3  -5    1.72    0.60
   2   3   6   46.93    2.61
  -2  -3  -6   42.84    2.74
  -2  -3  -6   44.37    2.38
   2   3   6   43.27    2.25
   2   3   6   43.12    2.05
  -2  -3  -7    6.36    0.83
   2   3   7    6.35    0.94
  -2  -3  -7    7.37    1.33
  -2  -3  -7    6.13    1.08
  -2  -3  -7    5.97    0.98
   2   3   7    8.37    0.77
   2   3   8    8.76    1.12
   2   3   8    8.06    1.14
  -2  -3  -8    9.01    1.47
  -2  -3  -8    9.90    1.05
   2   3   8    7.61    0.82
   2   3   9    7.03    1.07
  -2  -3  -9    4.55    0.93
  -2  -3  -9    5.52    1.28
   2   3   9    6.44    1.09
   2   3  10    0.29    0.67
   2   3  10   -0.40    0.70
  -2  -3 -10   -0.23    1.01
  -2  -3 -10    0.72    0.62
   2   3  11    0.15    0.68
  -2  -3 -11   -0.22    0.68
  -2  -4  14    7.34    1.46
   2   4 -14    7.57    1.44
   2   4 -13   -0.23    0.65
  -2  -4  13   -0.15    0.78
   2   4 -13    0.77    0.84
   2   4 -13    0.90    0.85
  -2  -4  13   -0.66    0.75
  -2  -4  12   -0.29    0.66
   2   4 -12    0.43    0.79
   2   4 -12    0.43    0.61
  -2  -4  12    0.82    0.52
  -2  -4  12   -0.37    0.80
  -2  -4  12    0.60    0.64
   2   4 -12    0.98    0.75
  -2  -4  11    9.58    1.04
   2   4 -11    9.19    1.32
   2   4 -11    9.29    1.32
  -2  -4  11    8.71    1.25
   2   4 -11   11.37    1.23
   2   4 -11   11.97    1.23
  -2  -4  11    7.71    1.40
  -2  -4  11    7.47    1.21
  -2  -4  11   11.55    1.07
  -2  -4  10   -0.42    0.47
   2   4 -10    0.35    0.44
   2   4 -10   -0.23    0.49
  -2  -4  10   -0.16    0.73
  -2  -4  10   -0.47    0.71
   2   4 -10   -1.94    0.82
  -2  -4  10   -0.28    0.42
  -2  -4  10   -0.37    0.61
   2   4 -10   -0.48    0.71
  -2  -4  10    0.49    0.59
   2   4 -10   -0.28    0.59
  -2  -4   9    6.16    0.80
   2   4  -9    6.14    0.83
   2   4  -9    5.39    0.95
   2   4  -9    3.64    0.68
   2   4  -9    6.94    0.83
  -2  -4   9    5.72    1.08
   2   4  -9    4.83    0.96
  -2  -4   9    5.28    1.07
  -2  -4   9    5.06    0.91
  -2  -4   9    7.69    1.09
  -2  -4   9    5.81    0.73
  -2  -4   9    4.67    0.94
   2   4  -9    4.80    0.92
  -2  -4   8   26.96    1.69
  -2  -4   8   25.39    2.02
   2   4  -8   28.68    1.63
  -2  -4   8   30.07    1.72
  -2  -4   8   28.71    2.01
   2   4  -8   31.30    1.81
  -2  -4   8   24.91    2.01
  -2  -4   8   24.40    1.68
   2   4  -8   29.16    1.74
   2   4  -8   24.38    1.87
   2   4  -8   27.27    1.94
  -2  -4   8   29.19    1.98
   2   4  -8   27.38    1.96
  -2  -4   7   10.23    1.17
   2   4  -7   10.39    1.11
  -2  -4   7   11.58    0.98
   2   4  -7   11.85    0.98
  -2  -4   7   13.38    1.02
   2   4  -7   12.37    1.18
   2   4  -7   11.99    0.87
  -2  -4   7   13.19    1.24
   2   4  -7   10.64    1.16
   2   4  -7   13.14    1.00
  -2  -4   7   12.25    1.22
  -2  -4   7   13.29    1.23
  -2  -4   7   11.34    0.97
   2   4  -6   13.72    1.01
   2   4  -6   13.45    1.17
  -2  -4   6   14.27    1.03
   2   4  -6   12.67    0.83
   2   4  -6   14.18    0.98
   2   4  -6   11.66    1.09
  -2  -4   6   11.39    1.14
  -2  -4   6   12.12    1.14
  -2  -4   6   13.07    1.01
  -2  -4   6   13.30    0.97
  -2  -4   5    4.41    0.71
   2   4  -5    3.62    0.61
  -2  -4   5    4.61    0.60
  -2  -4   5    4.86    0.64
   2   4  -5    3.52    0.61
   2   4  -5    4.84    0.41
   2   4  -5    5.13    0.58
  -2  -4   5    3.08    0.52
  -2  -4   5    3.86    0.58
   2   4  -5    3.43    0.59
   2   4  -5    4.13    0.48
   2   4  -5    2.51    0.58
  -2  -4   4  272.98   11.05
   2   4  -4  261.95   11.19
  -2  -4   4  269.04   11.04
   2   4  -4  267.32   11.22
   2   4  -4  269.70   10.67
  -2  -4   4  260.34   11.25
  -2  -4   4  271.23   11.07
   2   4  -4  242.37   10.91
  -2  -4   4  279.29   11.08
  -2  -4   4  275.30   11.06
  -2  -4   4  262.50   11.16
   2   4  -4  266.97   11.28
   2   4  -4  256.66   11.11
  -2  -4   3    2.08    0.48
  -2  -4   3    1.90    0.43
   2   4  -3    2.29    0.49
   2   4  -3    2.29    0.30
  -2  -4   3    2.54    0.34
  -2  -4   3    2.29    0.44
  -2  -4   3    1.87    0.53
  -2  -4   3    1.84    0.40
   2   4  -3    2.70    0.37
   2   4  -3    2.77    0.52
  -2  -4   3    1.97    0.50
   2   4  -3    2.43    0.49
   2   4  -3    2.49    0.54
  -2  -4   3    1.50    0.47
  -2  -4   2  498.13   19.28
  -2  -4   2  520.77   19.05
  -2  -4   2  472.76   19.37
  -2  -4   2  504.88   19.23
   2   4  -2  484.57   18.94
   2   4  -2  515.90   19.49
  -2  -4   2  547.63   19.43
  -2  -4   2  507.04   19.49
   2   4  -2  509.66   19.43
  -2  -4   1   13.14    1.07
   2   4  -1   13.92    1.10
   2   4  -1   16.36    1.12
  -2  -4   1   17.07    0.89
  -2  -4   1   16.03    1.12
  -2  -4   1   13.75    1.10
   2   4  -1   15.25    1.11
   2   4  -1   14.77    1.07
  -2  -4   0  399.75   16.69
   2   4   0  407.32   16.71
   2   4   0  411.52   16.55
  -2  -4   0  407.03   16.42
  -2  -4   0  416.93   16.65
   2   4   0  416.44   16.65
  -2  -4  -1    7.47    0.76
   2   4   1    8.20    0.77
   2   4   1    6.52    0.59
  -2  -4  -1    8.56    0.71
   2   4   1    6.70    0.70
  -2  -4  -1    5.78    0.72
   2   4   2  247.50    9.28
   2   4   2  245.28    9.34
  -2  -4  -2  247.07    9.42
  -2  -4  -2  246.01    9.39
  -2  -4  -2  203.61    8.76
  -2  -4  -2  207.15    8.76
   2   4   2  240.17    8.94
   2   4   3   10.98    0.91
  -2  -4  -3   11.76    1.00
   2   4   3   13.32    1.00
   2   4   3   11.22    0.61
  -2  -4  -3   13.03    1.07
  -2  -4  -3   11.91    0.70
   2   4   3   14.34    1.11
  -2  -4  -4   24.86    1.63
  -2  -4  -4   26.17    1.86
  -2  -4  -4   25.98    1.36
  -2  -4  -4   22.89    1.58
  -2  -4  -4   25.51    1.36
   2   4   4   24.57    1.53
   2   4   4   28.15    1.76
   2   4   5    2.57    0.51
   2   4   5    2.65    0.59
  -2  -4  -5    3.00    0.48
  -2  -4  -5    3.22    0.62
  -2  -4  -5    2.70    0.76
   2   4   6   14.56    1.26
   2   4   6   11.44    0.86
  -2  -4  -6   13.17    1.02
  -2  -4  -6    9.58    1.44
   2   4   6   11.38    1.00
  -2  -4  -6   15.08    1.49
  -2  -4  -6   11.15    1.44
   2   4   7    0.67    0.54
   2   4   7    0.43    0.57
   2   4   7    0.77    0.30
   2   4   7    1.53    0.49
  -2  -4  -7    1.31    0.49
  -2  -4  -7    0.37    0.72
   2   4   8    5.05    0.96
   2   4   8    4.18    0.88
  -2  -4  -8    5.49    0.82
   2   4   9    0.26    0.64
   2   4   9    0.27    0.59
  -2  -4  -9   -0.45    0.88
  -2  -4  -9   -0.08    0.54
   2   4  10    1.82    0.88
   2   4  10    3.52    0.98
  -2  -4 -10    2.26    0.74
  -2  -4 -10    2.70    1.17
  -2  -5  13   -0.33    0.91
   2   5 -13    0.12    0.64
   2   5 -13    0.31    0.90
  -2  -5  13    1.46    0.99
   2   5 -13    0.64    0.82
  -2  -5  13    0.34    0.79
  -2  -5  12    2.93    0.99
  -2  -5  12    2.71    0.97
  -2  -5  12    2.01    0.63
   2   5 -12    2.77    0.76
   2   5 -12    2.83    0.95
   2   5 -12    3.49    1.00
  -2  -5  12    2.30    0.93
  -2  -5  11   -0.43    0.69
  -2  -5  11   -0.08    0.49
   2   5 -11   -0.42    0.73
  -2  -5  11    0.18    0.70
  -2  -5  11    0.08    0.44
   2   5 -11   -0.10    0.51
   2   5 -11   -0.27    0.73
  -2  -5  11   -0.14    0.60
  -2  -5  10   15.48    1.31
  -2  -5  10   17.61    1.32
   2   5 -10   17.93    1.44
   2   5 -10   17.07    1.61
  -2  -5  10   14.32    1.55
   2   5 -10   15.97    1.29
  -2  -5  10   14.36    1.74
  -2  -5  10   17.20    1.73
   2   5 -10   16.22    1.63
   2   5 -10   17.25    1.70
  -2  -5   9   -0.14    0.44
   2   5  -9    0.44    0.56
   2   5  -9    0.54    0.67
   2   5  -9    0.12    0.59
  -2  -5   9   -0.14    0.43
   2   5  -9   -0.18    0.36
   2   5  -9   -0.08    0.43
  -2  -5   9    0.84    0.66
   2   5  -9    0.47    0.44
  -2  -5   9   -0.17    0.43
  -2  -5   9   -0.87    0.75
  -2  -5   9   -0.50    0.75
  -2  -5   8   29.32    1.84
  -2  -5   8   30.89    1.88
   2   5  -8   31.74    1.92
   2   5  -8   32.84    2.17
  -2  -5   8   30.87    2.27
   2   5  -8   32.36    1.73
  -2  -5   8   36.67    2.35
   2   5  -8   31.85    1.90
  -2  -5   8   32.24    2.36
   2   5  -8   28.92    2.09
   2   5  -8   30.11    2.18
  -2  -5   8   29.61    1.91
  -2  -5   7    2.08    0.54
  -2  -5   7    2.55    0.54
   2   5  -7    2.55    0.41
   2   5  -7    3.47    0.56
  -2  -5   7    2.59    0.71
   2   5  -7    3.10    0.51
  -2  -5   7    2.14    0.68
   2   5  -7    0.93    0.65
   2   5  -7    2.24    0.64
  -2  -5   7    3.43    0.59
  -2  -5   6   46.52    2.45
  -2  -5   6   44.94    2.44
   2   5  -6   46.08    2.42
   2   5  -6   45.39    2.65
  -2  -5   6   47.31    2.64
   2   5  -6   48.17    2.17
  -2  -5   6   43.27    2.63
  -2  -5   6   49.99    2.57
   2   5  -6   40.65    2.47
   2   5  -6   42.81    2.52
   2   5  -6   46.47    2.71
   2   5  -6   46.54    2.35
  -2  -5   5   96.14    4.32
  -2  -5   5   93.87    4.31
   2   5  -5   85.84    4.42
  -2  -5   5   97.72    4.41
  -2  -5   5   85.77    4.52
   2   5  -5   95.64    4.17
  -2  -5   5   89.96    4.39
   2   5  -5   95.42    3.95
   2   5  -5   79.40    4.19
   2   5  -5   94.31    4.42
  -2  -5   5   90.50    4.45
   2   5  -5   97.02    4.55
   2   5  -5   91.30    4.56
  -2  -5   5   95.58    4.35
   2   5  -4  142.55    6.58
   2   5  -4  147.95    6.58
  -2  -5   4  145.29    6.41
   2   5  -4  135.51    6.23
  -2  -5   4  140.18    6.62
  -2  -5   4  136.80    6.22
  -2  -5   4  162.60    6.49
   2   5  -4  152.48    6.07
  -2  -5   4  140.13    6.40
   2   5  -4  152.47    6.53
   2   5  -4  156.76    6.70
  -2  -5   4  148.79    6.44
   2   5  -3  101.98    4.91
  -2  -5   3  104.10    4.74
   2   5  -3  106.11    4.93
   2   5  -3  109.94    4.51
  -2  -5   3  103.00    4.55
  -2  -5   3  102.65    4.98
   2   5  -3  107.48    4.87
  -2  -5   3  109.79    4.87
  -2  -5   3  108.39    4.75
   2   5  -3   98.69    4.50
   2   5  -3  108.92    4.45
   2   5  -3  104.96    4.97
  -2  -5   3  109.53    4.85
  -2  -5   2  130.13    5.68
  -2  -5   2  133.36    5.24
  -2  -5   2  129.82    5.41
  -2  -5   2  127.47    5.44
   2   5  -2  132.13    5.65
   2   5  -2  128.96    5.58
  -2  -5   2  137.39    5.60
   2   5  -2  123.47    5.51
   2   5  -1  312.83   13.04
   2   5  -1  307.92   12.96
  -2  -5   1  327.10   13.10
  -2  -5   1  306.96   12.65
   2   5  -1  319.23   12.96
   2   5  -1  313.80   13.01
  -2  -5   1  325.36   13.05
   2   5  -1  302.68   12.94
  -2  -5   0   80.82    3.83
   2   5   0   82.15    3.82
   2   5   0   78.06    3.72
  -2  -5   0   82.90    3.80
  -2  -5   0   74.83    3.49
  -2  -5   0   75.27    3.83
   2   5   0   80.61    3.66
  -2  -5  -1   -0.08    0.49
  -2  -5  -1    0.72    0.44
   2   5   1    0.27    0.26
   2   5   1   -0.07    0.31
   2   5   1    0.43    0.34
  -2  -5  -1    0.59    0.32
  -2  -5  -2    3.90    0.67
   2   5   2    4.65    0.66
   2   5   2    4.84    0.64
  -2  -5  -2    4.29    0.69
  -2  -5  -2    3.85    0.28
   2   5   2    5.15    0.50
   2   5   3   33.20    1.87
  -2  -5  -3   35.39    2.03
   2   5   3   34.36    1.94
  -2  -5  -3   30.09    1.46
  -2  -5  -3   32.06    2.01
  -2  -5  -3   30.76    1.47
   2   5   3   31.16    1.49
  -2  -5  -4   20.92    1.59
  -2  -5  -4   21.69    1.18
  -2  -5  -4   23.68    1.21
   2   5   4   20.26    1.58
   2   5   4   22.21    1.47
   2   5   5    2.78    0.67
   2   5   5    4.35    0.64
  -2  -5  -5    2.21    0.58
  -2  -5  -5    2.70    0.45
  -2  -5  -5    2.75    0.86
  -2  -5  -5    2.25    0.78
  -2  -5  -5    2.33    0.81
   2   5   6    3.68    0.69
   2   5   6    2.69    0.53
  -2  -5  -6    3.47    1.02
  -2  -5  -6    2.81    0.53
   2   5   6    3.25    0.75
   2   5   7    1.25    0.52
  -2  -5  -7    1.56    0.92
   2   5   7    1.26    0.68
  -2  -5  -7    2.63    0.57
   2   5   8    7.60    1.18
  -2  -5  -8    5.61    1.35
  -2  -5  -8    6.29    0.86
   2   5   9    8.89    1.28
   2   5   9    8.37    1.29
  -2  -5  -9    7.59    1.59
  -2  -6  13    2.16    1.04
  -2  -6  13    0.68    0.75
   2   6 -13    1.57    1.01
  -2  -6  12   -0.20    0.81
  -2  -6  12    0.33    0.82
   2   6 -12    1.52    0.68
  -2  -6  12    0.94    0.78
   2   6 -12    0.15    0.78
   2   6 -12    1.10    0.87
  -2  -6  11    3.00    0.69
   2   6 -11    2.68    0.88
   2   6 -11    4.08    0.84
   2   6 -11    2.56    0.92
   2   6 -11    4.27    1.04
  -2  -6  11    3.13    1.00
  -2  -6  11    3.91    1.09
  -2  -6  11    3.56    0.96
  -2  -6  10   21.85    1.59
  -2  -6  10   21.27    1.59
  -2  -6  10   23.18    2.18
   2   6 -10   21.65    1.66
   2   6 -10   22.47    1.91
  -2  -6  10   18.87    1.64
   2   6 -10   22.89    1.95
   2   6 -10   22.34    1.97
  -2  -6  10   16.80    1.87
  -2  -6   9   32.99    2.03
  -2  -6   9   35.37    2.10
   2   6  -9   37.06    2.15
   2   6  -9   31.85    2.32
  -2  -6   9   31.56    2.49
   2   6  -9   34.97    1.88
  -2  -6   9   35.39    2.63
   2   6  -9   28.38    2.32
   2   6  -9   34.53    2.35
  -2  -6   9   31.60    2.12
  -2  -6   8    2.35    0.58
  -2  -6   8    1.91    0.70
   2   6  -8    1.55    0.65
   2   6  -8    1.96    0.70
   2   6  -8    2.51    0.45
   2   6  -8    3.10    0.63
  -2  -6   8    1.77    0.79
   2   6  -8    1.76    0.54
  -2  -6   8    3.35    0.66
  -2  -6   8    1.36    0.74
   2   6  -7   83.22    3.93
   2   6  -7   79.38    4.16
  -2  -6   7   79.95    4.21
   2   6  -7   82.24    3.58
   2   6  -7   85.06    3.85
  -2  -6   7   75.27    4.22
   2   6  -7   75.70    3.98
   2   6  -7   73.88    4.18
   2   6  -7   75.97    4.29
  -2  -6   7   87.81    4.05
  -2  -6   7   76.80    3.87
   2   6  -6   16.23    1.30
   2   6  -6   14.18    1.37
  -2  -6   6   17.58    1.45
  -2  -6   6   15.58    1.51
   2   6  -6   18.92    1.26
  -2  -6   6   15.94    1.41
   2   6  -6   18.98    1.05
   2   6  -6   15.31    1.37
   2   6  -6   17.03    1.51
  -2  -6   6   18.73    1.38
  -2  -6   6   17.44    1.32
   2   6  -5   92.30    4.63
  -2  -6   5   99.29    4.58
   2   6  -5  101.45    4.13
  -2  -6   5   94.06    4.79
  -2  -6   5   85.17    4.30
  -2  -6   5   93.03    4.58
   2   6  -5   94.19    4.57
   2   6  -5   94.60    4.26
   2   6  -5   94.43    4.70
   2   6  -5   96.19    4.78
  -2  -6   5   99.03    4.52
  -2  -6   5   95.19    4.50
  -2  -6   4    4.31    0.70
  -2  -6   4    4.28    0.72
   2   6  -4    4.07    0.49
   2   6  -4    3.60    0.70
   2   6  -4    4.83    0.52
  -2  -6   4    4.37    0.62
   2   6  -4    2.81    0.60
  -2  -6   4    3.84    0.68
  -2  -6   4    3.72    0.79
  -2  -6   4    3.19    0.63
   2   6  -4    4.83    0.85
   2   6  -4    4.54    0.78
  -2  -6   4    3.24    0.64
  -2  -6   3  190.27    7.82
  -2  -6   3  187.92    7.82
  -2  -6   3  188.85    7.84
   2   6  -3  163.32    7.83
   2   6  -3  177.74    7.27
  -2  -6   3  171.62    7.96
  -2  -6   3  177.07    7.49
   2   6  -3  177.99    7.88
   2   6  -3  181.39    7.82
  -2  -6   3  174.43    7.68
  -2  -6   3  170.16    7.65
   2   6  -3  182.59    7.93
  -2  -6   2   11.52    1.10
   2   6  -2   13.86    1.12
  -2  -6   2   12.73    1.01
  -2  -6   2   15.71    1.26
  -2  -6   2   13.49    0.88
  -2  -6   2   11.95    0.95
   2   6  -2    9.54    0.56
   2   6  -2    9.37    0.58
   2   6  -2   12.76    1.12
   2   6  -2   11.82    1.04
   2   6  -1  105.94    5.13
   2   6  -1  104.94    5.05
  -2  -6   1  111.78    5.24
  -2  -6   1  116.94    4.83
   2   6  -1  104.05    5.04
  -2  -6   1  113.70    5.19
   2   6  -1  113.71    5.09
   2   6   0    1.42    0.46
  -2  -6   0    0.42    0.49
  -2  -6   0    1.06    0.57
   2   6   0    0.46    0.39
  -2  -6   0    0.96    0.35
   2   6   0    0.07    0.41
   2   6   0    0.94    0.44
  -2  -6  -1   34.60    2.16
   2   6   1   36.50    2.07
   2   6   1   32.09    2.05
  -2  -6  -1   32.24    2.13
  -2  -6  -1   34.30    1.88
   2   6   1   36.74    1.94
  -2  -6  -1   37.56    2.28
   2   6   1   36.17    2.10
  -2  -6  -2    0.72    0.49
   2   6   2   -0.16    0.46
   2   6   2   -0.07    0.44
  -2  -6  -2   -0.06    0.36
  -2  -6  -2    0.28    0.45
  -2  -6  -2   -0.09    0.47
  -2  -6  -2   -0.01    0.10
   2   6   2    0.27    0.31
   2   6   3   25.25    1.61
  -2  -6  -3   22.19    1.68
   2   6   3   25.14    1.66
  -2  -6  -3   22.39    1.54
  -2  -6  -3   24.12    1.75
  -2  -6  -3   20.57    1.12
  -2  -6  -3   24.86    1.90
   2   6   3   25.48    1.28
  -2  -6  -4   -0.20    0.54
  -2  -6  -4    0.06    0.23
  -2  -6  -4   -0.58    0.64
  -2  -6  -4   -0.06    0.24
   2   6   4    0.06    0.11
   2   6   4    0.07    0.44
   2   6   4   -0.03    0.09
  -2  -6  -5    4.26    1.13
   2   6   5    4.65    0.77
  -2  -6  -5    3.89    0.84
  -2  -6  -5    3.11    0.50
  -2  -6  -5    4.07    0.51
   2   6   6    0.22    0.65
   2   6   6    1.29    0.62
  -2  -6  -6    0.05    0.40
  -2  -6  -6   -0.19    0.85
   2   6   7    0.12    0.69
  -2  -6  -7   -0.42    0.86
   2   6   8   -0.39    0.75
  -2  -6  -8    0.23    1.04
   2   7 -12    0.56    0.63
  -2  -7  12    0.18    0.94
   2   7 -12   -0.58    0.89
  -2  -7  12    0.42    0.79
   2   7 -12   -0.17    0.81
  -2  -7  12    0.64    0.81
  -2  -7  11    3.66    0.77
   2   7 -11    6.11    1.21
   2   7 -11    2.70    0.91
   2   7 -11    4.04    0.82
  -2  -7  11    2.72    1.06
  -2  -7  11    3.07    1.03
  -2  -7  11    4.42    1.02
   2   7 -11    2.17    0.95
   2   7 -10    0.52    0.70
   2   7 -10   -0.10    0.50
   2   7 -10    0.29    0.70
  -2  -7  10   -0.16    0.84
   2   7 -10    0.37    0.72
  -2  -7  10    0.35    0.74
  -2  -7  10   -1.55    0.71
  -2  -7  10   -0.09    0.55
   2   7  -9   68.72    3.92
  -2  -7   9   72.77    4.23
  -2  -7   9   64.34    4.13
   2   7  -9   73.33    3.70
  -2  -7   9   71.83    3.61
  -2  -7   9   67.01    3.68
   2   7  -9   71.15    3.88
   2   7  -8    0.23    0.61
   2   7  -8    1.02    0.39
  -2  -7   8    0.36    0.55
  -2  -7   8   -0.57    0.82
   2   7  -8    0.39    0.60
  -2  -7   8    0.92    0.53
   2   7  -7   38.57    2.63
  -2  -7   7   46.29    2.97
   2   7  -7   45.77    2.17
  -2  -7   7   44.29    2.83
   2   7  -7   41.68    2.52
   2   7  -7   42.66    2.63
   2   7  -7   43.11    2.43
  -2  -7   7   47.05    2.59
   2   7  -7   44.06    2.81
  -2  -7   7   42.28    2.49
  -2  -7   6   17.14    1.41
   2   7  -6   16.01    1.47
  -2  -7   6   20.19    1.56
   2   7  -6   17.48    1.08
   2   7  -6   15.13    1.41
   2   7  -6   15.95    1.23
  -2  -7   6   15.19    1.46
  -2  -7   6   14.70    1.58
   2   7  -6   14.88    1.48
  -2  -7   6   17.64    1.43
  -2  -7   6   15.88    1.33
   2   7  -6   13.89    1.60
   2   7  -5  128.08    6.28
  -2  -7   5  132.56    6.04
   2   7  -5  126.80    6.16
  -2  -7   5  135.02    6.09
  -2  -7   5  115.86    6.26
  -2  -7   5  123.95    5.86
   2   7  -5  141.58    5.64
   2   7  -5  123.40    6.20
  -2  -7   5  131.26    6.12
   2   7  -5  124.11    6.05
   2   7  -5  141.59    5.73
  -2  -7   5  137.91    6.07
  -2  -7   5  131.13    6.04
   2   7  -4    0.67    0.55
  -2  -7   4    1.52    0.55
  -2  -7   4    1.73    0.58
   2   7  -4    2.41    0.65
   2   7  -4    0.18    0.46
  -2  -7   4    0.91    0.49
  -2  -7   4    1.33    0.53
  -2  -7   4    0.80    0.56
   2   7  -4    0.65    0.31
   2   7  -4    2.11    0.65
   2   7  -4    2.34    0.71
  -2  -7   4    0.40    0.51
  -2  -7   3   45.20    2.41
   2   7  -3   38.13    2.36
  -2  -7   3   38.77    2.20
   2   7  -3   37.30    2.37
  -2  -7   3   37.33    2.46
  -2  -7   3   36.39    2.02
   2   7  -3   37.48    2.28
  -2  -7   3   33.70    2.14
   2   7  -3   41.44    2.39
  -2  -7   3   41.52    2.32
   2   7  -2    2.52    0.67
   2   7  -2    2.08    0.56
  -2  -7   2    2.08    0.45
  -2  -7   2    1.90    0.51
  -2  -7   2    1.98    0.61
  -2  -7   2    2.40    0.66
  -2  -7   2    1.80    0.48
   2   7  -2    1.78    0.20
   2   7  -2    2.16    0.60
   2   7  -2    1.94    0.23
  -2  -7   1    3.65    0.74
   2   7  -1    5.21    0.73
   2   7  -1    3.99    0.71
  -2  -7   1    4.45    0.56
  -2  -7   1    5.30    0.71
   2   7  -1    3.92    0.73
   2   7  -1    4.16    0.70
  -2  -7   0   19.43    1.62
   2   7   0   19.01    1.52
   2   7   0   21.33    1.55
  -2  -7   0   20.38    1.67
  -2  -7   0   23.51    1.37
  -2  -7   0   20.01    1.62
   2   7   0   23.25    1.50
   2   7   0   20.78    1.52
  -2  -7  -1   19.71    1.60
   2   7   1   19.62    1.46
   2   7   1   18.69    1.47
  -2  -7  -1   19.94    1.30
  -2  -7  -1   17.44    1.55
  -2  -7  -1   20.08    1.68
   2   7   1   17.39    1.29
   2   7   1   18.27    1.43
  -2  -7  -2   -0.20    0.58
   2   7   2    0.18    0.43
   2   7   2    0.09    0.43
   2   7   2    0.22    0.35
   2   7   2    0.32    0.45
  -2  -7  -2   -0.13    0.39
  -2  -7  -2    0.21    0.53
  -2  -7  -2    0.12    0.53
  -2  -7  -3    3.01    0.79
   2   7   3    3.67    0.79
   2   7   3    2.80    0.70
   2   7   3    4.03    0.77
  -2  -7  -3    4.04    0.70
  -2  -7  -3    5.44    0.92
  -2  -7  -3    3.00    0.35
  -2  -7  -3    3.77    0.96
   2   7   3    2.97    0.51
   2   7   4    0.93    0.60
  -2  -7  -4    0.67    0.58
  -2  -7  -4    0.34    0.63
  -2  -7  -4   -0.31    0.77
   2   7   5   76.65    3.86
  -2  -7  -5   74.96    3.80
   2   7   6    0.10    0.64
  -2  -7  -6    1.14    0.63
  -2  -7  -6    0.60    0.91
   2   7   7    2.97    0.85
  -2  -7  -7    7.99    1.56
   2   7   8   -0.11    0.67
   2   8 -12    5.14    1.19
  -2  -8  12    2.79    1.08
   2   8 -11    0.71    0.67
   2   8 -11    0.44    0.59
  -2  -8  11    1.84    1.07
  -2  -8  11    0.20    0.74
  -2  -8  11   -0.10    0.61
   2   8 -11    1.14    0.80
   2   8 -11    0.13    0.74
   2   8 -10    7.61    1.23
   2   8 -10    7.35    1.23
   2   8 -10    8.54    1.14
  -2  -8  10    9.19    1.51
  -2  -8  10   11.52    1.64
  -2  -8  10    8.27    1.10
   2   8  -9   10.08    1.38
  -2  -8   9   10.50    1.57
   2   8  -9    9.88    1.34
  -2  -8   9   12.37    1.28
  -2  -8   9    9.92    1.23
   2   8  -8    4.83    1.00
  -2  -8   8    5.03    1.17
  -2  -8   8    4.12    1.08
   2   8  -8    5.31    0.96
  -2  -8   8    7.34    1.00
   2   8  -8    6.76    0.95
   2   8  -8    5.69    1.12
   2   8  -7    1.84    0.61
   2   8  -7    1.77    0.77
   2   8  -7    1.96    0.48
  -2  -8   7    2.09    0.92
   2   8  -7    2.65    0.70
  -2  -8   7    1.81    0.83
   2   8  -7    2.41    0.86
   2   8  -6   72.83    3.98
  -2  -8   6   70.18    4.19
   2   8  -6   76.28    3.42
  -2  -8   6   70.72    3.97
   2   8  -6   75.47    3.54
   2   8  -6   72.87    4.04
  -2  -8   5    2.96    0.74
   2   8  -5    1.51    0.67
   2   8  -5    0.98    0.48
  -2  -8   5    0.93    0.56
  -2  -8   5    1.22    0.82
   2   8  -5    1.94    0.70
  -2  -8   5    2.01    0.70
   2   8  -5    1.68    0.76
   2   8  -5    1.29    0.46
  -2  -8   4    1.01    0.58
   2   8  -4    0.47    0.53
   2   8  -4    1.05    0.53
  -2  -8   4    1.25    0.50
  -2  -8   4    0.39    0.64
   2   8  -4    0.21    0.52
   2   8  -4    0.67    0.61
  -2  -8   4    0.54    0.48
   2   8  -3    2.32    0.32
  -2  -8   3    2.56    0.71
  -2  -8   3    3.05    0.58
  -2  -8   3    1.87    0.57
   2   8  -3    1.84    0.29
  -2  -8   3    1.37    0.73
  -2  -8   3    1.76    0.56
   2   8  -3    2.32    0.67
   2   8  -3    1.97    0.66
   2   8  -3    2.11    0.71
   2   8  -3    1.73    0.60
  -2  -8   2    3.38    0.76
   2   8  -2    4.02    0.76
  -2  -8   2    3.26    0.57
   2   8  -2    2.29    0.25
  -2  -8   2    3.89    0.66
   2   8  -2    2.76    0.68
   2   8  -2    3.01    0.78
  -2  -8   1    0.11    0.53
   2   8  -1    0.45    0.47
  -2  -8   1    0.72    0.40
  -2  -8   1    0.32    0.42
   2   8  -1    0.17    0.46
   2   8  -1    0.10    0.51
   2   8   0   11.08    1.13
   2   8   0   10.20    1.18
  -2  -8   0   10.36    0.95
  -2  -8   0    9.28    1.17
   2   8   0   13.54    1.15
   2   8   1    4.27    0.77
   2   8   1    2.64    0.72
  -2  -8  -1    3.87    0.64
  -2  -8  -1    3.66    0.88
   2   8   1    3.98    0.72
   2   8   2   -0.10    0.51
   2   8   2    0.38    0.43
   2   8   2    0.70    0.58
  -2  -8  -2    0.29    0.48
  -2  -8  -2    0.12    0.60
   2   8   3   -0.32    0.63
   2   8   3   -0.30    0.56
  -2  -8  -3    0.57    0.51
  -2  -8  -3    0.51    0.64
  -2  -8  -3    0.31    0.77
   2   8   4    4.03    0.87
   2   8   4    3.96    0.87
  -2  -8  -4    4.59    0.88
  -2  -8  -4    3.01    0.94
  -2  -8  -4    2.23    0.90
   2   8   5   11.18    1.34
   2   8   5   11.14    1.36
  -2  -8  -5   13.59    1.36
  -2  -8  -5   10.93    1.69
   2   8   6    3.97    0.96
  -2  -8  -6    5.65    1.00
  -2  -8  -6    4.31    1.28
   2   8   7    0.68    0.74
   2   9 -11    1.04    0.74
   2   9 -10    7.03    1.26
  -2  -9  10    9.51    1.56
   2   9 -10    9.60    1.35
  -2  -9   9   -0.17    0.77
   2   9  -9    1.24    0.74
  -2  -9   9   -0.18    0.87
   2   9  -9    1.32    0.72
   2   9  -9    1.68    0.92
   2   9  -8    9.93    1.37
  -2  -9   8   11.06    1.66
  -2  -9   8    9.80    1.41
   2   9  -8   10.24    1.26
   2   9  -8   13.53    1.59
   2   9  -7    0.42    0.55
  -2  -9   7   -0.66    0.79
   2   9  -7    0.13    0.59
   2   9  -7    0.68    0.74
  -2  -9   7    0.28    0.66
  -2  -9   6   19.13    2.07
  -2  -9   6   20.17    1.85
   2   9  -6   23.53    2.02
  -2  -9   5   42.52    3.13
   2   9  -5   42.03    2.84
   2   9  -5   48.82    2.46
  -2  -9   5   49.55    2.74
  -2  -9   5   45.67    2.85
   2   9  -5   47.69    2.97
   2   9  -4   18.53    1.64
   2   9  -4   16.85    1.59
  -2  -9   4   17.57    1.42
  -2  -9   4   15.88    1.80
  -2  -9   4   16.92    1.50
   2   9  -3   -0.11    0.57
  -2  -9   3    0.22    0.48
  -2  -9   3    0.69    0.71
  -2  -9   3   -0.85    0.63
   2   9  -3    0.75    0.61
   2   9  -2    5.64    0.90
  -2  -9   2    5.60    0.76
  -2  -9   2    5.37    1.04
  -2  -9   2    4.54    0.80
   2   9  -2    6.17    0.95
   2   9  -1   -0.40    0.54
   2   9  -1    0.54    0.58
  -2  -9   1   -0.07    0.43
  -2  -9   1    0.09    0.45
   2   9  -1    0.09    0.53
   2   9   0    8.43    1.07
  -2  -9   0   10.27    1.00
  -2  -9   0   10.07    1.34
   2   9   0    7.90    1.12
   2   9   1    0.84    0.57
   2   9   1    0.33    0.59
  -2  -9  -1   -0.15    0.51
  -2  -9  -1    0.13    0.64
   2   9   1    0.57    0.56
   2   9   2    4.69    0.92
  -2  -9  -2    5.54    0.85
  -2  -9  -2    5.14    1.14
   2   9   2    3.87    0.89
   2   9   3    2.64    0.80
   2   9   3    3.73    0.91
  -2  -9  -3    4.17    0.82
  -2  -9  -3    3.16    0.99
  -2  -9  -3    0.84    0.86
   2   9   4    5.57    1.01
   2   9   4    4.74    1.00
  -2  -9  -4    7.63    1.30
  -2  -9  -4    7.55    1.06
  -2  -9  -4    5.99    1.30
   2   9   5    0.24    0.68
  -2  -9  -5    0.63    0.71
   2   9   6    6.81    1.15
   2  10 -10    1.52    0.80
   2  10  -9    4.26    1.07
  -2 -10   9   10.23    1.52
   2  10  -8    2.55    0.93
  -2 -10   8    3.40    1.19
  -2 -10   8    2.48    1.00
   2  10  -8    2.14    0.92
   2  10  -7   -0.41    0.64
  -2 -10   7    0.54    0.87
  -2 -10   7    1.48    0.74
   2  10  -7   -1.01    0.88
   2  10  -6    0.40    0.60
  -2 -10   6   -0.10    0.62
  -2 -10   6   -0.13    0.71
   2  10  -6   -0.55    0.77
  -2 -10   5    8.04    1.10
   2  10  -5    9.18    1.36
  -2 -10   5    9.62    1.30
   2  10  -5   10.62    1.38
  -2 -10   5    9.25    1.25
   2  10  -4    6.92    1.15
  -2 -10   4    7.11    0.99
  -2 -10   4    7.70    1.18
  -2 -10   4    7.90    1.11
   2  10  -4    9.45    1.28
   2  10  -3    0.25    0.60
  -2 -10   3    0.34    0.53
  -2 -10   3    0.13    0.64
   2  10  -3   -0.81    0.66
  -2 -10   3   -0.43    0.62
  -2 -10   2    1.96    0.63
  -2 -10   2    0.95    0.75
  -2 -10   2    1.86    0.66
   2  10  -2    2.63    0.81
   2  10  -1    2.04    0.81
  -2 -10   1    2.10    0.64
  -2 -10   1    2.76    0.73
   2  10  -1    2.64    0.76
   2  10  -1    3.52    0.85
   2  10   0   10.63    1.23
   2  10   0    7.90    1.21
  -2 -10   0   11.68    1.13
  -2 -10   0    8.76    1.36
  -2 -10   0   10.64    1.20
   2  10   0    9.18    1.19
   2  10   1    0.23    0.59
   2  10   1    0.48    0.64
  -2 -10  -1   -0.09    0.52
  -2 -10  -1   -0.45    0.75
   2  10   2   15.03    1.52
   2  10   2   14.42    1.55
  -2 -10  -2   15.85    1.41
  -2 -10  -2   12.19    1.69
  -2 -10  -2   12.93    1.69
   2  10   3    0.49    0.71
   2  10   3   -0.50    0.80
  -2 -10  -3    0.80    0.83
  -2 -10  -3   -0.19    0.76
  -2 -10  -4    1.57    0.74
   2  11  -8    0.75    0.83
   2  11  -7    0.59    0.77
  -2 -11   7    0.27    0.72
  -2 -11   7    0.32    0.68
   2  11  -6    0.43    0.72
  -2 -11   6   -0.14    0.64
  -2 -11   6   -0.72    0.77
   2  11  -6   -0.73    0.77
   2  11  -5    1.41    0.77
  -2 -11   5    1.11    0.72
  -2 -11   5    0.81    0.62
   2  11  -5   -0.14    0.79
  -2 -11   4    1.02    0.61
  -2 -11   4    0.28    0.68
  -2 -11   4    0.25    0.58
   2  11  -4    0.83    0.74
   2  11  -4    0.92    0.78
  -2 -11   3    2.26    0.76
   2  11  -3    3.11    0.89
  -2 -11   3    2.52    0.72
  -2 -11   3    3.95    1.06
   2  11  -3    3.25    0.98
  -2 -11   2    1.22    0.66
  -2 -11   2    0.91    0.80
  -2 -11   2    2.09    0.72
   2  11  -2    2.72    0.89
   2  11  -1    0.12    0.60
  -2 -11   1    0.09    0.61
  -2 -11   1    0.11    0.56
   2  11   0    1.10    0.69
  -2 -11   0    1.40    0.66
  -2 -11   0    1.17    0.68
  -2 -11  -1    5.61    0.93
  -2 -11  -2    1.43    0.67
   2  12  -4   -0.42    0.83
   2  12  -3    2.00    0.89
  -2 -12   1    0.42    0.66
  -2 -12   0    1.91    0.77
   3 -14   1    9.52    1.43
  -3  14  -2    5.59    1.00
  -3  14  -3    9.74    1.26
  -3  14  -4   12.03    1.46
  -3  14  -5   12.83    1.49
   3 -13  -3    9.28    1.33
   3 -13  -2    9.77    1.29
   3 -13  -2   10.90    1.41
  -3  13   2   11.76    1.33
  -3  13   1    5.37    1.11
   3 -13  -1    8.95    1.18
   3 -13  -1    5.23    1.04
  -3  13   1    7.51    1.05
  -3  13   0   10.32    1.40
  -3  13   0   14.37    1.34
   3 -13   0    8.15    1.26
   3 -13   0   12.34    1.47
   3 -13   0    9.59    1.26
  -3  13  -1    1.36    0.73
   3 -13   1    3.13    0.96
   3 -13   1    1.98    0.81
   3 -13   1    0.37    0.74
  -3  13  -1    1.09    0.62
  -3  13  -2   15.32    1.61
   3 -13   2   13.55    1.58
   3 -13   2   14.98    1.72
   3 -13   2   17.17    1.70
  -3  13  -2   17.65    1.53
  -3  13  -3    2.22    0.75
   3 -13   3    2.09    0.93
   3 -13   3    1.86    0.84
  -3  13  -4    9.56    1.21
   3 -13   4   10.05    1.45
   3 -13   4    7.06    1.41
   3 -13   5   -0.17    0.68
  -3  13  -5    0.12    0.68
  -3  13  -5    0.86    0.63
  -3  13  -6    3.45    0.90
  -3  12   6    6.98    1.13
  -3  12   5    1.55    0.80
   3 -12  -4   24.21    2.03
  -3  12   4   27.64    1.99
  -3  12   3    0.72    0.55
  -3  12   3   -0.14    0.67
   3 -12  -3   -0.55    0.67
   3 -12  -3   -0.21    0.55
   3 -12  -3   -0.13    0.63
  -3  12   2   35.78    2.56
   3 -12  -2   37.54    2.40
  -3  12   2   37.04    2.34
   3 -12  -2   31.30    2.32
  -3  12   2   37.41    2.20
  -3  12   1    0.49    0.49
  -3  12   1    1.12    0.73
   3 -12  -1    0.10    0.56
  -3  12   1   -0.09    0.58
   3 -12  -1    0.44    0.62
  -3  12   0   24.03    1.97
   3 -12   0   24.58    1.88
   3 -12   0   22.54    1.87
  -3  12   0   26.69    1.84
  -3  12  -1    2.73    0.74
   3 -12   1    1.34    0.65
   3 -12   1    2.59    0.85
   3 -12   1    1.48    0.68
  -3  12  -1    1.50    0.62
  -3  12  -2    8.25    1.13
   3 -12   2    8.45    1.26
   3 -12   2    8.93    1.20
   3 -12   2    7.63    1.15
  -3  12  -2    6.48    0.98
  -3  12  -3    7.07    0.99
  -3  12  -3    4.13    0.88
   3 -12   3    5.53    1.10
   3 -12   3    3.95    0.94
  -3  12  -4    1.39    0.67
   3 -12   4    0.80    0.83
   3 -12   4    2.28    0.82
  -3  12  -5   10.88    1.28
   3 -12   5   10.70    1.54
   3 -12   5   10.66    1.48
  -3  12  -6    3.41    0.86
  -3  12  -6    1.54    0.59
   3 -12   6    1.74    0.83
   3 -12   7    0.19    0.75
  -3  12  -7    0.67    0.96
  -3  11   7    4.57    1.04
  -3  11   6   10.22    1.32
  -3  11   6   13.12    1.80
  -3  11   5    8.90    1.16
  -3  11   5    7.26    1.24
   3 -11  -5    9.49    1.20
   3 -11  -5    7.34    1.26
   3 -11  -4   22.23    1.75
  -3  11   4   20.41    1.62
  -3  11   3   20.83    1.88
   3 -11  -3   24.53    1.82
   3 -11  -3   19.64    1.79
  -3  11   3   23.20    1.75
   3 -11  -3   19.08    1.68
  -3  11   3   23.12    1.63
  -3  11   2    8.49    0.93
  -3  11   2    7.19    1.13
  -3  11   2    7.30    0.98
   3 -11  -2    9.25    1.15
   3 -11  -2    7.45    0.86
   3 -11  -2    6.92    0.97
   3 -11  -2    8.56    1.08
   3 -11  -2    7.45    1.00
  -3  11   1   42.98    2.71
   3 -11  -1   42.85    2.40
   3 -11  -1   40.86    2.50
  -3  11   1   40.50    2.47
  -3  11   1   44.76    2.31
   3 -11  -1   40.05    2.54
   3 -11  -1   41.21    2.49
  -3  11   0    2.58    0.50
   3 -11   0    2.43    0.66
  -3  11   0    2.07    0.74
   3 -11   0    2.37    0.65
   3 -11   0    1.92    0.72
  -3  11   0    1.91    0.60
  -3  11  -1   19.60    1.56
   3 -11   1   16.55    1.40
   3 -11   1   16.99    1.48
  -3  11  -1   18.14    1.46
   3 -11   1   16.63    1.53
  -3  11  -1   16.74    1.13
  -3  11  -2    0.27    0.49
  -3  11  -2    0.30    0.54
   3 -11   2   -0.11    0.56
   3 -11   2    0.54    0.56
   3 -11   2   -0.13    0.61
   3 -11   2    0.39    0.51
  -3  11  -3   15.61    1.43
   3 -11   3   16.55    1.71
   3 -11   3   17.05    1.55
   3 -11   3   17.63    1.62
  -3  11  -3   16.22    1.41
   3 -11   3   18.91    1.65
  -3  11  -4    2.22    0.70
   3 -11   4    1.58    0.73
   3 -11   4    2.23    0.92
  -3  11  -4    3.48    0.68
  -3  11  -5    2.37    0.60
  -3  11  -5    2.76    0.73
   3 -11   5    3.10    0.99
   3 -11   5    2.62    0.83
  -3  11  -6    2.22    0.62
   3 -11   6    1.62    0.81
   3 -11   7    0.18    0.68
  -3  11  -7    1.08    0.58
  -3  11  -8    1.66    0.70
   3 -11   8    2.19    1.01
  -3  11  -8    0.80    0.76
  -3  11  -9    3.66    0.89
  -3  11  -9    1.51    0.91
  -3  10   8    4.13    1.05
  -3  10   8    3.08    1.08
   3 -10  -8    2.70    0.90
  -3  10   7   28.81    2.32
  -3  10   7   25.12    2.43
   3 -10  -7   29.79    2.09
   3 -10  -7   28.55    2.11
  -3  10   7   24.51    2.14
  -3  10   6    4.52    0.93
  -3  10   6    3.20    0.91
  -3  10   6    1.65    0.91
   3 -10  -6    3.50    0.82
   3 -10  -6    1.16    0.83
   3 -10  -5   14.50    1.66
  -3  10   5   16.74    1.56
  -3  10   4    1.01    0.54
   3 -10  -4    1.49    0.62
   3 -10  -4    0.71    0.55
   3 -10  -4    0.91    0.60
   3 -10  -4    1.07    0.61
  -3  10   3   36.51    2.39
  -3  10   3   36.11    2.08
   3 -10  -3   32.37    1.88
   3 -10  -3   34.12    2.15
   3 -10  -3   31.66    2.19
  -3  10   3   28.05    2.02
  -3  10   3   29.77    2.19
   3 -10  -3   33.47    2.18
   3 -10  -3   30.46    2.09
  -3  10   2   21.36    1.76
   3 -10  -2   19.21    1.36
   3 -10  -2   21.55    1.63
   3 -10  -2   21.44    1.53
  -3  10   2   22.27    1.58
   3 -10  -2   17.62    1.52
   3 -10  -2   19.03    1.57
  -3  10   2   22.07    1.46
  -3  10   2   19.07    1.66
   3 -10  -2   19.45    1.48
  -3  10   1  107.31    5.07
  -3  10   1  103.78    5.25
  -3  10   1  108.31    5.32
   3 -10  -1  116.11    5.29
   3 -10  -1  107.92    5.07
  -3  10   1  110.20    5.03
   3 -10  -1  107.25    4.89
   3 -10  -1  100.39    5.09
   3 -10  -1  102.32    4.99
  -3  10   1  111.81    4.84
  -3  10   0    6.70    0.66
  -3  10   0    4.46    0.83
   3 -10   0    5.21    0.75
  -3  10   0    5.40    0.85
   3 -10   0    4.99    0.78
  -3  10   0    4.19    0.73
   3 -10   0    6.11    0.76
   3 -10   0    5.54    0.83
  -3  10   0    4.92    0.95
  -3  10   0    5.56    0.80
  -3  10  -1   12.39    1.18
   3 -10   1   10.39    1.03
   3 -10   1   12.24    1.14
  -3  10  -1   10.38    1.04
   3 -10   1    8.01    1.05
  -3  10  -1   10.76    0.79
  -3  10  -1   10.44    1.07
   3 -10   1    9.55    0.89
  -3  10  -2   10.78    1.09
  -3  10  -2   12.55    1.18
   3 -10   2   10.18    1.09
   3 -10   2   11.43    1.18
  -3  10  -2   13.56    1.15
   3 -10   2   11.37    1.21
   3 -10   2    8.68    0.80
  -3  10  -3   37.65    2.21
   3 -10   3   33.32    2.28
  -3  10  -3   40.60    2.31
   3 -10   3   40.46    2.47
   3 -10   3   37.92    2.38
   3 -10   3   31.11    1.76
  -3  10  -4    1.36    0.58
  -3  10  -4    1.77    0.58
  -3  10  -4    0.66    0.55
   3 -10   4    2.47    0.86
   3 -10   4    2.23    0.76
   3 -10   4    1.82    0.73
  -3  10  -5   19.50    1.47
   3 -10   5   20.15    1.81
   3 -10   5   19.22    1.83
  -3  10  -5   20.24    1.42
  -3  10  -6    0.41    0.42
  -3  10  -6    0.06    0.41
  -3  10  -6   -0.34    0.48
   3 -10   6    0.15    0.62
  -3  10  -7    5.96    0.90
   3 -10   7    5.43    1.20
  -3  10  -7    5.43    0.74
  -3  10  -8    1.49    0.84
  -3  10  -8    0.70    0.49
   3 -10   8    0.19    0.73
  -3  10  -9   11.62    1.30
   3 -10   9    9.95    1.67
  -3  10  -9    7.75    1.37
  -3  10 -10   -0.47    0.54
   3 -10  10    0.20    0.79
  -3  10 -10    0.16    0.83
   3  -9  -9   20.37    1.85
  -3   9   9   23.31    2.27
  -3   9   9   21.19    2.10
  -3   9   8    8.43    1.30
  -3   9   8    8.80    1.38
  -3   9   8   10.10    1.50
   3  -9  -8    9.94    1.19
   3  -9  -8    9.78    1.24
  -3   9   7   14.03    1.59
  -3   9   7   14.02    1.57
  -3   9   7   11.49    1.59
   3  -9  -7   15.25    1.37
   3  -9  -7    8.90    1.42
   3  -9  -7   12.89    1.32
  -3   9   6   20.55    1.83
  -3   9   6   18.87    1.95
   3  -9  -6   23.35    1.65
  -3   9   6   18.19    1.60
   3  -9  -6   17.87    1.79
   3  -9  -6   22.89    1.71
  -3   9   6   19.54    1.73
  -3   9   5   35.85    2.39
   3  -9  -5   30.61    2.09
   3  -9  -5   36.34    2.15
   3  -9  -5   29.41    2.23
  -3   9   5   33.47    2.20
  -3   9   5   33.36    2.19
   3  -9  -5   36.12    2.33
   3  -9  -5   30.26    2.21
  -3   9   4    6.69    0.93
  -3   9   4    7.20    0.91
   3  -9  -4    6.76    0.89
   3  -9  -4    6.61    0.88
   3  -9  -4    4.59    0.85
  -3   9   4    5.05    0.83
   3  -9  -4    3.86    0.79
   3  -9  -4    5.21    0.91
  -3   9   4    5.68    0.87
  -3   9   3    3.97    0.72
   3  -9  -3    4.35    0.79
   3  -9  -3    4.32    0.74
   3  -9  -3    7.17    0.87
   3  -9  -3    4.64    0.63
   3  -9  -3    4.64    0.74
  -3   9   3    5.51    0.87
   3  -9  -3    4.20    0.82
  -3   9   3    4.80    0.78
   3  -9  -2   41.04    2.11
  -3   9   2   41.95    2.49
   3  -9  -2   41.86    2.39
  -3   9   2   40.03    2.32
   3  -9  -2   36.93    2.27
  -3   9   2   41.14    2.19
  -3   9   2   39.72    2.50
  -3   9   2   40.07    2.49
   3  -9  -2   38.00    2.19
  -3   9   1   15.09    1.37
  -3   9   1   15.08    1.02
   3  -9  -1   11.98    1.01
  -3   9   1   13.40    1.15
  -3   9   1   13.32    1.17
   3  -9  -1   16.51    1.33
  -3   9   1   12.09    1.21
   3  -9  -1   12.80    1.10
   3  -9  -1   15.21    1.25
   3  -9  -1   12.28    1.08
  -3   9   1   13.73    1.13
  -3   9   1   14.41    1.34
  -3   9   0    6.81    0.94
   3  -9   0    9.56    1.02
   3  -9   0    7.70    0.80
  -3   9   0    6.49    0.86
   3  -9   0    7.77    0.85
  -3   9   0    7.59    0.82
   3  -9   0    8.71    0.94
  -3   9   0    7.89    0.65
   3  -9   0    5.50    0.73
  -3   9   0    7.02    0.95
  -3   9   0    6.69    0.82
  -3   9  -1    4.73    0.71
  -3   9  -1    5.30    0.84
  -3   9  -1    5.61    0.74
  -3   9  -1    5.94    0.81
   3  -9   1    6.19    0.76
   3  -9   1    6.15    0.88
   3  -9   1    5.82    0.78
  -3   9  -1    6.15    0.52
   3  -9   1    5.89    0.63
  -3   9  -2   12.19    1.10
   3  -9   2   13.35    1.16
   3  -9   2   14.80    1.24
  -3   9  -2   13.51    1.14
  -3   9  -2   15.91    1.23
   3  -9   2   13.16    1.24
   3  -9   2   11.09    0.83
  -3   9  -3    8.29    0.86
  -3   9  -3    8.01    0.93
   3  -9   3    8.44    1.00
   3  -9   3    6.50    0.55
   3  -9   3    7.70    0.98
   3  -9   3    8.55    1.01
  -3   9  -4    4.99    0.71
   3  -9   4    4.29    0.88
  -3   9  -4    4.90    0.78
  -3   9  -4    3.71    0.61
  -3   9  -4    4.33    1.03
   3  -9   4    3.78    0.86
   3  -9   4    2.82    0.34
  -3   9  -5   68.97    3.17
  -3   9  -5   69.32    3.00
   3  -9   5   74.47    3.71
  -3   9  -5   69.97    3.73
  -3   9  -5   73.26    3.28
   3  -9   5   69.93    3.65
   3  -9   5   53.51    2.58
  -3   9  -5   79.17    3.44
   3  -9   5   48.11    2.52
  -3   9  -6    2.71    0.55
  -3   9  -6    3.30    0.57
  -3   9  -6    4.01    0.74
   3  -9   6    2.95    0.91
   3  -9   6    3.09    0.42
   3  -9   6    3.91    0.97
  -3   9  -7    5.22    0.68
  -3   9  -7    5.67    0.85
   3  -9   7    7.13    1.25
  -3   9  -8   18.51    1.57
   3  -9   8   18.71    1.99
  -3   9  -8   19.41    1.83
  -3   9  -8   17.60    1.62
   3  -9   9    9.10    1.55
  -3   9  -9    9.95    1.18
   3  -9   9    9.41    1.53
  -3   9  -9   10.86    1.45
   3  -9  10    1.31    0.89
  -3   9 -10    3.68    0.87
   3  -9  10    2.82    1.16
  -3   9 -10    3.87    1.00
  -3   9 -11    1.98    0.93
  -3   8  10   18.39    1.91
  -3   8  10   17.32    1.97
   3  -8 -10   18.84    1.79
  -3   8   9    2.89    0.88
  -3   8   9    3.25    0.98
   3  -8  -9    2.00    0.73
   3  -8  -9    2.36    0.74
  -3   8   9    2.74    0.93
  -3   8   8   22.06    1.91
  -3   8   8   20.36    1.96
  -3   8   8   19.82    2.01
   3  -8  -8   24.96    1.76
   3  -8  -8   20.21    2.01
   3  -8  -8   21.42    1.74
  -3   8   7    0.48    0.69
  -3   8   7    0.29    0.62
   3  -8  -7    0.43    0.58
  -3   8   7   -0.25    0.57
   3  -8  -7   -0.26    0.69
   3  -8  -7    0.10    0.53
  -3   8   6   78.96    4.41
   3  -8  -6   87.10    3.96
   3  -8  -6   70.16    4.09
  -3   8   6   80.20    4.17
   3  -8  -6   78.42    4.14
   3  -8  -6   84.46    4.03
  -3   8   6   70.05    3.87
  -3   8   6   81.29    4.20
   3  -8  -6   69.48    4.01
  -3   8   5    9.09    1.13
   3  -8  -5    9.91    1.06
  -3   8   5   10.48    1.22
  -3   8   5   12.40    1.22
  -3   8   5   12.24    1.43
   3  -8  -5   12.11    1.09
   3  -8  -5   11.99    1.22
   3  -8  -5   10.04    1.09
   3  -8  -5    9.37    1.11
  -3   8   5    8.45    1.05
   3  -8  -5    9.60    1.14
   3  -8  -4  109.43    5.07
   3  -8  -4  105.04    4.97
  -3   8   4  113.83    5.02
   3  -8  -4  116.62    4.99
   3  -8  -4  100.69    5.00
  -3   8   4  104.38    5.01
   3  -8  -4   99.29    4.93
  -3   8   4  106.36    5.03
  -3   8   4  105.90    5.06
   3  -8  -4   93.86    4.87
   3  -8  -3   31.57    1.94
  -3   8   3   28.49    2.00
   3  -8  -3   33.40    1.95
   3  -8  -3   30.74    1.94
  -3   8   3   33.66    1.98
  -3   8   3   33.52    1.94
  -3   8   3   28.30    1.98
   3  -8  -3   29.51    1.82
   3  -8  -3   29.43    1.93
   3  -8  -2    0.61    0.34
  -3   8   2    0.52    0.37
  -3   8   2    0.36    0.49
   3  -8  -2    1.80    0.52
  -3   8   2    1.11    0.53
   3  -8  -2    1.07    0.34
  -3   8   2    1.04    0.43
  -3   8   2    0.42    0.35
   3  -8  -2    0.59    0.37
  -3   8   2    0.36    0.43
  -3   8   1    2.21    0.41
  -3   8   1    1.70    0.55
  -3   8   1    2.17    0.49
   3  -8  -1    2.50    0.57
  -3   8   1    3.38    0.63
   3  -8  -1    2.59    0.43
   3  -8  -1    1.98    0.44
  -3   8   1    2.57    0.51
   3  -8  -1    2.77    0.57
   3  -8  -1    1.10    0.38
  -3   8   1    2.92    0.64
  -3   8   1    2.45    0.51
  -3   8   0    7.51    0.86
   3  -8   0    5.85    0.76
  -3   8   0    6.90    0.76
   3  -8   0    6.28    0.82
  -3   8   0    7.52    0.85
   3  -8   0    6.84    0.68
   3  -8   0    7.97    0.78
  -3   8   0    8.97    0.82
  -3   8   0    7.63    0.59
   3  -8   0    5.54    0.61
  -3   8   0    7.28    0.92
  -3   8   0    7.58    0.80
  -3   8  -1    4.37    0.66
  -3   8  -1    5.52    0.74
  -3   8  -1    5.60    0.44
   3  -8   1    5.79    0.81
  -3   8  -1    5.88    0.75
   3  -8   1    5.20    0.51
   3  -8   1    3.95    0.62
   3  -8   1    7.16    0.77
  -3   8  -1    6.79    0.75
   3  -8   1    5.20    0.72
  -3   8  -2    0.48    0.31
  -3   8  -2   -0.15    0.36
  -3   8  -2   -0.06    0.41
   3  -8   2   -0.29    0.38
   3  -8   2    0.16    0.36
   3  -8   2   -0.08    0.39
   3  -8   2    0.46    0.19
  -3   8  -3   61.86    2.73
   3  -8   3   58.19    2.89
   3  -8   3   57.17    2.90
  -3   8  -3   64.68    2.67
   3  -8   3   64.05    3.01
  -3   8  -4    1.02    0.43
   3  -8   4    1.60    0.61
  -3   8  -4    1.10    0.42
   3  -8   4    0.42    0.13
  -3   8  -4    0.82    0.71
   3  -8   4    0.80    0.57
  -3   8  -4    1.19    0.46
  -3   8  -4    1.26    0.52
   3  -8   4    0.60    0.14
  -3   8  -5   21.16    1.35
   3  -8   5   18.67    1.63
  -3   8  -5   23.39    1.54
  -3   8  -5   21.30    1.49
  -3   8  -5   22.60    1.44
   3  -8   5   14.31    0.80
   3  -8   5   13.42    0.83
   3  -8   5   18.00    1.57
  -3   8  -5   17.48    1.61
  -3   8  -5   18.91    1.14
  -3   8  -6   44.54    2.21
  -3   8  -6   49.64    2.29
  -3   8  -6   45.68    2.54
   3  -8   6   49.35    3.08
  -3   8  -6   47.40    2.96
  -3   8  -6   55.18    2.81
  -3   8  -6   53.94    2.68
   3  -8   6   48.40    3.01
   3  -8   6   41.97    1.99
  -3   8  -6   49.15    2.70
   3  -8   6   39.72    2.07
  -3   8  -7    0.36    0.31
  -3   8  -7    0.35    0.48
  -3   8  -7    0.92    0.31
   3  -8   7   -0.44    0.69
  -3   8  -7    0.99    0.69
   3  -8   7    1.49    0.86
   3  -8   7    0.17    0.31
  -3   8  -8   61.58    3.28
   3  -8   8   53.66    3.64
   3  -8   8   52.63    3.63
  -3   8  -8   61.79    3.50
  -3   8  -8   56.95    3.22
  -3   8  -9    0.11    0.51
   3  -8   9    0.17    0.78
   3  -8   9   -0.35    0.80
  -3   8  -9   -0.13    0.67
  -3   8  -9    0.51    0.59
  -3   8 -10   22.92    1.88
   3  -8  10   20.35    2.19
   3  -8  10   20.32    2.23
  -3   8 -10   22.94    2.05
  -3   8 -11    0.93    0.62
   3  -8  11    0.39    0.79
   3  -8  11    0.62    0.86
  -3   8 -11    1.41    0.81
  -3   8 -12    9.68    1.47
  -3   7  11    7.53    1.29
  -3   7  11    6.85    1.34
  -3   7  10   20.05    2.06
   3  -7 -10   23.32    1.78
   3  -7 -10   19.47    1.76
  -3   7  10   16.36    1.97
  -3   7   9    4.96    1.09
  -3   7   9    4.98    1.08
   3  -7  -9    6.39    0.96
   3  -7  -9    3.59    1.09
   3  -7  -9    6.44    1.02
  -3   7   8    5.39    0.87
  -3   7   8    6.21    1.14
   3  -7  -8    6.74    0.96
   3  -7  -8    7.17    0.93
   3  -7  -8    5.54    1.03
  -3   7   8    5.88    1.09
  -3   7   7   22.28    2.02
   3  -7  -7   25.84    1.80
   3  -7  -7   28.08    1.75
   3  -7  -7   25.07    1.97
  -3   7   7   24.45    1.99
  -3   7   7   22.93    1.68
   3  -7  -6   53.57    3.12
  -3   7   6   54.04    3.39
  -3   7   6   62.21    3.25
   3  -7  -6   58.02    2.95
   3  -7  -6   55.01    3.16
  -3   7   6   59.27    3.17
   3  -7  -6   55.28    3.01
   3  -7  -6   51.82    2.98
  -3   7   6   53.38    3.20
  -3   7   5   40.52    2.80
   3  -7  -5   44.32    2.54
  -3   7   5   45.15    2.71
   3  -7  -5   45.95    2.44
   3  -7  -5   40.77    2.55
  -3   7   5   46.65    2.61
   3  -7  -5   45.62    2.53
   3  -7  -5   47.66    2.65
   3  -7  -5   47.48    2.56
  -3   7   5   39.84    2.61
  -3   7   5   38.86    2.48
   3  -7  -4   71.42    3.32
   3  -7  -4   62.10    3.30
  -3   7   4   66.76    3.37
   3  -7  -4   63.64    3.32
  -3   7   4   70.00    3.35
   3  -7  -4   67.59    3.35
   3  -7  -4   64.99    3.36
  -3   7   4   69.93    3.44
  -3   7   4   64.96    3.39
   3  -7  -4   60.62    3.23
   3  -7  -3    6.14    0.65
   3  -7  -3    5.94    0.73
  -3   7   3    5.52    0.72
   3  -7  -3    5.62    0.68
   3  -7  -3    8.12    0.79
   3  -7  -3    6.36    0.71
   3  -7  -3    5.41    0.70
  -3   7   3    4.59    0.76
  -3   7   3    5.34    0.71
  -3   7   2    0.82    0.36
   3  -7  -2    0.89    0.29
   3  -7  -2    0.72    0.39
  -3   7   2    0.75    0.40
  -3   7   2    0.55    0.40
   3  -7  -2    1.01    0.41
   3  -7  -2    0.55    0.23
  -3   7   2    1.12    0.39
  -3   7   2    0.96    0.35
   3  -7  -2    0.84    0.35
  -3   7   2    1.24    0.46
  -3   7   1    4.92    0.52
  -3   7   1    5.25    0.64
  -3   7   1    6.34    0.76
   3  -7  -1    4.99    0.66
   3  -7  -1    4.97    0.52
   3  -7  -1    4.89    0.58
  -3   7   1    4.83    0.61
   3  -7  -1    4.81    0.56
  -3   7   1    4.84    0.76
  -3   7   1    6.83    0.70
  -3   7   0   76.56    3.76
   3  -7   0   73.81    3.48
  -3   7   0   79.16    3.74
  -3   7   0   78.18    3.61
   3  -7   0   82.44    3.82
   3  -7   0   77.88    3.63
  -3   7   0   77.34    3.69
  -3   7   0   78.65    3.65
   3  -7   0   76.59    3.41
   3  -7   0   76.05    3.73
  -3   7   0   78.57    3.35
  -3   7   0   76.16    3.89
  -3   7  -1   25.36    1.59
   3  -7   1   25.43    1.49
  -3   7  -1   26.79    1.58
  -3   7  -1   24.15    1.49
   3  -7   1   29.10    1.77
   3  -7   1   24.28    1.52
   3  -7   1   24.64    1.61
  -3   7  -1   28.62    1.59
  -3   7  -1   23.16    1.56
   3  -7   1   23.52    1.21
  -3   7  -1   24.37    1.15
  -3   7  -2   23.30    1.43
  -3   7  -2   24.54    1.32
   3  -7   2   21.03    1.44
  -3   7  -2   20.32    1.36
  -3   7  -2   24.03    1.42
   3  -7   2   20.50    1.59
   3  -7   2   18.69    1.41
   3  -7   2   21.58    1.51
  -3   7  -2   20.76    1.44
  -3   7  -3   45.86    2.43
  -3   7  -3   51.68    2.44
   3  -7   3   49.28    2.69
  -3   7  -3   49.36    2.43
   3  -7   3   41.92    2.72
  -3   7  -3   48.74    2.48
   3  -7   3   49.64    2.68
   3  -7   3   48.81    2.69
  -3   7  -4   36.65    1.89
  -3   7  -4   34.63    1.95
  -3   7  -4   36.65    2.39
   3  -7   4   33.53    2.22
  -3   7  -4   35.41    2.01
   3  -7   4   35.18    2.23
  -3   7  -4   35.61    2.10
  -3   7  -5   36.86    2.02
  -3   7  -5   34.17    2.32
   3  -7   5   40.62    2.45
   3  -7   5   27.64    1.47
  -3   7  -5   42.03    2.11
   3  -7   5   37.73    2.33
  -3   7  -5   40.49    2.16
   3  -7   5   31.71    1.45
  -3   7  -5   40.20    1.75
  -3   7  -6  116.47    5.03
  -3   7  -6  117.92    5.06
  -3   7  -6  122.83    5.54
  -3   7  -6  126.66    5.90
   3  -7   6  120.65    5.98
  -3   7  -6  127.21    5.70
  -3   7  -6  128.27    5.58
   3  -7   6  126.98    6.01
  -3   7  -6  132.68    5.67
   3  -7   6  106.63    5.01
   3  -7   6  122.86    4.94
  -3   7  -7   24.44    1.28
  -3   7  -7   27.96    1.84
   3  -7   7   27.19    2.24
  -3   7  -7   28.94    2.07
  -3   7  -7   27.30    1.94
  -3   7  -7   23.72    1.25
  -3   7  -7   26.70    1.83
   3  -7   7   27.76    2.14
  -3   7  -7   28.15    1.89
   3  -7   7   26.96    1.47
  -3   7  -8   35.21    2.31
  -3   7  -8   38.37    2.46
  -3   7  -8   38.67    2.52
   3  -7   8   37.25    2.72
  -3   7  -8   32.29    2.18
   3  -7   8   34.70    2.65
   3  -7   8   36.33    1.99
   3  -7   9   38.39    2.18
  -3   7  -9   39.12    2.56
  -3   7  -9   36.67    2.60
   3  -7   9   35.79    2.81
   3  -7   9   32.97    2.74
  -3   7  -9   37.75    2.58
  -3   7  -9   39.52    2.40
  -3   7 -10   38.38    2.62
   3  -7  10   32.21    2.84
  -3   7 -10   40.38    2.66
   3  -7  10   32.37    2.78
  -3   7 -11    9.05    1.30
   3  -7  11    7.37    1.44
   3  -7  11    9.53    1.62
  -3   7 -11    7.95    1.23
  -3   6  11   15.00    1.84
   3  -6 -11   20.16    1.69
   3  -6 -11   16.20    1.68
  -3   6  11   18.05    2.04
  -3   6  11   18.98    1.66
   3  -6 -10    6.70    1.06
  -3   6  10    9.74    1.12
  -3   6  10    5.76    1.16
   3  -6 -10    8.54    1.08
   3  -6 -10    7.79    1.26
  -3   6  10    7.62    1.35
  -3   6   9   11.87    1.48
   3  -6  -9   15.47    1.29
   3  -6  -9   13.73    1.34
  -3   6   9   14.06    1.28
   3  -6  -9   11.36    1.45
  -3   6   9   12.20    1.22
   3  -6  -9   11.62    1.29
  -3   6   9   14.46    1.62
  -3   6   8    6.64    1.15
   3  -6  -8    8.69    0.92
  -3   6   8    5.75    0.88
   3  -6  -8    8.07    1.11
   3  -6  -8    5.71    0.88
   3  -6  -8    8.49    1.07
  -3   6   8    6.03    1.08
  -3   6   7    9.86    1.29
   3  -6  -7   14.31    1.12
   3  -6  -7   11.54    1.23
  -3   6   7   11.46    1.32
   3  -6  -7   11.22    1.13
  -3   6   7   11.40    1.11
   3  -6  -7   10.87    1.23
   3  -6  -7   10.95    1.14
  -3   6   7   11.49    1.32
  -3   6   6    0.60    0.66
  -3   6   6    0.24    0.60
   3  -6  -6    0.78    0.45
   3  -6  -6    1.01    0.60
   3  -6  -6    0.63    0.52
   3  -6  -6    0.09    0.78
  -3   6   6    0.95    0.55
   3  -6  -6    1.84    0.50
  -3   6   5   20.50    1.71
  -3   6   5   21.18    1.48
   3  -6  -5   21.67    1.38
   3  -6  -5   18.73    1.44
   3  -6  -5   20.83    1.43
   3  -6  -5   19.94    1.42
   3  -6  -5   21.54    1.52
  -3   6   5   20.82    1.58
  -3   6   5   19.40    1.46
   3  -6  -5   20.04    1.40
   3  -6  -4    0.59    0.35
   3  -6  -4    0.13    0.33
  -3   6   4    0.33    0.45
   3  -6  -4    0.90    0.35
   3  -6  -4    0.44    0.33
  -3   6   4    0.51    0.39
  -3   6   4    0.42    0.36
   3  -6  -4    0.56    0.38
  -3   6   4    0.07    0.37
  -3   6   4    0.16    0.38
   3  -6  -4    0.41    0.32
   3  -6  -3    1.81    0.36
   3  -6  -3    2.23    0.48
   3  -6  -3    2.29    0.43
   3  -6  -3    1.05    0.35
   3  -6  -3    1.20    0.33
  -3   6   3    1.82    0.43
   3  -6  -3    1.05    0.36
  -3   6   3    1.20    0.45
  -3   6   3    1.22    0.42
   3  -6  -2    0.06    0.28
  -3   6   2    0.25    0.29
   3  -6  -2   -0.11    0.27
   3  -6  -2    0.14    0.16
  -3   6   2   -0.16    0.29
   3  -6  -2   -0.07    0.19
   3  -6  -2    0.19    0.25
  -3   6   2    0.52    0.29
  -3   6   2    0.08    0.35
  -3   6   2    0.26    0.28
  -3   6   1   52.41    2.52
   3  -6  -1   46.46    2.23
  -3   6   1   48.56    2.40
   3  -6  -1   50.44    2.54
  -3   6   1   50.33    2.47
   3  -6  -1   50.69    2.39
   3  -6  -1   44.65    2.29
  -3   6   1   48.81    2.31
  -3   6   1   54.54    2.72
  -3   6   0   28.91    1.68
   3  -6   0   30.23    1.45
   3  -6   0   29.99    1.55
  -3   6   0   29.78    1.75
   3  -6   0   29.34    1.75
  -3   6   0   29.86    1.64
   3  -6   0   29.54    1.80
   3  -6   0   28.71    1.63
  -3   6   0   30.85    1.90
  -3   6   0   32.74    1.78
  -3   6   0   31.82    1.43
   3  -6   1   35.23    1.73
  -3   6  -1   34.66    1.79
  -3   6  -1   32.83    1.73
   3  -6   1   31.64    1.90
   3  -6   1   36.06    1.80
   3  -6   1   35.25    1.91
  -3   6  -1   35.18    1.87
  -3   6  -1   28.08    1.29
  -3   6  -2   86.74    3.85
  -3   6  -2   86.62    3.73
   3  -6   2   84.20    3.95
  -3   6  -2   86.82    3.83
  -3   6  -2   84.04    3.88
   3  -6   2   85.96    4.14
  -3   6  -2   86.96    3.82
   3  -6   2   80.14    3.92
   3  -6   2   74.04    3.96
  -3   6  -3  108.46    4.74
  -3   6  -3  110.36    4.79
   3  -6   3  106.77    5.04
  -3   6  -3  110.76    4.73
  -3   6  -3  107.64    4.91
   3  -6   3  102.83    5.13
  -3   6  -3  109.55    4.82
   3  -6   3  106.26    5.02
  -3   6  -3  111.42    4.97
  -3   6  -4   31.83    1.61
  -3   6  -4   30.60    2.06
  -3   6  -4   31.46    1.80
   3  -6   4   30.77    2.04
  -3   6  -4   31.21    1.81
   3  -6   4   30.87    2.00
  -3   6  -5  170.34    6.92
  -3   6  -5  179.83    7.24
   3  -6   5  166.35    7.27
  -3   6  -5  169.69    6.88
   3  -6   5  155.83    7.15
  -3   6  -5  169.31    6.38
  -3   6  -6   12.18    0.69
  -3   6  -6   11.40    0.67
  -3   6  -6   14.07    1.19
  -3   6  -6   11.69    1.12
   3  -6   6   13.61    1.36
  -3   6  -6   14.35    1.33
   3  -6   6   13.29    1.42
   3  -6   6   13.69    0.84
   3  -6   7   85.94    3.95
  -3   6  -7   93.89    4.50
   3  -6   7   81.81    4.72
  -3   6  -7   88.88    4.50
  -3   6  -7   91.76    4.44
   3  -6   7   85.59    4.68
  -3   6  -7   88.15    4.19
  -3   6  -8    0.11    0.48
  -3   6  -8    0.30    0.57
   3  -6   8    0.46    0.67
   3  -6   8    0.14    0.59
  -3   6  -8    0.63    0.59
  -3   6  -8    0.92    0.61
  -3   6  -8    0.52    0.51
   3  -6   8    0.43    0.37
  -3   6  -9   83.53    4.15
  -3   6  -9   85.44    4.55
  -3   6  -9   85.54    4.43
   3  -6   9   84.12    4.08
   3  -6   9   80.27    4.75
  -3   6  -9   87.70    4.43
   3  -6   9   80.27    4.79
  -3   6 -10    0.96    0.79
   3  -6  10    0.34    0.75
   3  -6  10    0.53    0.83
  -3   6 -10    0.68    0.64
   3  -6  10    0.78    0.53
  -3   6 -11   11.41    1.52
   3  -6  11   10.96    1.69
  -3   6 -11   13.37    1.46
   3  -5 -12    1.77    0.74
  -3   5  11   16.52    1.55
   3  -5 -11   16.43    1.48
  -3   5  11   15.96    1.86
   3  -5 -11   15.59    1.74
   3  -5 -11   12.77    1.46
   3  -5 -11   12.48    1.44
  -3   5  10    3.61    0.79
  -3   5  10    4.16    0.96
   3  -5 -10    3.65    0.83
   3  -5 -10    4.39    0.79
   3  -5 -10    5.34    1.03
   3  -5 -10    1.89    0.68
  -3   5  10    4.10    1.00
   3  -5  -9   26.22    1.95
   3  -5  -9   29.91    1.89
   3  -5  -9   28.62    2.15
   3  -5  -9   27.35    2.26
  -3   5   9   31.36    2.37
  -3   5   9   27.02    1.87
   3  -5  -9   26.49    1.96
  -3   5   9   28.08    2.23
  -3   5   9   31.79    1.97
   3  -5  -8    0.11    0.50
  -3   5   8    0.30    0.44
  -3   5   8    1.25    0.72
   3  -5  -8    0.43    0.47
  -3   5   8    0.23    0.56
   3  -5  -8   -0.11    0.56
   3  -5  -8    0.09    0.53
   3  -5  -8    0.10    0.47
  -3   5   8    1.30    0.73
  -3   5   7    0.75    0.35
  -3   5   7   -0.24    0.67
   3  -5  -7   -0.06    0.43
   3  -5  -7    0.46    0.48
  -3   5   7    0.58    0.52
  -3   5   7    0.29    0.54
   3  -5  -7   -0.32    0.54
  -3   5   7    0.37    0.40
   3  -5  -7   -0.94    0.64
   3  -5  -7    0.40    0.46
   3  -5  -7    0.19    0.50
   3  -5  -6    7.72    0.86
  -3   5   6    6.05    0.98
   3  -5  -6    8.84    0.78
  -3   5   6    8.27    0.96
   3  -5  -6    6.20    0.78
  -3   5   6    6.87    0.81
   3  -5  -6    6.44    0.86
   3  -5  -6    6.74    0.81
   3  -5  -6    6.68    0.84
  -3   5   6    6.72    0.96
  -3   5   6    8.35    0.73
  -3   5   5    3.30    0.70
   3  -5  -5    4.02    0.52
   3  -5  -5    3.12    0.56
  -3   5   5    3.43    0.63
   3  -5  -5    4.03    0.56
   3  -5  -5    3.58    0.59
   3  -5  -5    3.21    0.61
   3  -5  -5    3.66    0.57
  -3   5   5    2.21    0.58
  -3   5   4    0.91    0.51
   3  -5  -4    1.06    0.32
   3  -5  -4    1.09    0.39
  -3   5   4    0.88    0.42
   3  -5  -4    0.63    0.33
  -3   5   4    0.71    0.37
   3  -5  -4    0.44    0.33
  -3   5   4    0.77    0.35
   3  -5  -4    1.25    0.42
  -3   5   4    0.89    0.37
   3  -5  -4    0.86    0.31
   3  -5  -4    1.20    0.42
   3  -5  -3   22.69    1.26
   3  -5  -3   19.49    1.16
  -3   5   3   19.26    1.30
   3  -5  -3   20.11    1.30
  -3   5   3   19.55    1.29
   3  -5  -3   18.38    1.26
   3  -5  -3   20.10    1.26
  -3   5   3   20.74    1.39
   3  -5  -3   18.76    1.11
   3  -5  -2    1.29    0.35
  -3   5   2    0.99    0.30
   3  -5  -2    1.41    0.24
   3  -5  -2    1.90    0.37
   3  -5  -2    0.88    0.18
  -3   5   2    1.37    0.33
  -3   5   2    1.55    0.36
  -3   5   2    0.81    0.30
   3  -5  -2    1.43    0.31
  -3   5   2    1.50    0.42
  -3   5   1   76.33    3.48
   3  -5  -1   79.44    3.60
  -3   5   1   73.30    3.56
   3  -5  -1   74.91    3.42
   3  -5  -1   80.67    3.39
  -3   5   1   80.69    3.43
   3  -5  -1   77.30    3.29
  -3   5   1   79.57    3.78
  -3   5   1   78.84    3.56
   3  -5   0  168.29    7.47
   3  -5   0  182.29    7.24
  -3   5   0  170.98    7.32
   3  -5   0  180.98    7.31
  -3   5   0  173.43    7.08
  -3   5  -1  212.05    8.31
   3  -5   1  198.57    8.47
  -3   5  -1  198.29    8.47
   3  -5   1  195.74    8.66
   3  -5   1  204.30    8.48
  -3   5  -1  209.45    8.76
  -3   5  -2    0.77    0.29
  -3   5  -2    0.72    0.35
   3  -5   2    0.64    0.38
  -3   5  -2    0.74    0.24
   3  -5   2    0.34    0.31
  -3   5  -2    0.58    0.28
   3  -5   2    0.37    0.30
  -3   5  -3  497.68   20.24
  -3   5  -3  503.65   20.42
   3  -5   3  502.61   20.69
  -3   5  -3  507.72   20.24
  -3   5  -3  510.44   20.56
  -3   5  -3  525.78   20.42
   3  -5   3  500.81   20.60
   3  -5   4    1.04    0.13
  -3   5  -4    0.86    0.25
  -3   5  -4    0.46    0.35
  -3   5  -4    0.44    0.46
  -3   5  -4    0.52    0.35
   3  -5   4    0.53    0.46
  -3   5  -5  124.12    5.38
  -3   5  -5  118.61    5.27
   3  -5   5  120.41    5.53
  -3   5  -5  124.96    5.20
   3  -5   5  114.57    5.40
   3  -5   5  108.66    4.68
  -3   5  -5  113.63    5.18
  -3   5  -5  105.90    4.56
  -3   5  -6   32.78    2.10
  -3   5  -6   33.59    2.09
   3  -5   6   30.78    2.24
  -3   5  -6   32.12    2.00
   3  -5   6   29.21    2.15
   3  -5   6   30.47    1.62
  -3   5  -6   31.75    1.99
  -3   5  -7   72.27    3.89
   3  -5   7   71.62    4.10
  -3   5  -7   72.37    3.73
  -3   5  -7   78.66    3.83
   3  -5   7   66.91    3.95
   3  -5   7   69.53    3.35
  -3   5  -7   72.34    3.47
  -3   5  -7   71.22    3.72
  -3   5  -8   18.97    1.65
  -3   5  -8   18.40    1.53
  -3   5  -8   18.69    1.53
  -3   5  -8   17.82    1.54
   3  -5   8   16.36    1.78
   3  -5   8   16.14    1.23
  -3   5  -8   17.52    1.44
  -3   5  -8   15.56    1.22
   3  -5   8   15.70    1.64
  -3   5  -9   20.31    1.88
   3  -5   9   21.78    2.05
   3  -5   9   19.44    1.48
  -3   5  -9   20.11    1.61
  -3   5 -10   28.80    2.40
   3  -5  10   29.96    2.55
   3  -5  10   30.39    2.04
  -3   5 -10   30.45    2.10
  -3   5 -11    1.79    0.88
  -3   5 -11    2.46    0.80
   3  -5  12    3.79    1.23
  -3   4  12    3.88    0.97
   3  -4 -12    4.83    1.08
  -3   4  12    3.44    1.11
  -3   4  11   -0.23    0.59
   3  -4 -11    1.08    0.71
   3  -4 -11   -0.11    0.57
  -3   4  11    0.50    0.68
  -3   4  10   10.27    1.18
   3  -4 -10    9.80    1.26
  -3   4  10   10.97    1.24
   3  -4 -10    7.86    1.07
  -3   4  10    7.84    1.28
  -3   4  10    9.40    1.06
   3  -4  -9   29.21    2.14
  -3   4   9   31.78    2.12
   3  -4  -9   27.94    2.24
  -3   4   9   31.25    2.38
   3  -4  -9   31.49    2.10
  -3   4   9   29.92    1.96
  -3   4   9   35.16    2.42
  -3   4   9   29.27    2.00
  -3   4   8   14.57    1.45
   3  -4  -8   13.06    1.08
  -3   4   8   14.70    1.27
   3  -4  -8   13.00    1.19
   3  -4  -8   12.83    1.26
  -3   4   8   11.33    1.32
   3  -4  -8   12.79    1.36
  -3   4   8   12.94    1.17
   3  -4  -8   10.50    1.14
  -3   4   8   13.37    1.44
  -3   4   8   13.86    1.15
  -3   4   7    0.11    0.44
  -3   4   7   -0.45    0.56
   3  -4  -7    0.06    0.35
   3  -4  -7    0.18    0.41
  -3   4   7   -0.63    0.58
  -3   4   7    0.13    0.35
   3  -4  -7   -0.08    0.37
  -3   4   7   -0.22    0.39
   3  -4  -7    0.08    0.36
   3  -4  -7    0.84    0.47
  -3   4   6    0.61    0.30
  -3   4   6    0.63    0.48
  -3   4   6    1.15    0.49
   3  -4  -6    0.77    0.31
   3  -4  -6    0.42    0.37
   3  -4  -6    0.61    0.36
   3  -4  -6    1.03    0.42
  -3   4   6    0.41    0.38
   3  -4  -6    0.70    0.43
   3  -4  -6    0.66    0.40
  -3   4   6    0.58    0.45
  -3   4   5   28.56    1.96
   3  -4  -5   30.11    1.77
   3  -4  -5   27.06    1.55
   3  -4  -5   25.47    1.61
  -3   4   5   28.00    1.75
  -3   4   5   29.43    1.87
   3  -4  -5   28.33    1.82
  -3   4   5   31.81    1.53
  -3   4   4    0.28    0.38
   3  -4  -4    0.89    0.26
   3  -4  -4    0.25    0.23
  -3   4   4    0.07    0.29
   3  -4  -4   -0.07    0.29
  -3   4   4    0.56    0.30
  -3   4   3   32.14    1.76
   3  -4  -3   31.99    1.60
   3  -4  -3   26.97    1.46
   3  -4  -3   33.10    1.87
  -3   4   3   33.19    1.83
  -3   4   2   26.33    1.79
   3  -4  -2   29.74    1.22
  -3   4   2   31.68    1.48
   3  -4  -2   30.89    1.52
   3  -4  -2   25.66    1.26
  -3   4   2   30.68    1.57
  -3   4   2   33.43    1.77
   3  -4  -2   30.38    1.74
   3  -4  -2   23.95    1.24
   3  -4  -1   52.20    2.35
  -3   4   1   58.71    2.55
   3  -4  -1   57.53    2.63
   3  -4  -1   58.23    2.47
  -3   4   1   56.34    2.52
  -3   4   0  183.00    6.89
   3  -4   0  171.01    7.02
  -3   4   0  170.52    7.09
   3  -4   0  168.59    7.22
   3  -4   0  175.13    7.03
   3  -4   0  159.93    7.21
  -3   4   0  162.24    6.89
  -3   4  -1  386.60   14.91
   3  -4   1  374.68   15.09
  -3   4  -1  359.78   15.06
   3  -4   1  355.72   15.21
  -3   4  -1  370.27   14.92
   3  -4   1  365.19   15.02
   3  -4   1  377.09   15.19
  -3   4  -1  391.81   15.34
  -3   4  -2  220.38    9.38
  -3   4  -2  226.94    9.27
   3  -4   2  220.37    9.43
  -3   4  -2  225.74    9.38
  -3   4  -2  228.39    9.20
   3  -4   2  228.25    9.36
   3  -4   2  212.82    9.41
  -3   4  -2  230.48    9.49
  -3   4  -3   80.91    3.33
  -3   4  -3   85.10    3.70
   3  -4   3   87.09    3.87
  -3   4  -3   86.41    3.78
  -3   4  -3   88.42    3.62
   3  -4   3   84.09    3.76
  -3   4  -3   79.17    3.64
   3  -4   3   86.31    3.77
   3  -4   3   70.22    3.11
  -3   4  -4  355.16   14.76
  -3   4  -4  349.34   14.79
  -3   4  -4  390.68   15.42
   3  -4   4  390.06   15.60
  -3   4  -4  377.03   14.75
  -3   4  -4  397.78   15.46
  -3   4  -4  406.83   15.30
   3  -4   4  381.03   15.46
   3  -4   4  374.25   14.79
  -3   4  -4  376.62   15.26
  -3   4  -5   14.19    1.14
  -3   4  -5   11.07    1.12
  -3   4  -5   13.00    1.11
  -3   4  -5   11.55    1.16
   3  -4   5   12.33    1.21
   3  -4   5   10.67    1.18
  -3   4  -5   12.64    1.06
   3  -4   5   12.31    0.79
   3  -4   5    9.45    1.09
  -3   4  -6   90.13    4.51
  -3   4  -6   85.94    4.23
   3  -4   6   89.10    4.60
  -3   4  -6   93.28    4.36
   3  -4   6   85.43    4.46
   3  -4   6   79.49    4.47
  -3   4  -6   87.10    4.21
   3  -4   6   88.72    3.90
  -3   4  -6   84.88    3.90
   3  -4   7    1.98    0.77
   3  -4   7    3.04    0.74
  -3   4  -7    1.30    0.61
  -3   4  -7    2.10    0.60
  -3   4  -7    2.64    0.60
  -3   4  -7    1.58    0.52
  -3   4  -7    2.92    0.47
   3  -4   7    2.63    0.49
  -3   4  -8   69.34    3.82
   3  -4   8   65.62    3.88
  -3   4  -8   63.25    3.32
  -3   4  -8   64.61    3.61
   3  -4   8   63.66    3.77
  -3   4  -8   63.82    3.49
   3  -4   8   61.55    3.18
  -3   4  -8   60.02    3.27
   3  -4   9   -0.16    0.43
  -3   4  -9    0.59    0.63
  -3   4  -9    0.33    0.55
  -3   4 -10   29.53    2.41
   3  -4  10   26.88    2.45
   3  -4  10   26.37    1.91
  -3   4 -10   28.65    1.93
  -3   4 -11    1.74    0.92
   3  -4  11    0.96    0.88
   3  -4  11    3.46    0.83
   3  -4  12    4.96    1.30
  -3   3  13   -0.44    0.83
  -3   3  12    4.61    1.03
   3  -3 -12    5.95    1.10
   3  -3 -12    7.81    1.21
   3  -3 -12    3.33    0.86
  -3   3  12    7.97    1.42
  -3   3  11    0.99    0.65
  -3   3  11    1.00    0.70
   3  -3 -11    0.37    0.55
   3  -3 -11    2.15    0.75
  -3   3  11    0.18    0.59
   3  -3 -11    0.65    0.55
  -3   3  11    2.44    0.91
   3  -3 -10    2.90    0.85
  -3   3  10    3.39    0.86
  -3   3  10    2.67    0.73
   3  -3 -10    5.39    0.91
  -3   3  10    3.18    0.76
   3  -3 -10    2.47    0.71
  -3   3  10    4.38    0.87
  -3   3  10    2.97    0.90
   3  -3 -10    1.95    0.73
  -3   3   9    0.10    0.44
   3  -3  -9    0.35    0.52
  -3   3   9   -0.11    0.56
   3  -3  -9    0.60    0.55
  -3   3   9    0.10    0.50
  -3   3   9    1.29    0.49
   3  -3  -9    0.49    0.49
  -3   3   9   -0.80    0.63
  -3   3   8    5.97    0.84
  -3   3   8    5.55    0.98
   3  -3  -8    6.20    0.84
  -3   3   8    8.00    1.06
   3  -3  -8    5.01    0.78
  -3   3   8    5.39    0.81
  -3   3   8    7.07    0.84
   3  -3  -8    6.61    0.96
  -3   3   8    6.17    0.99
  -3   3   7    1.61    0.46
  -3   3   7    0.65    0.52
   3  -3  -7    0.58    0.35
   3  -3  -7    0.71    0.47
  -3   3   7    0.86    0.40
   3  -3  -7    0.77    0.43
  -3   3   7    0.10    0.43
  -3   3   7    1.72    0.51
   3  -3  -6   91.06    4.19
   3  -3  -6   89.65    4.04
  -3   3   6   92.79    4.18
   3  -3  -6   87.29    4.30
  -3   3   6   92.53    4.49
  -3   3   6   93.37    4.27
  -3   3   6   93.28    4.16
  -3   3   6   88.11    4.54
   3  -3  -6   86.89    4.34
   3  -3  -5   47.08    2.40
   3  -3  -5   48.56    2.35
  -3   3   5   52.81    2.41
  -3   3   5   48.85    2.69
  -3   3   5   48.14    2.57
   3  -3  -5   50.74    2.69
  -3   3   5   50.63    2.38
  -3   3   5   54.09    2.91
   3  -3  -4   21.86    1.38
   3  -3  -4   23.72    1.22
   3  -3  -4   23.35    1.25
  -3   3   4   22.42    1.47
   3  -3  -4   23.10    1.41
   3  -3  -4   22.77    1.52
  -3   3   4   24.38    1.17
   3  -3  -3   67.52    2.90
  -3   3   3   65.68    3.10
   3  -3  -3   64.36    3.05
   3  -3  -3   64.15    3.04
  -3   3   3   65.21    3.18
   3  -3  -3   62.55    3.19
  -3   3   2  286.09   12.20
  -3   3   2  290.23   11.71
   3  -3  -2  305.03   11.91
   3  -3  -2  289.67   11.75
  -3   3   2  279.70   11.86
  -3   3   2  277.96   11.84
   3  -3  -2  307.07   11.93
  -3   3   2  297.35   11.87
  -3   3   1   35.56    1.98
  -3   3   1   33.49    1.73
  -3   3   1   33.57    1.61
   3  -3  -1   34.58    1.70
   3  -3  -1   34.67    1.51
  -3   3   1   35.75    1.64
   3  -3  -1   34.48    1.77
   3  -3  -1   29.39    1.81
  -3   3   1   33.08    1.71
  -3   3   0  270.57   10.61
  -3   3   0  265.96   10.78
   3  -3   0  253.96   10.68
   3  -3   0  263.61   10.89
   3  -3   0  268.56   10.68
  -3   3   0  272.36   10.90
   3  -3   0  272.92   10.92
  -3   3   0  272.40   11.05
  -3   3   0  258.85   10.84
  -3   3  -1   17.14    1.01
   3  -3   1   18.34    1.08
  -3   3  -1   16.59    1.06
  -3   3  -1   19.14    0.94
   3  -3   1   18.18    1.03
   3  -3   1   18.19    1.13
  -3   3  -1   18.24    1.11
  -3   3  -1   16.36    0.81
  -3   3  -1   18.17    1.18
  -3   3  -2  346.59   14.25
  -3   3  -2  362.27   14.46
   3  -3   2  345.11   14.48
  -3   3  -2  364.81   14.49
  -3   3  -2  373.38   14.31
   3  -3   2  356.01   14.40
  -3   3  -2  363.03   14.40
   3  -3   2  357.43   14.46
  -3   3  -2  337.57   14.05
   3  -3   2  353.26   14.01
  -3   3  -2  366.88   14.49
  -3   3  -3   80.92    3.50
  -3   3  -3   80.72    3.93
   3  -3   3   86.91    4.00
  -3   3  -3   79.10    3.90
  -3   3  -3   84.20    3.79
   3  -3   3   82.54    3.88
  -3   3  -3   79.36    3.50
  -3   3  -3   83.61    3.80
   3  -3   3   83.50    3.44
  -3   3  -3   86.30    3.83
  -3   3  -4  850.59   34.96
  -3   3  -4  847.22   34.96
  -3   3  -4  971.44   35.90
   3  -3   4  991.14   35.92
  -3   3  -4  849.69   34.96
  -3   3  -4 1009.55   35.70
   3  -3   4 1003.99   35.80
   3  -3   4  974.57   35.90
  -3   3  -4  938.71   35.25
  -3   3  -4  962.35   35.56
   3  -3   4  976.75   35.20
  -3   3  -5   81.72    3.76
  -3   3  -5   85.14    3.97
  -3   3  -5   80.40    4.27
   3  -3   5   88.20    4.33
  -3   3  -5   88.06    4.16
   3  -3   5   84.67    4.22
  -3   3  -5   82.10    3.97
   3  -3   5   81.48    3.71
   3  -3   5   85.08    4.28
  -3   3  -6   47.87    2.94
  -3   3  -6   50.25    2.56
   3  -3   6   47.13    2.92
  -3   3  -6   48.38    2.80
   3  -3   6   45.79    2.88
  -3   3  -6   47.09    2.42
  -3   3  -6   46.64    2.63
   3  -3   6   51.13    2.43
  -3   3  -6   46.61    2.20
  -3   3  -7   34.78    2.54
   3  -3   7   36.88    2.57
  -3   3  -7   36.33    2.07
  -3   3  -7   34.48    2.41
   3  -3   7   34.88    2.50
  -3   3  -7   37.27    2.04
  -3   3  -7   37.60    2.27
  -3   3  -7   39.48    2.09
   3  -3   7   33.43    1.99
   3  -3   7   35.06    2.51
  -3   3  -8   81.45    4.53
   3  -3   8   83.94    4.59
  -3   3  -8   87.39    4.52
  -3   3  -8   84.99    4.25
   3  -3   8   85.90    3.96
  -3   3  -8   80.95    3.87
  -3   3  -8   80.42    3.90
   3  -3   8   82.23    4.55
  -3   3  -8   73.67    3.48
  -3   3  -9   -0.16    0.65
  -3   3  -9    0.08    0.49
  -3   3  -9   -0.07    0.50
   3  -3   9   -0.16    0.64
   3  -3   9    0.09    0.47
  -3   3 -10    9.98    1.51
  -3   3 -10    9.26    1.00
  -3   3 -10    9.98    1.15
   3  -3  10    8.36    1.41
   3  -3  10    8.06    1.11
  -3   3 -11    3.00    1.06
   3  -3  11    2.27    1.03
   3  -3  11    2.93    0.82
   3  -3  12    0.81    0.86
   3  -3  12    0.50    0.62
  -3   2  13    6.27    1.21
   3  -2 -13    6.49    1.14
   3  -2 -13    3.96    0.95
  -3   2  13    5.68    1.15
  -3   2  12   -0.15    0.65
   3  -2 -12    0.75    0.70
   3  -2 -12   -0.12    0.58
   3  -2 -11   -0.68    0.70
   3  -2 -11   -0.12    0.62
  -3   2  11   -0.13    0.60
  -3   2  11    0.09    0.57
   3  -2 -11    0.11    0.49
  -3   2  11    0.13    0.56
  -3   2  10   -0.11    0.61
   3  -2 -10   -0.92    0.68
   3  -2 -10    0.74    0.62
  -3   2  10   -0.48    0.62
   3  -2 -10    0.21    0.58
  -3   2  10    0.12    0.56
  -3   2  10    0.70    0.52
   3  -2 -10   -0.10    0.50
  -3   2  10    0.85    0.68
  -3   2   9   -0.16    0.49
   3  -2  -9    0.61    0.60
  -3   2   9    0.32    0.56
   3  -2  -9   -0.09    0.48
   3  -2  -9   -0.54    0.48
   3  -2  -9    0.33    0.46
  -3   2   9    0.11    0.54
   3  -2  -9    0.10    0.42
  -3   2   9    0.25    0.56
  -3   2   9    0.10    0.42
   3  -2  -8   17.83    1.56
   3  -2  -8   16.18    1.27
  -3   2   8   15.36    1.43
  -3   2   8   16.26    1.40
  -3   2   8   17.81    1.40
   3  -2  -8   13.56    1.24
   3  -2  -8   18.48    1.37
   3  -2  -8   15.45    1.37
  -3   2   8   15.15    1.45
  -3   2   8   14.48    1.25
   3  -2  -8   16.29    1.37
   3  -2  -7    9.90    1.13
   3  -2  -7   10.22    1.02
  -3   2   7   10.05    1.12
   3  -2  -7   10.24    0.95
   3  -2  -7    7.97    0.83
   3  -2  -7   11.87    1.02
  -3   2   7   10.44    1.01
  -3   2   7   10.28    0.97
   3  -2  -7   10.10    1.02
  -3   2   7    6.77    0.96
  -3   2   7    9.97    0.95
   3  -2  -6   27.47    1.88
  -3   2   6   27.09    1.85
   3  -2  -6   28.89    1.57
  -3   2   6   23.72    1.59
   3  -2  -6   29.04    1.68
   3  -2  -6   27.50    1.69
  -3   2   6   27.14    1.74
  -3   2   6   27.09    1.89
  -3   2   6   28.55    1.71
   3  -2  -6   25.93    1.75
  -3   2   6   28.09    1.64
  -3   2   6   22.41    1.70
   3  -2  -5   30.83    2.07
  -3   2   5   34.40    2.13
   3  -2  -5   33.05    1.67
   3  -2  -5   34.20    1.65
  -3   2   5   33.25    1.79
  -3   2   5   33.61    2.00
   3  -2  -5   32.43    1.83
   3  -2  -5   35.07    1.87
  -3   2   5   33.94    1.92
  -3   2   5   32.55    1.89
   3  -2  -5   32.60    1.98
  -3   2   5   32.91    1.76
  -3   2   5   37.44    2.20
  -3   2   4  396.65   15.70
   3  -2  -4  398.95   15.07
   3  -2  -4  375.51   15.12
  -3   2   4  363.25   15.18
   3  -2  -4  363.28   15.26
   3  -2  -4  386.63   15.39
  -3   2   4  365.38   15.37
  -3   2   4  399.71   15.54
   3  -2  -4  386.23   15.38
  -3   2   4  389.79   15.51
   3  -2  -4  378.91   15.57
  -3   2   4  357.29   15.15
   3  -2  -3  109.80    4.33
   3  -2  -3  105.83    3.74
  -3   2   3   75.85    3.59
  -3   2   3   99.31    3.98
   3  -2  -3   94.32    3.76
   3  -2  -3  106.82    3.99
   3  -2  -3  111.10    4.00
  -3   2   3  106.74    4.06
  -3   2   3   97.69    3.93
   3  -2  -2  290.35   11.72
  -3   2   2  286.22   11.73
  -3   2   2  271.57   11.23
   3  -2  -2  286.38   11.29
  -3   2   2  269.04   11.44
   3  -2  -2  289.10   11.46
   3  -2  -2  294.66   11.48
  -3   2   2  276.55   11.75
  -3   2   1  300.83   12.09
  -3   2   1  281.37   12.03
  -3   2   1  295.88   11.70
   3  -2  -1  292.91   11.80
   3  -2  -1  295.56   12.04
   3  -2  -1  305.39   11.90
  -3   2   1  285.49   11.82
  -3   2   1  280.94   11.85
  -3   2   1  298.94   12.12
  -3   2   0  212.10    8.80
  -3   2   0  210.99    8.64
  -3   2   0  219.49    8.78
  -3   2   0  211.55    8.57
  -3   2   0  212.47    8.57
   3  -2   0  227.61    8.49
  -3   2   0  211.49    8.36
   3  -2   0  196.66    8.43
   3  -2   0  216.47    8.76
   3  -2   0  215.57    8.66
  -3   2   0  206.80    8.60
  -3   2   0  199.27    8.44
  -3   2   0  207.69    8.78
   3  -2   0  210.85    8.47
  -3   2  -1   45.95    2.26
  -3   2  -1   48.20    2.24
  -3   2  -1   44.20    2.28
  -3   2  -1   45.53    2.26
   3  -2   1   45.06    2.21
  -3   2  -1   46.59    2.12
   3  -2   1   48.32    2.17
   3  -2   1   45.70    2.24
  -3   2  -1   45.63    2.05
  -3   2  -1   48.39    2.32
   3  -2   1   48.98    2.22
   3  -2   2    1.33    0.23
   3  -2   2    2.26    0.45
  -3   2  -2    1.15    0.30
   3  -2   2    1.49    0.38
   3  -2   2    1.05    0.37
  -3   2  -2    1.73    0.45
  -3   2  -2    1.31    0.31
  -3   2  -2    1.70    0.31
   3  -2   2    1.32    0.36
  -3   2  -2    1.67    0.37
   3  -2   2    1.52    0.35
  -3   2  -2    1.68    0.36
  -3   2  -2    1.71    0.27
  -3   2  -3  318.28   13.25
  -3   2  -3  331.92   13.19
   3  -2   3  331.13   13.27
  -3   2  -3  336.86   13.84
   3  -2   3  337.31   13.73
  -3   2  -3  327.70   13.18
  -3   2  -3  344.69   13.65
  -3   2  -3  343.06   13.47
  -3   2  -3  325.65   13.49
  -3   2  -3  323.31   13.37
   3  -2   3  334.09   13.73
   3  -2   3  333.74   13.71
  -3   2  -4   79.32    3.91
   3  -2   4   81.97    3.75
  -3   2  -4   74.47    3.63
   3  -2   4   74.25    3.24
   3  -2   4   73.41    3.68
  -3   2  -4   76.59    3.35
  -3   2  -4   65.11    2.94
  -3   2  -4   78.74    3.34
  -3   2  -4   77.42    3.46
   3  -2   4   71.91    3.68
   3  -2   5  127.62    6.14
  -3   2  -5  130.66    5.70
  -3   2  -5  135.40    6.32
   3  -2   5  135.46    6.18
  -3   2  -5  134.80    6.10
  -3   2  -5  125.91    5.72
  -3   2  -5  125.89    5.81
   3  -2   5  133.97    5.65
   3  -2   5  130.78    6.14
   3  -2   6   13.59    1.34
  -3   2  -6   14.16    1.01
   3  -2   6   15.29    1.43
  -3   2  -6   12.24    1.37
  -3   2  -6   11.12    1.23
  -3   2  -6   12.84    1.06
  -3   2  -6   14.41    1.20
   3  -2   6   13.25    1.01
   3  -2   6   15.85    1.40
  -3   2  -7   50.68    3.22
   3  -2   7   47.80    3.03
  -3   2  -7   48.00    3.03
  -3   2  -7   47.67    2.61
  -3   2  -7   51.07    2.79
  -3   2  -7   46.54    2.41
   3  -2   7   48.42    2.57
   3  -2   7   47.72    3.02
   3  -2   8    5.23    0.79
  -3   2  -8    4.92    1.11
  -3   2  -8    5.86    1.01
   3  -2   8    5.24    1.08
  -3   2  -8    5.86    0.98
  -3   2  -8    6.69    0.70
  -3   2  -8    4.35    0.76
   3  -2   8    5.82    1.11
   3  -2   9    3.41    0.72
  -3   2  -9    3.45    0.98
  -3   2  -9    2.23    0.51
  -3   2  -9    2.47    0.68
   3  -2   9    3.29    0.97
  -3   2 -10   17.85    2.07
  -3   2 -10   20.55    1.66
   3  -2  10   17.06    1.55
   3  -2  10   19.19    2.00
   3  -2  11   -0.19    0.79
   3  -2  11   -0.23    0.59
  -3   2 -11    0.41    0.80
   3  -2  12   -0.26    0.67
  -3   2 -12   -1.48    1.15
  -3   1  14    1.56    0.93
  -3   1  14    2.16    1.00
   3  -1 -13    1.01    0.71
  -3   1  13    0.83    0.81
   3  -1 -13    2.47    0.88
  -3   1  13    2.01    1.02
  -3   1  13    1.01    0.87
   3  -1 -12    0.86    0.74
   3  -1 -12    0.35    0.57
   3  -1 -12    0.25    0.61
  -3   1  12   -0.13    0.64
  -3   1  12    0.31    0.64
  -3   1  11    5.89    0.99
   3  -1 -11    8.38    1.13
   3  -1 -11    5.94    0.97
   3  -1 -11    5.85    0.98
  -3   1  11    6.07    1.12
   3  -1 -11    6.82    1.05
  -3   1  11    6.67    1.12
  -3   1  11    6.33    1.16
  -3   1  10   19.94    1.68
   3  -1 -10   19.63    1.85
   3  -1 -10   22.32    1.66
   3  -1 -10   20.08    1.66
   3  -1 -10   15.10    1.63
  -3   1  10   19.00    1.82
  -3   1  10   22.78    1.66
   3  -1 -10   17.69    1.59
   3  -1 -10   19.40    1.62
  -3   1  10   21.05    1.83
   3  -1  -9    5.74    1.03
  -3   1   9    6.07    0.94
   3  -1  -9    5.40    0.80
   3  -1  -9    4.71    0.88
  -3   1   9    5.44    0.94
   3  -1  -9    6.23    0.91
   3  -1  -9    6.26    0.86
  -3   1   9    6.26    0.87
   3  -1  -9    4.55    0.81
   3  -1  -8   11.99    1.10
   3  -1  -8    8.54    1.18
   3  -1  -8   10.71    0.98
  -3   1   8   11.95    1.17
   3  -1  -8   10.00    1.03
  -3   1   8   10.83    1.17
  -3   1   8   10.17    1.06
  -3   1   8    9.26    1.12
   3  -1  -8   10.92    1.14
   3  -1  -8   10.70    1.01
   3  -1  -7   19.32    1.32
  -3   1   7   19.58    1.47
   3  -1  -7   14.07    1.39
   3  -1  -7   18.48    1.21
  -3   1   7   16.83    1.30
  -3   1   7   15.69    1.34
   3  -1  -7   18.12    1.33
   3  -1  -7   16.43    1.31
   3  -1  -7   18.67    1.25
  -3   1   7   15.09    1.35
  -3   1   7   16.00    1.39
  -3   1   6   11.52    1.06
   3  -1  -6   11.49    1.13
   3  -1  -6   12.16    0.85
  -3   1   6   11.81    1.00
   3  -1  -6    9.94    0.90
   3  -1  -6   10.98    0.94
  -3   1   6   11.10    1.03
  -3   1   6   10.56    1.02
  -3   1   6   10.13    0.95
   3  -1  -6   10.27    0.92
  -3   1   5  168.41    7.00
   3  -1  -5  155.96    6.44
  -3   1   5  149.70    6.67
   3  -1  -5  157.91    6.69
   3  -1  -5  154.09    6.63
  -3   1   5  146.17    6.73
  -3   1   5  155.55    6.86
  -3   1   5  165.42    6.83
  -3   1   4   39.10    2.18
   3  -1  -4   39.93    1.70
   3  -1  -4   35.96    1.65
  -3   1   4   37.23    1.86
  -3   1   4   35.51    1.93
   3  -1  -4   36.18    1.81
   3  -1  -4   38.16    1.93
  -3   1   4   38.13    2.05
   3  -1  -3  240.21    9.84
  -3   1   3  228.59    9.33
   3  -1  -3  236.31    9.24
   3  -1  -3  214.65    9.25
   3  -1  -3  238.06    9.51
  -3   1   3  234.91    9.50
   3  -1  -3  248.49    9.53
  -3   1   3  238.19    9.87
   3  -1  -2   47.49    2.40
  -3   1   2   47.33    2.39
  -3   1   2   46.30    1.94
  -3   1   2   46.78    1.93
   3  -1  -2   44.61    1.98
  -3   1   2   45.78    2.16
   3  -1  -2   44.53    2.16
   3  -1  -2   45.68    2.15
  -3   1   2   45.28    2.30
   3  -1  -2   48.27    2.36
  -3   1   2   45.68    2.43
   3  -1  -1  785.82   30.80
  -3   1   1  831.87   30.83
   3  -1  -1  750.41   30.80
  -3   1   1  782.35   30.42
  -3   1   1  770.56   30.51
   3  -1  -1  798.80   30.60
  -3   1   1  788.16   30.56
  -3   1   1  751.37   30.54
  -3   1   1  709.12   30.52
   3  -1  -1  795.53   30.77
  -3   1   1  823.82   30.86
  -3   1   1  744.74   30.47
   3  -1   0   27.56    1.56
  -3   1   0   30.29    1.61
   3  -1   0   28.78    1.61
  -3   1   0   31.96    1.50
  -3   1   0   27.45    1.54
  -3   1   0   28.11    1.35
   3  -1   0   30.12    1.53
  -3   1   0   29.45    1.47
  -3   1   0   30.44    1.49
   3  -1   0   32.47    1.52
  -3   1   0   26.93    1.44
   3  -1   0   30.49    1.60
  -3   1   0   32.66    1.64
  -3   1   0   28.77    1.53
   3  -1   0   32.90    1.44
  -3   1  -1 1298.52   50.51
   3  -1   1 1223.17   50.52
  -3   1  -1 1271.78   50.71
  -3   1  -1 1252.83   50.49
   3  -1   1 1336.21   50.63
  -3   1  -1 1286.99   50.50
   3  -1   1 1304.21   50.52
  -3   1  -1 1239.09   50.45
   3  -1   1 1310.04   50.44
  -3   1  -1 1284.19   50.57
   3  -1   1 1237.47   50.52
  -3   1  -1 1307.16   50.51
  -3   1  -1 1243.28   50.65
   3  -1   1 1312.21   50.53
  -3   1  -2  231.40    9.53
   3  -1   2  225.14    9.56
  -3   1  -2  226.32    9.94
  -3   1  -2  230.98    9.53
   3  -1   2  241.41    9.81
  -3   1  -2  234.81    9.77
   3  -1   2  246.97    9.86
  -3   1  -2  242.82    9.65
  -3   1  -2  233.48    9.63
   3  -1   2  233.82    9.55
  -3   1  -2  239.64    9.64
   3  -1   2  240.93    9.79
  -3   1  -3  207.45    8.67
  -3   1  -3  208.09    8.68
   3  -1   3  202.41    8.72
  -3   1  -3  210.63    9.35
   3  -1   3  226.74    9.20
  -3   1  -3  214.82    9.13
   3  -1   3  224.32    9.20
  -3   1  -3  219.33    8.93
  -3   1  -3  221.27    8.97
  -3   1  -3  227.77    8.84
   3  -1   3  223.89    8.85
   3  -1   3  213.82    9.14
  -3   1  -4   13.48    0.74
   3  -1   4   13.27    0.77
  -3   1  -4   12.83    1.26
   3  -1   4   14.18    1.19
  -3   1  -4   14.93    1.22
  -3   1  -4   13.19    1.00
  -3   1  -4   13.96    1.04
   3  -1   4   15.21    0.97
  -3   1  -4   15.25    0.90
   3  -1   4   12.70    1.16
   3  -1   5   70.22    3.15
  -3   1  -5   68.06    3.14
  -3   1  -5   80.48    3.39
  -3   1  -5   82.84    4.23
   3  -1   5   86.27    4.03
  -3   1  -5   75.87    3.94
  -3   1  -5   81.56    3.71
  -3   1  -5   75.94    3.62
   3  -1   5   81.50    3.58
  -3   1  -5   85.61    3.38
   3  -1   5   78.56    3.96
   3  -1   6   -0.11    0.46
   3  -1   6   -0.06    0.32
   3  -1   6    0.01    0.07
   3  -1   6    0.44    0.48
  -3   1  -6    0.22    0.45
  -3   1  -6    0.21    0.23
  -3   1  -6    0.44    0.41
  -3   1  -6    0.07    0.25
  -3   1  -6    0.13    0.23
  -3   1  -6    0.78    0.38
  -3   1  -7   22.75    2.08
   3  -1   7   22.02    1.86
  -3   1  -7   21.88    1.63
  -3   1  -7   23.07    1.93
  -3   1  -7   24.27    1.25
   3  -1   7   22.65    1.56
  -3   1  -7   22.22    1.22
   3  -1   7   24.94    1.95
  -3   1  -8   50.58    3.39
   3  -1   8   51.36    3.15
  -3   1  -8   46.29    3.10
  -3   1  -8   51.26    2.82
   3  -1   8   50.31    2.73
  -3   1  -8   43.99    2.14
  -3   1  -8   44.44    2.16
   3  -1   8   51.80    3.15
   3  -1   9    0.46    0.65
   3  -1   9   -0.10    0.48
  -3   1  -9   -0.19    0.73
  -3   1  -9    0.32    0.56
  -3   1 -10   23.27    2.40
   3  -1  10   23.13    1.86
   3  -1  10   25.51    2.31
   3  -1  11    3.96    1.08
   3  -1  11    4.28    0.96
  -3   1 -11    5.62    1.29
  -3   1 -11    3.42    1.13
   3  -1  12    0.94    0.77
  -3   1 -12   -0.70    0.95
   3   0 -14    0.89    0.69
  -3   0  14    0.57    0.83
   3   0 -14   -0.14    0.74
  -3   0  14    0.19    0.89
  -3   0  13   -0.10    0.61
   3   0 -13    0.81    0.82
   3   0 -13    1.06    0.67
  -3   0  13    0.28    0.71
   3   0 -13    0.27    0.61
  -3   0  13    0.36    0.81
  -3   0  13    0.18    0.82
   3   0 -12   -0.33    0.52
   3   0 -12    0.12    0.66
  -3   0  12   -0.80    0.69
  -3   0  12    0.81    0.71
  -3   0  12    0.81    0.78
   3   0 -11   15.84    1.43
  -3   0  11   14.40    1.48
  -3   0  11   13.91    1.69
  -3   0  11   15.71    1.60
  -3   0  11   12.90    1.72
   3   0 -11   12.32    1.35
   3   0 -11   16.90    1.55
   3   0 -10    0.13    0.71
  -3   0  10    0.39    0.64
   3   0 -10    0.43    0.56
  -3   0  10   -0.13    0.76
   3   0 -10   -0.10    0.57
  -3   0  10    0.09    0.61
  -3   0  10   -0.71    0.76
   3   0 -10   -0.21    0.74
   3   0 -10   -0.18    0.52
   3   0  -9    4.92    0.99
  -3   0   9    6.58    0.94
  -3   0   9    8.07    1.15
   3   0  -9    8.29    0.90
   3   0  -9    7.86    1.02
   3   0  -9    8.13    0.92
   3   0  -9    8.89    1.00
  -3   0   9    9.43    1.06
  -3   0   9    5.41    1.01
   3   0  -8   56.29    3.25
  -3   0   8   68.27    3.36
   3   0  -8   64.49    3.10
   3   0  -8   58.33    3.06
  -3   0   8   59.36    3.40
   3   0  -8   60.30    3.22
   3   0  -8   63.45    3.26
  -3   0   8   70.88    3.35
   3   0  -8   57.21    3.43
  -3   0   7  145.74    6.08
   3   0  -7  122.05    5.73
  -3   0   7  145.16    6.14
   3   0  -7  135.42    5.78
  -3   0   7  136.94    6.16
   3   0  -7  136.00    5.96
   3   0  -7  137.64    5.99
  -3   0   7  126.23    6.13
   3   0  -7  123.23    6.03
   3   0  -7  123.66    6.20
  -3   0   6   44.76    2.51
  -3   0   6   46.18    2.50
   3   0  -6   44.75    2.16
  -3   0   6   42.31    2.43
   3   0  -6   46.48    2.32
   3   0  -6   43.09    2.16
  -3   0   6   41.92    2.44
   3   0  -6   47.04    2.39
  -3   0   6   49.87    2.51
   3   0  -6   44.32    2.49
   3   0  -6   39.03    2.54
  -3   0   5  394.33   14.86
   3   0  -5  385.10   14.38
  -3   0   5  339.77   14.59
   3   0  -5  355.37   14.58
   3   0  -5  365.54   14.45
  -3   0   5  350.73   14.67
   3   0  -5  356.40   14.58
   3   0  -5  320.36   14.30
  -3   0   5  385.37   14.78
   3   0  -4  172.39    6.08
  -3   0   4  173.81    6.57
  -3   0   4  162.90    6.22
   3   0  -4  143.13    5.85
   3   0  -4  157.98    6.04
   3   0  -4  159.28    6.25
  -3   0   4  152.13    6.21
  -3   0   4  155.15    6.30
   3   0  -4  157.46    6.61
  -3   0   3  132.86    5.42
   3   0  -3  137.47    5.29
  -3   0   3  115.27    5.39
   3   0  -3  136.81    5.53
   3   0  -3  132.96    5.52
  -3   0   3  130.89    5.55
  -3   0   3  125.86    5.71
   3   0  -3  134.66    5.87
  -3   0   2  598.05   22.37
  -3   0   2  608.51   22.77
   3   0  -2  581.57   22.81
  -3   0   2  570.13   22.47
  -3   0   2  593.03   22.46
   3   0  -2  599.30   22.48
   3   0  -2  608.20   22.47
  -3   0   2  584.55   22.71
  -3   0   2  599.69   22.72
   3   0  -2  594.36   22.80
   3   0  -1  782.17   29.72
  -3   0   1  785.22   29.72
   3   0  -1  773.59   29.78
  -3   0   1  718.45   29.36
  -3   0   1  711.02   29.26
  -3   0   1  775.97   29.70
  -3   0   1  767.30   29.45
  -3   0   1  785.94   29.69
  -3   0   1  732.21   29.43
   3   0  -1  775.52   29.48
  -3   0   1  744.18   29.55
   3   0  -1  761.31   29.74
  -3   0   1  744.40   29.48
  -3   0   0  443.44   17.55
   3   0   0  437.13   17.61
  -3   0   0  439.31   17.35
  -3   0   0  444.85   17.59
  -3   0   0  441.50   17.55
  -3   0   0  425.30   17.33
   3   0   0  432.54   17.37
  -3   0   0  424.65   17.52
  -3   0   0  419.82   17.46
   3   0   0  462.78   17.51
   3   0   0  437.79   17.53
  -3   0   0  428.19   17.53
   3   0   0  440.70   17.53
   3   0   1  662.18   26.16
  -3   0  -1  667.93   26.18
   3   0   1  637.66   26.21
  -3   0  -1  659.82   26.17
  -3   0  -1  644.97   26.42
  -3   0  -1  664.13   26.07
   3   0   1  662.44   26.10
  -3   0  -1  660.27   26.20
  -3   0  -1  650.13   26.14
   3   0   1  643.32   26.13
  -3   0  -1  639.22   26.36
   3   0   1  692.54   26.24
   3   0   1  652.75   26.09
   3   0   2   17.72    0.91
  -3   0  -2   16.82    1.03
  -3   0  -2   19.07    1.07
   3   0   2   16.57    1.05
  -3   0  -2   20.16    1.41
  -3   0  -2   19.07    1.23
  -3   0  -2   21.59    1.09
  -3   0  -2   18.12    0.90
  -3   0  -2   17.86    1.15
  -3   0  -2   19.19    1.03
   3   0   2   17.76    1.08
   3   0   2   17.52    0.99
  -3   0  -2   20.14    1.34
   3   0   2   18.39    1.19
   3   0   3    2.30    0.43
   3   0   3    1.73    0.35
   3   0   3    2.17    0.33
  -3   0  -3    2.72    0.39
   3   0   3    1.94    0.30
  -3   0  -3    2.23    0.49
  -3   0  -3    2.11    0.45
   3   0   3    1.76    0.43
  -3   0  -3    2.36    0.33
  -3   0  -3    2.58    0.57
  -3   0  -3    2.23    0.48
  -3   0  -3    1.95    0.40
  -3   0  -4    7.97    0.94
  -3   0  -4    9.34    0.64
   3   0   4    9.36    0.65
  -3   0  -4    8.70    0.96
   3   0   4   11.16    1.03
   3   0   4    9.10    0.63
  -3   0  -4    9.72    1.10
  -3   0  -4    9.41    0.78
   3   0   4    9.29    0.80
  -3   0  -4    8.41    0.89
   3   0   4   10.42    0.97
  -3   0  -5   67.21    3.38
   3   0   5   59.08    2.62
  -3   0  -5   66.09    2.67
  -3   0  -5   59.86    3.53
  -3   0  -5   62.17    3.13
  -3   0  -5   54.05    2.50
   3   0   5   66.38    3.34
  -3   0  -5   67.09    3.43
   3   0   5   58.66    2.60
  -3   0  -5   62.37    2.96
  -3   0  -5   51.52    2.49
   3   0   5   64.48    2.99
   3   0   5   67.67    3.35
  -3   0  -6   11.62    1.30
   3   0   6   12.48    0.73
   3   0   6   12.47    1.06
  -3   0  -6   14.67    1.58
   3   0   6   12.16    0.71
  -3   0  -6   12.52    1.33
   3   0   6   13.61    1.32
  -3   0  -6   10.34    0.55
   3   0   6   15.36    1.35
  -3   0  -6   14.41    1.23
   3   0   7   17.07    0.92
  -3   0  -7   20.06    1.94
   3   0   7   16.64    0.91
  -3   0  -7   18.88    1.74
   3   0   7   17.49    1.63
  -3   0  -7   18.24    1.52
   3   0   7   16.26    1.33
  -3   0  -7   19.89    1.77
   3   0   7   18.21    1.66
   3   0   8   18.12    0.97
  -3   0  -8   23.04    2.05
  -3   0  -8   21.23    2.10
  -3   0  -8   23.61    1.79
   3   0   8   23.44    1.66
   3   0   8   22.93    1.93
   3   0   9   -0.15    0.72
   3   0   9   -0.21    0.56
  -3   0  -9    0.60    0.76
  -3   0  -9    0.13    0.75
   3   0  10    1.14    0.83
   3   0  10    0.46    0.59
  -3   0 -10   -0.43    0.87
  -3   0 -10   -0.14    0.75
   3   0  11   11.61    1.68
   3   0  11   10.45    1.34
  -3   0 -11    9.87    1.54
   3   0  12    4.42    1.03
  -3   0 -12    3.23    1.08
   3   1 -14    0.24    0.65
  -3  -1  14    0.58    0.85
  -3  -1  14    1.44    0.87
  -3  -1  14   -0.20    0.96
  -3  -1  13    4.62    0.90
   3   1 -13    5.28    0.94
   3   1 -13    4.49    1.07
  -3  -1  13    3.31    1.06
  -3  -1  13    4.74    1.12
  -3  -1  13    5.15    1.08
   3   1 -12   -0.38    0.69
   3   1 -12    0.10    0.49
  -3  -1  12   -0.29    0.60
  -3  -1  12    0.32    0.68
  -3  -1  12   -0.13    0.69
  -3  -1  11    9.36    1.19
  -3  -1  11    6.81    1.02
   3   1 -11   11.22    1.13
   3   1 -11   11.91    1.35
  -3  -1  11    9.46    1.47
   3   1 -11    8.36    1.22
   3   1 -11    7.07    1.14
  -3  -1  11    9.83    1.32
  -3  -1  11    8.69    1.35
  -3  -1  10   92.79    4.37
   3   1 -10   91.74    4.24
   3   1 -10   89.85    4.45
  -3  -1  10   83.93    4.73
   3   1 -10   82.68    4.32
   3   1 -10   78.66    4.39
  -3  -1  10   84.83    4.63
  -3  -1  10   82.08    4.24
  -3  -1  10   92.00    4.43
  -3  -1  10   80.01    4.48
   3   1 -10   82.45    4.67
   3   1  -9    2.84    0.83
  -3  -1   9    2.69    0.72
   3   1  -9    2.56    0.65
   3   1  -9    2.24    0.55
   3   1  -9    1.38    0.65
  -3  -1   9    1.67    0.61
  -3  -1   9    4.64    0.77
   3   1  -9    1.44    0.66
  -3  -1   9    2.76    0.79
  -3  -1   9    2.87    0.80
   3   1  -8    1.13    0.67
  -3  -1   8    0.33    0.48
   3   1  -8    1.26    0.40
  -3  -1   8    0.22    0.58
   3   1  -8    2.47    0.52
  -3  -1   8    0.47    0.49
   3   1  -8    1.87    0.60
  -3  -1   8    1.38    0.60
   3   1  -8    0.57    0.54
  -3  -1   8    0.61    0.59
  -3  -1   7   38.94    2.21
   3   1  -7   38.45    1.97
  -3  -1   7   35.52    2.25
   3   1  -7   33.53    2.20
   3   1  -7   34.83    2.03
  -3  -1   7   34.56    2.22
   3   1  -7   34.23    2.10
  -3  -1   7   38.50    2.18
  -3  -1   7   38.76    2.24
  -3  -1   7   42.56    2.42
   3   1  -7   36.35    2.41
  -3  -1   6  249.80    9.79
   3   1  -6  238.79    9.43
   3   1  -6  218.06    9.88
  -3  -1   6  235.66    9.75
   3   1  -6  233.27    9.46
  -3  -1   6  234.44    9.76
  -3  -1   6  226.93    9.69
   3   1  -6  223.42    9.59
  -3  -1   6  250.95    9.82
   3   1  -6  199.49    9.70
  -3  -1   6  192.56    9.75
  -3  -1   5   51.54    2.59
   3   1  -5   49.17    2.26
   3   1  -5   42.87    2.59
  -3  -1   5   50.26    2.46
   3   1  -5   48.44    2.24
  -3  -1   5   44.98    2.44
  -3  -1   5   45.38    2.48
   3   1  -5   47.76    2.39
  -3  -1   5   45.50    2.47
  -3  -1   4  317.63   12.81
  -3  -1   4  308.78   12.56
   3   1  -4  325.49   12.39
   3   1  -4  305.46   12.56
  -3  -1   4  312.44   12.62
  -3  -1   4  305.97   12.77
   3   1  -4  317.20   12.56
   3   1  -4  298.06   12.82
  -3  -1   4  297.37   12.87
  -3  -1   4  282.88   12.65
   3   1  -4  305.31   12.97
   3   1  -3    0.27    0.34
  -3  -1   3    0.44    0.22
  -3  -1   3    0.41    0.20
  -3  -1   3    0.30    0.25
  -3  -1   3    0.17    0.34
   3   1  -3    0.34    0.30
   3   1  -3    0.46    0.21
  -3  -1   3    0.69    0.36
  -3  -1   2   22.99    1.18
  -3  -1   2   22.03    1.37
   3   1  -2   21.82    1.43
  -3  -1   2   23.93    1.11
  -3  -1   2   22.26    1.37
  -3  -1   2   21.24    1.15
   3   1  -2   23.08    1.14
   3   1  -2   22.22    1.13
  -3  -1   2   21.93    1.36
   3   1  -2   23.19    1.36
  -3  -1   2   21.78    1.39
  -3  -1   2   21.84    1.28
  -3  -1   1   71.60    3.24
   3   1  -1   70.11    3.30
  -3  -1   1   70.02    3.23
  -3  -1   1   68.18    2.94
  -3  -1   1   71.12    2.93
   3   1  -1   67.69    2.94
  -3  -1   1   72.42    3.21
  -3  -1   1   73.37    3.24
  -3  -1   1   66.16    3.14
  -3  -1   1   65.38    3.10
  -3  -1   0  678.30   26.00
   3   1   0  663.08   26.07
  -3  -1   0  680.19   26.01
  -3  -1   0  599.21   25.86
   3   1   0  647.35   25.98
   3   1   0  645.84   25.70
  -3  -1   0  674.04   25.92
  -3  -1   0  656.67   25.91
  -3  -1   0  648.16   25.98
   3   1   0  693.37   25.99
  -3  -1   0  656.38   25.67
  -3  -1   0  633.68   25.66
  -3  -1   0  616.19   25.96
  -3  -1  -1    0.06    0.31
  -3  -1  -1    0.44    0.32
   3   1   1    0.26    0.26
  -3  -1  -1    0.06    0.17
  -3  -1  -1    0.42    0.28
   3   1   1    0.50    0.24
  -3  -1  -1    0.43    0.26
   3   1   1    0.17    0.23
  -3  -1  -1    0.39    0.29
  -3  -1  -1    0.52    0.27
  -3  -1  -1    0.35    0.22
   3   1   1    0.32    0.20
   3   1   2   19.87    1.15
  -3  -1  -2   18.70    1.43
   3   1   2   17.92    1.10
  -3  -1  -2   19.33    1.30
  -3  -1  -2   20.62    1.03
  -3  -1  -2   19.54    1.26
  -3  -1  -2   18.90    0.98
   3   1   2   18.41    1.16
   3   1   2   17.66    0.97
  -3  -1  -2   17.12    1.10
   3   1   2   16.49    0.95
  -3  -1  -2   17.90    1.33
   3   1   2   19.47    1.23
  -3  -1  -3    8.16    0.66
   3   1   3    9.20    0.70
   3   1   3    8.56    0.65
  -3  -1  -3    7.18    0.84
  -3  -1  -3    6.78    0.92
  -3  -1  -3    9.72    0.68
  -3  -1  -3    8.18    0.83
  -3  -1  -3    7.68    0.49
   3   1   3    9.82    0.79
   3   1   3    8.57    0.84
  -3  -1  -3    6.56    0.85
  -3  -1  -4   40.05    2.09
   3   1   4   42.32    2.10
  -3  -1  -4   39.20    2.69
  -3  -1  -4   42.61    2.13
   3   1   4   43.92    2.09
  -3  -1  -4   44.42    2.60
  -3  -1  -4   45.21    2.49
  -3  -1  -4   46.98    2.19
   3   1   4   43.89    2.31
  -3  -1  -4   39.78    2.58
   3   1   4   42.87    2.45
   3   1   5    6.97    0.89
   3   1   5    5.15    0.70
   3   1   5    6.11    0.56
  -3  -1  -5    6.80    0.60
  -3  -1  -5    6.26    0.95
   3   1   5    6.21    0.58
  -3  -1  -5    5.42    0.59
  -3  -1  -5    5.25    0.99
  -3  -1  -5    3.98    0.83
  -3  -1  -5    4.52    0.76
   3   1   6    5.22    0.84
   3   1   6    4.15    0.67
   3   1   6    4.63    0.51
  -3  -1  -6    3.83    0.97
  -3  -1  -6    5.16    0.96
  -3  -1  -6    4.30    0.88
   3   1   6    5.10    0.88
   3   1   6    5.11    0.51
  -3  -1  -6    5.08    0.85
   3   1   7    2.46    0.68
   3   1   7    5.02    0.51
  -3  -1  -7    4.28    0.94
  -3  -1  -7    2.08    0.88
  -3  -1  -7    3.91    0.82
   3   1   7    3.63    0.83
  -3  -1  -7    3.88    0.91
   3   1   7    4.72    0.94
   3   1   7    3.89    0.46
  -3  -1  -7    3.59    0.80
   3   1   8    0.40    0.64
   3   1   8   -1.38    0.60
   3   1   8    0.39    0.27
  -3  -1  -8    0.38    0.64
  -3  -1  -8    0.42    0.64
  -3  -1  -8    0.12    0.66
   3   1   9    2.16    0.82
   3   1   9    2.86    0.72
  -3  -1  -9    2.10    1.05
  -3  -1  -9    2.10    0.79
   3   1  10   14.00    1.72
   3   1  10   12.94    1.45
  -3  -1 -10   15.66    1.66
   3   1  11    1.72    0.73
  -3  -1 -11    2.05    0.96
  -3  -1 -12    3.65    1.16
   3   2 -14    0.94    0.69
  -3  -2  14    0.31    0.86
  -3  -2  14    1.62    0.93
  -3  -2  13    1.27    0.81
  -3  -2  13    0.43    0.77
   3   2 -13    2.49    0.75
  -3  -2  13   -0.78    0.67
   3   2 -13    3.04    0.99
   3   2 -13   -0.14    0.73
  -3  -2  13    1.74    0.90
  -3  -2  12    0.96    0.74
   3   2 -12    2.04    0.85
   3   2 -12    0.99    0.56
  -3  -2  12    0.66    0.57
  -3  -2  12    1.75    0.80
   3   2 -12    1.77    0.76
  -3  -2  12    0.95    0.74
  -3  -2  11   -0.55    0.76
   3   2 -11    0.44    0.49
   3   2 -11   -0.12    0.78
  -3  -2  11   -0.13    0.64
   3   2 -11   -0.51    0.73
  -3  -2  11   -0.55    0.61
  -3  -2  11   -0.87    0.79
  -3  -2  10   49.57    2.79
   3   2 -10   50.09    2.69
  -3  -2  10   38.31    3.05
   3   2 -10   50.89    2.81
  -3  -2  10   45.62    2.73
   3   2 -10   50.45    2.95
  -3  -2  10   51.04    3.11
  -3  -2  10   48.40    3.01
   3   2 -10   47.46    2.99
  -3  -2   9    2.32    0.66
   3   2  -9    2.82    0.90
   3   2  -9    3.01    0.76
  -3  -2   9    3.06    0.74
   3   2  -9    2.56    0.59
  -3  -2   9    2.71    0.87
   3   2  -9    2.72    0.69
  -3  -2   9    2.43    0.78
  -3  -2   9    2.95    0.81
   3   2  -9    2.93    0.81
  -3  -2   9    2.78    0.86
  -3  -2   9    4.20    0.86
  -3  -2   8  137.55    6.07
   3   2  -8  132.97    5.88
  -3  -2   8  135.69    6.36
   3   2  -8  135.18    5.94
  -3  -2   8  128.97    6.30
  -3  -2   8  135.56    6.06
   3   2  -8  138.54    6.14
  -3  -2   8  132.10    6.30
  -3  -2   8  138.31    6.21
   3   2  -8  121.63    6.19
   3   2  -8  124.04    6.38
   3   2  -7   10.72    1.29
  -3  -2   7   12.85    1.13
   3   2  -7   12.86    0.95
  -3  -2   7   13.83    1.24
   3   2  -7   12.21    1.21
   3   2  -7   10.80    0.80
   3   2  -7   12.08    0.96
  -3  -2   7   13.54    1.22
  -3  -2   7   12.80    1.09
   3   2  -7   11.71    1.06
  -3  -2   7   11.09    1.16
   3   2  -7   10.82    1.11
  -3  -2   7   12.47    1.21
  -3  -2   6  282.74   11.23
   3   2  -6  280.95   10.99
   3   2  -6  255.31   11.42
  -3  -2   6  273.02   11.25
   3   2  -6  246.59   10.67
   3   2  -6  271.72   10.93
  -3  -2   6  275.81   11.32
  -3  -2   6  270.53   11.21
   3   2  -6  272.77   11.12
   3   2  -5   67.43    2.83
  -3  -2   5   68.27    3.06
   3   2  -5   62.73    3.21
  -3  -2   5   67.20    2.98
   3   2  -5   63.26    2.70
  -3  -2   5   63.18    3.01
  -3  -2   5   66.52    3.05
   3   2  -5   66.02    2.88
   3   2  -5   60.36    3.11
  -3  -2   4  376.32   14.81
   3   2  -4  307.30   14.84
  -3  -2   4  369.35   14.62
  -3  -2   4  381.37   14.82
   3   2  -4  378.37   14.44
   3   2  -4  338.23   14.51
  -3  -2   4  366.31   14.65
   3   2  -4  355.58   14.52
  -3  -2   4  364.59   14.85
  -3  -2   4  348.79   14.88
   3   2  -4  360.95   14.87
  -3  -2   3   83.47    3.65
  -3  -2   3   83.19    3.62
   3   2  -3   79.93    3.53
  -3  -2   3   87.68    3.89
  -3  -2   3   82.35    3.90
   3   2  -3   79.71    3.85
  -3  -2   3   81.42    3.76
  -3  -2   2   66.59    3.07
   3   2  -2   67.01    3.17
  -3  -2   2   60.89    3.01
  -3  -2   2   55.07    2.55
  -3  -2   2   67.31    2.79
  -3  -2   2   63.20    2.76
   3   2  -2   65.51    2.69
  -3  -2   2   70.44    3.12
   3   2  -2   68.65    3.11
  -3  -2   2   68.90    3.07
   3   2  -2   67.24    3.06
  -3  -2   2   63.44    2.99
   3   2  -2   67.56    2.69
  -3  -2   1  137.56    5.44
   3   2  -1  132.66    5.53
  -3  -2   1  134.25    5.44
   3   2  -1  133.69    5.46
  -3  -2   1  134.58    5.38
   3   2  -1  134.83    5.37
  -3  -2   1  132.82    5.40
   3   2  -1  134.06    5.44
  -3  -2   1  120.73    4.99
  -3  -2   0    4.25    0.52
  -3  -2   0    5.87    0.61
   3   2   0    4.99    0.58
  -3  -2   0    4.37    0.56
   3   2   0    5.69    0.64
  -3  -2   0    4.51    0.54
  -3  -2   0    4.34    0.27
  -3  -2   0    4.49    0.50
   3   2   0    4.57    0.48
   3   2   0    4.50    0.56
   3   2   1    8.78    0.76
  -3  -2  -1    9.45    0.83
   3   2   1    8.89    0.74
   3   2   1    8.60    0.72
  -3  -2  -1    7.82    0.44
  -3  -2  -1    7.31    0.44
  -3  -2  -1    6.91    0.80
  -3  -2  -1    8.81    0.63
  -3  -2  -1    9.25    0.82
  -3  -2  -1    8.11    0.71
  -3  -2  -1    8.47    0.80
  -3  -2  -2    0.08    0.32
  -3  -2  -2   -0.61    0.35
   3   2   2   -0.17    0.32
  -3  -2  -2    0.05    0.29
   3   2   2    0.46    0.27
   3   2   2    0.57    0.29
  -3  -2  -2   -0.07    0.31
  -3  -2  -2   -0.09    0.31
  -3  -2  -2    0.09    0.14
  -3  -2  -2   -0.36    0.26
  -3  -2  -2    0.15    0.19
   3   2   2    0.31    0.15
  -3  -2  -3   -0.21    0.45
   3   2   3    0.21    0.32
   3   2   3   -0.44    0.35
  -3  -2  -3   -0.10    0.30
  -3  -2  -3    0.03    0.10
   3   2   3   -0.20    0.36
   3   2   3    0.51    0.29
  -3  -2  -3    0.09    0.38
  -3  -2  -3    0.03    0.19
  -3  -2  -3    0.16    0.35
  -3  -2  -3    0.10    0.35
   3   2   4   42.49    2.23
   3   2   4   43.69    2.21
  -3  -2  -4   42.79    2.27
  -3  -2  -4   42.17    2.83
  -3  -2  -4   40.79    2.23
  -3  -2  -4   48.07    2.21
  -3  -2  -4   43.59    2.59
  -3  -2  -4   44.42    2.27
   3   2   4   46.21    2.44
  -3  -2  -4   45.80    2.72
  -3  -2  -4   47.17    2.79
   3   2   4   43.95    2.52
   3   2   5    9.69    1.03
  -3  -2  -5    9.49    0.82
   3   2   5    9.29    0.94
   3   2   5    8.91    0.77
  -3  -2  -5    7.43    1.21
   3   2   5    7.94    0.72
  -3  -2  -5    8.84    0.82
  -3  -2  -5    9.79    1.20
  -3  -2  -5   10.44    0.92
  -3  -2  -5    9.06    1.23
  -3  -2  -5    8.19    1.05
   3   2   6   13.12    1.00
  -3  -2  -6   13.47    1.07
   3   2   6   14.56    1.01
  -3  -2  -6   13.71    1.52
  -3  -2  -6   15.67    1.24
  -3  -2  -6   16.22    1.75
   3   2   6   15.58    1.30
  -3  -2  -6   13.29    1.40
   3   2   6   16.70    1.43
   3   2   7    1.15    0.59
   3   2   7    0.67    0.55
   3   2   7    0.64    0.37
  -3  -2  -7    1.01    0.53
  -3  -2  -7    0.73    0.69
   3   2   7    0.65    0.36
  -3  -2  -7    0.73    0.77
  -3  -2  -7    2.11    0.78
   3   2   8   18.66    1.29
  -3  -2  -8   21.15    2.32
  -3  -2  -8   22.43    1.69
   3   2   8   22.78    1.75
   3   2   8   22.05    1.87
   3   2   9   -0.14    0.64
   3   2   9   -0.35    0.64
  -3  -2  -9   -0.10    0.69
   3   2  10    6.56    1.18
  -3  -2 -10    8.31    1.22
   3   2  11    2.19    0.87
   3   3 -14    5.65    1.08
   3   3 -13    2.51    0.95
   3   3 -13    2.56    0.75
  -3  -3  13    2.13    1.01
  -3  -3  13    2.32    0.88
   3   3 -13    1.53    0.86
  -3  -3  13    3.32    1.03
  -3  -3  12    6.38    0.96
   3   3 -12    8.11    1.24
   3   3 -12    8.34    1.07
  -3  -3  12    6.77    1.23
  -3  -3  12    4.69    1.05
   3   3 -12    7.03    1.22
  -3  -3  12    7.03    1.27
  -3  -3  11    2.21    0.87
  -3  -3  11    2.16    0.68
  -3  -3  11    3.62    0.77
   3   3 -11    2.61    0.88
   3   3 -11    2.74    0.71
  -3  -3  11    0.54    0.70
  -3  -3  11    2.21    0.82
   3   3 -11    2.01    0.82
  -3  -3  11    3.18    0.88
   3   3 -10   19.92    1.43
  -3  -3  10   16.35    1.48
   3   3 -10   18.18    1.66
  -3  -3  10   15.58    1.40
   3   3 -10   16.32    1.26
  -3  -3  10   16.70    1.79
   3   3 -10   17.48    1.46
  -3  -3  10   17.42    1.85
  -3  -3  10   14.73    1.62
   3   3 -10   16.70    1.66
  -3  -3  10   15.34    1.62
  -3  -3   9   64.93    3.68
  -3  -3   9   66.97    3.39
   3   3  -9   68.80    3.30
   3   3  -9   59.08    3.60
  -3  -3   9   61.15    3.74
   3   3  -9   62.79    3.09
  -3  -3   9   64.49    3.36
   3   3  -9   70.17    3.35
  -3  -3   9   65.93    3.77
  -3  -3   9   66.14    3.60
  -3  -3   9   59.80    3.57
   3   3  -9   62.27    3.62
   3   3  -9   69.58    3.56
   3   3  -9   61.83    3.83
  -3  -3   8   75.63    3.61
   3   3  -8   72.57    3.44
   3   3  -8   73.43    3.92
  -3  -3   8   69.84    3.83
   3   3  -8   65.87    3.18
  -3  -3   8   71.65    3.56
   3   3  -8   71.58    3.42
  -3  -3   8   64.63    3.78
   3   3  -8   70.71    3.64
  -3  -3   8   68.41    3.72
  -3  -3   8   77.25    3.87
   3   3  -8   65.97    3.76
  -3  -3   7   81.21    3.69
   3   3  -7   75.18    3.49
   3   3  -7   73.01    3.91
  -3  -3   7   74.82    3.81
   3   3  -7   70.77    3.18
  -3  -3   7   72.39    3.62
   3   3  -7   74.97    3.44
  -3  -3   7   72.92    3.83
   3   3  -7   72.73    3.64
  -3  -3   7   68.73    3.79
  -3  -3   6   -1.27    0.52
  -3  -3   6    0.56    0.41
  -3  -3   6    0.42    0.44
   3   3  -6   -0.10    0.44
   3   3  -6    0.45    0.18
   3   3  -6    1.68    0.41
   3   3  -6    0.67    0.41
  -3  -3   6    0.30    0.39
   3   3  -6    0.22    0.30
  -3  -3   5  111.67    4.69
   3   3  -5  103.75    4.89
  -3  -3   5  112.41    4.64
   3   3  -5  105.11    4.07
  -3  -3   5  109.03    4.68
   3   3  -5  114.27    4.40
  -3  -3   5  104.16    4.65
   3   3  -5  109.90    4.50
  -3  -3   5  116.02    4.85
  -3  -3   5  101.36    4.80
   3   3  -5  103.59    4.81
  -3  -3   4  218.17    8.84
   3   3  -4  196.02    8.97
  -3  -3   4  209.75    8.69
  -3  -3   4  218.78    8.84
  -3  -3   4  200.83    8.67
   3   3  -4  203.97    8.51
  -3  -3   4  200.24    8.91
  -3  -3   4  214.56    8.91
   3   3  -4  202.54    8.91
  -3  -3   3   86.48    3.61
  -3  -3   3   89.81    3.58
   3   3  -3   87.12    3.37
  -3  -3   3   93.53    3.85
   3   3  -3   90.79    3.85
  -3  -3   2    1.72    0.42
   3   3  -2    1.42    0.42
  -3  -3   2    1.60    0.21
  -3  -3   2    1.44    0.41
   3   3  -2    0.97    0.39
  -3  -3   2    1.61    0.30
   3   3  -2    1.34    0.17
  -3  -3   2    0.81    0.36
   3   3  -2    1.48    0.40
   3   3  -2    1.20    0.16
  -3  -3   1   11.42    0.92
  -3  -3   1   10.84    0.91
   3   3  -1   10.10    0.93
  -3  -3   1   10.95    0.65
   3   3  -1   10.45    0.91
  -3  -3   1   12.86    0.91
   3   3  -1   11.04    0.86
  -3  -3   1    9.86    0.88
   3   3  -1   11.46    0.94
   3   3  -1   10.61    0.89
  -3  -3   0    3.34    0.51
  -3  -3   0    2.97    0.54
   3   3   0    3.33    0.52
   3   3   0    3.92    0.54
   3   3   0    3.93    0.55
  -3  -3   0    2.89    0.46
   3   3   0    3.70    0.45
   3   3   0    2.76    0.49
  -3  -3   0    3.96    0.52
  -3  -3  -1   16.84    1.21
   3   3   1   18.97    1.25
   3   3   1   18.07    1.20
  -3  -3  -1   17.58    1.08
  -3  -3  -1   17.42    1.20
  -3  -3  -1   14.39    1.01
  -3  -3  -1   17.54    1.29
   3   3   1   15.88    1.09
   3   3   1   18.96    1.24
   3   3   1   17.11    1.01
  -3  -3  -1   15.69    1.23
  -3  -3  -2   10.23    1.02
  -3  -3  -2    9.52    1.00
  -3  -3  -2   10.10    0.55
  -3  -3  -2   11.05    0.92
   3   3   2   11.01    0.91
  -3  -3  -2   10.39    0.71
   3   3   2   11.24    0.89
  -3  -3  -2    9.80    1.07
  -3  -3  -2    9.13    0.54
   3   3   2   11.67    0.97
   3   3   2   10.03    0.75
  -3  -3  -3    9.42    1.03
  -3  -3  -3    9.99    0.88
   3   3   3    8.93    0.88
   3   3   3    9.21    0.80
  -3  -3  -3   10.76    0.64
   3   3   3   10.29    0.82
  -3  -3  -3    8.81    1.10
  -3  -3  -3    9.77    0.61
   3   3   3   10.23    0.66
  -3  -3  -3    9.83    1.03
  -3  -3  -4    1.14    0.62
   3   3   4    0.86    0.42
  -3  -3  -4    0.19    0.36
   3   3   4    0.59    0.38
  -3  -3  -4    0.93    0.38
  -3  -3  -4    0.60    0.32
   3   3   4    0.44    0.34
  -3  -3  -4    0.13    0.52
  -3  -3  -4    0.57    0.31
   3   3   4    0.79    0.23
  -3  -3  -4    0.70    0.48
  -3  -3  -4    0.83    0.57
   3   3   5    6.44    0.44
   3   3   5    7.86    0.98
   3   3   5   10.06    0.99
  -3  -3  -5    5.94    0.80
  -3  -3  -5    8.07    0.75
   3   3   5    7.07    0.74
  -3  -3  -5    8.34    0.84
   3   3   5    6.89    0.73
  -3  -3  -5    6.25    1.07
  -3  -3  -5    7.46    1.21
   3   3   5    5.72    0.42
  -3  -3  -5    7.93    1.07
  -3  -3  -5    6.53    1.07
   3   3   6   24.18    1.49
   3   3   6   22.26    1.43
  -3  -3  -6   21.36    1.52
  -3  -3  -6   22.89    2.06
  -3  -3  -6   25.43    1.52
  -3  -3  -6   20.88    2.17
  -3  -3  -6   19.66    1.80
   3   3   6   22.60    1.67
   3   3   6   21.79    1.77
   3   3   7   15.36    1.49
   3   3   7   13.65    1.32
  -3  -3  -7   14.61    1.21
   3   3   7   13.03    1.08
   3   3   7   11.86    1.04
  -3  -3  -7   11.75    1.74
   3   3   8   13.10    1.49
   3   3   8   11.91    1.35
  -3  -3  -8   13.18    1.25
   3   3   9   12.45    1.45
  -3  -3  -9   15.02    1.41
   3   3  10    0.40    0.66
   3   4 -13    9.74    1.26
   3   4 -13   10.40    1.47
  -3  -4  13    7.93    1.47
   3   4 -13   10.00    1.53
  -3  -4  13    9.57    1.58
   3   4 -12    0.88    0.58
   3   4 -12    0.65    0.76
  -3  -4  12    0.72    0.87
  -3  -4  12    1.07    0.80
  -3  -4  12    1.01    0.64
   3   4 -12    1.97    0.93
  -3  -4  12    1.45    0.81
   3   4 -11   16.11    1.39
  -3  -4  11   16.29    1.41
  -3  -4  11   13.67    1.80
   3   4 -11   13.53    1.58
  -3  -4  11   16.74    1.77
   3   4 -11   15.88    1.75
  -3  -4  11   17.98    1.75
  -3  -4  10    2.05    0.65
   3   4 -10    0.53    0.75
   3   4 -10    1.22    0.52
   3   4 -10    0.22    0.78
  -3  -4  10    2.10    0.87
  -3  -4  10    0.40    0.73
   3   4 -10    0.26    0.80
  -3  -4  10    1.38    0.62
  -3  -4  10    2.01    0.76
   3   4 -10    1.30    0.55
  -3  -4   9   47.95    2.69
   3   4  -9   49.76    2.62
   3   4  -9   42.14    2.92
  -3  -4   9   44.15    3.05
  -3  -4   9   46.48    2.65
   3   4  -9   50.35    2.35
  -3  -4   9   50.88    3.07
   3   4  -9   49.30    2.61
  -3  -4   9   40.38    2.96
   3   4  -9   49.52    2.85
   3   4  -9   46.02    2.97
  -3  -4   8    1.49    0.58
   3   4  -8    0.36    0.61
   3   4  -8    0.40    0.29
   3   4  -8    1.21    0.49
  -3  -4   8    0.80    0.66
   3   4  -8    0.80    0.47
  -3  -4   8    0.60    0.64
   3   4  -8    0.09    0.52
  -3  -4   8    0.71    0.53
  -3  -4   8    0.21    0.66
  -3  -4   8    1.44    0.69
  -3  -4   7   58.89    3.00
   3   4  -7   59.69    2.92
   3   4  -7   56.81    3.28
  -3  -4   7   58.18    3.19
  -3  -4   7   56.30    2.98
   3   4  -7   55.56    2.51
   3   4  -7   57.15    2.81
  -3  -4   7   59.53    3.25
   3   4  -7   55.48    2.98
  -3  -4   6   35.32    2.06
   3   4  -6   36.80    2.33
  -3  -4   6   33.68    2.09
  -3  -4   6   32.80    2.03
   3   4  -6   37.41    1.60
   3   4  -6   33.33    1.84
  -3  -4   6   36.72    2.20
   3   4  -6   36.87    2.01
  -3  -4   6   36.84    2.25
   3   4  -6   35.98    2.26
  -3  -4   6   37.69    2.14
  -3  -4   6   29.77    1.69
  -3  -4   5   39.54    2.17
   3   4  -5   36.15    2.31
  -3  -4   5   37.47    2.13
  -3  -4   5   38.88    2.13
   3   4  -5   36.51    1.67
  -3  -4   5   41.63    2.33
  -3  -4   5   38.01    2.15
   3   4  -5   36.54    1.96
   3   4  -5   34.36    2.24
  -3  -4   5   38.21    2.16
  -3  -4   4    9.13    0.94
  -3  -4   4   11.78    1.01
  -3  -4   4   10.03    0.96
  -3  -4   4   11.87    0.93
   3   4  -4   11.71    1.09
  -3  -4   4   10.72    0.90
   3   4  -4   10.44    0.75
  -3  -4   4    9.04    1.01
   3   4  -4   10.43    1.04
   3   4  -4   11.77    1.08
  -3  -4   3   25.70    1.51
  -3  -4   3   25.09    1.25
  -3  -4   3   25.11    1.46
   3   4  -3   24.00    1.20
  -3  -4   3   25.29    1.64
   3   4  -3   26.21    1.68
   3   4  -3   28.12    1.77
  -3  -4   2   16.27    1.26
   3   4  -2   16.98    1.32
  -3  -4   2   18.04    0.94
  -3  -4   2   18.35    1.34
  -3  -4   2   17.44    1.13
   3   4  -2   17.49    1.30
  -3  -4   2   15.93    1.22
   3   4  -2   18.88    1.28
   3   4  -2   17.35    1.34
   3   4  -1   71.45    3.42
  -3  -4   1   68.11    2.92
  -3  -4   1   65.45    3.29
   3   4  -1   67.02    3.31
  -3  -4   1   64.33    3.21
   3   4  -1   68.78    3.23
   3   4  -1   66.62    3.29
   3   4  -1   56.10    3.19
  -3  -4   1   69.53    3.32
   3   4   0    8.99    0.84
  -3  -4   0    6.12    0.72
  -3  -4   0    5.95    0.79
  -3  -4   0    7.24    0.81
   3   4   0    7.25    0.79
   3   4   0    6.88    0.78
  -3  -4   0    6.87    0.59
  -3  -4   0    5.80    0.69
   3   4   0    8.46    0.71
  -3  -4   0    8.23    0.83
  -3  -4   0    6.32    0.68
   3   4   0    7.98    0.77
  -3  -4  -1   16.96    1.26
   3   4   1   16.98    1.25
  -3  -4  -1   16.63    1.12
   3   4   1   15.89    1.19
  -3  -4  -1   16.28    1.33
   3   4   1   17.26    1.17
   3   4   1   15.97    1.03
   3   4   1   16.27    1.23
  -3  -4  -1   14.17    1.24
  -3  -4  -2   33.74    1.94
   3   4   2   31.61    1.87
  -3  -4  -2   30.31    1.63
   3   4   2   33.02    1.85
  -3  -4  -2   29.04    2.12
  -3  -4  -2   32.77    2.07
   3   4   2   30.83    1.70
   3   4   2   29.44    1.51
   3   4   2   30.56    1.90
  -3  -4  -2   27.24    1.96
  -3  -4  -3   14.04    1.37
  -3  -4  -3   19.97    1.31
   3   4   3   15.38    1.17
   3   4   3   15.20    1.13
  -3  -4  -3   15.36    1.22
  -3  -4  -3   15.96    0.73
  -3  -4  -3   11.93    0.73
  -3  -4  -3   12.64    1.41
   3   4   3   14.55    0.97
   3   4   3   17.17    1.26
   3   4   3   11.35    0.66
  -3  -4  -3   13.78    1.33
  -3  -4  -4    0.76    0.64
   3   4   4    2.15    0.58
  -3  -4  -4    1.22    0.51
   3   4   4    2.14    0.51
  -3  -4  -4    1.67    0.54
   3   4   4    2.10    0.51
  -3  -4  -4    2.33    0.40
  -3  -4  -4    1.27    0.66
  -3  -4  -4    2.50    0.35
   3   4   4    1.94    0.40
  -3  -4  -4    2.55    0.37
  -3  -4  -4    1.24    0.65
   3   4   5   27.31    1.70
   3   4   5   25.29    1.63
  -3  -4  -5   25.76    1.76
  -3  -4  -5   26.58    2.31
  -3  -4  -5   28.75    1.47
   3   4   5   26.85    1.84
   3   4   5   23.31    1.33
   3   4   6    1.22    0.59
   3   4   6    1.15    0.54
  -3  -4  -6    0.58    0.53
   3   4   6    1.06    0.46
  -3  -4  -6    0.91    0.83
  -3  -4  -6    0.93    0.41
   3   4   7    9.40    1.27
   3   4   7    9.60    1.21
   3   4   7    9.77    1.01
  -3  -4  -7   10.70    0.98
   3   4   8    0.96    0.69
   3   4   9   34.35    2.49
  -3  -5  13    8.65    1.63
   3   5 -13    9.15    1.22
   3   5 -13    7.49    1.38
  -3  -5  12    7.02    1.34
   3   5 -12    5.74    0.93
  -3  -5  12    5.17    0.93
  -3  -5  12    4.30    1.18
   3   5 -12    5.24    1.12
   3   5 -12    4.31    1.19
  -3  -5  12    3.13    1.00
   3   5 -11   16.42    1.40
   3   5 -11   15.99    1.59
   3   5 -11   11.79    1.59
  -3  -5  11   11.36    1.26
   3   5 -11   13.03    1.62
  -3  -5  11   12.64    1.65
  -3  -5  11   12.76    1.77
  -3  -5  11   16.73    1.78
   3   5 -10    3.20    0.95
   3   5 -10    4.20    0.77
  -3  -5  10    2.39    0.77
   3   5 -10    5.15    1.00
  -3  -5  10    3.13    0.98
  -3  -5  10    3.77    1.06
   3   5 -10    4.59    1.06
   3   5  -9   14.07    1.18
  -3  -5   9   11.31    1.20
   3   5  -9   10.57    1.43
  -3  -5   9   13.01    1.20
   3   5  -9   12.44    1.12
  -3  -5   9    9.50    1.39
   3   5  -9   13.02    1.32
  -3  -5   9   10.36    1.41
  -3  -5   8   36.30    2.28
   3   5  -8   40.67    2.25
  -3  -5   8   38.70    2.30
   3   5  -8   39.36    2.63
  -3  -5   8   37.12    2.55
   3   5  -8   39.23    1.84
   3   5  -8   37.51    2.13
  -3  -5   8   41.15    2.66
  -3  -5   8   32.70    1.99
   3   5  -8   42.02    2.38
  -3  -5   7    4.10    0.81
  -3  -5   7    4.15    0.74
   3   5  -7    4.54    0.89
   3   5  -7    6.58    0.50
  -3  -5   7    5.06    0.79
  -3  -5   7    4.68    0.84
   3   5  -7    4.59    0.66
  -3  -5   7    5.15    0.62
  -3  -5   7    4.72    0.87
   3   5  -7    6.48    0.82
  -3  -5   7    6.33    1.05
  -3  -5   7    5.47    0.94
   3   5  -7    3.56    0.82
  -3  -5   6   20.01    1.47
  -3  -5   6   19.65    1.48
   3   5  -6   16.80    1.60
  -3  -5   6   20.88    1.54
   3   5  -6   22.37    1.08
  -3  -5   6   18.94    1.68
  -3  -5   6   21.63    1.58
   3   5  -6   19.97    1.38
  -3  -5   6   20.82    1.67
   3   5  -6   21.81    1.69
  -3  -5   6   19.87    1.52
  -3  -5   6   17.20    1.20
  -3  -5   5    0.45    0.44
  -3  -5   5    0.08    0.42
   3   5  -5    0.10    0.44
   3   5  -5    0.62    0.45
  -3  -5   5    0.85    0.43
   3   5  -5    0.03    0.24
  -3  -5   5    0.22    0.35
   3   5  -5    0.72    0.33
  -3  -5   5   -0.41    0.56
  -3  -5   5    0.31    0.37
  -3  -5   5    0.36    0.49
   3   5  -5    0.10    0.54
   3   5  -5   -0.10    0.54
  -3  -5   4   20.78    1.50
   3   5  -4   19.67    1.58
  -3  -5   4   22.93    1.46
  -3  -5   4   20.06    1.19
  -3  -5   4   18.04    1.55
  -3  -5   4   20.90    1.41
   3   5  -4   21.26    1.18
   3   5  -4   22.37    1.60
  -3  -5   4   21.57    1.59
   3   5  -4   22.36    1.62
   3   5  -4   20.16    1.64
  -3  -5   4   23.74    1.56
  -3  -5   3    5.55    0.75
  -3  -5   3    7.56    0.56
  -3  -5   3    6.41    0.72
   3   5  -3    5.33    0.38
  -3  -5   3    5.96    0.65
   3   5  -3    4.82    0.37
  -3  -5   3    4.74    0.78
  -3  -5   3    6.78    0.85
   3   5  -3    6.72    0.85
   3   5  -3    5.66    0.86
  -3  -5   2   21.99    1.45
   3   5  -2   24.21    1.68
  -3  -5   2   22.84    1.22
  -3  -5   2   21.87    1.59
  -3  -5   2   21.97    1.38
   3   5  -2   26.04    1.67
   3   5  -2   23.51    1.58
   3   5  -2   24.46    1.66
  -3  -5   2   20.29    1.55
  -3  -5   1    4.37    0.73
   3   5  -1    4.31    0.70
   3   5  -1    3.88    0.66
  -3  -5   1    5.01    0.48
  -3  -5   1    4.59    0.71
  -3  -5   1    4.14    0.68
   3   5  -1    3.50    0.60
   3   5  -1    5.11    0.73
  -3  -5   0   29.19    1.78
   3   5   0   27.41    1.76
  -3  -5   0   25.16    1.41
  -3  -5   0   25.54    1.64
   3   5   0   25.25    1.67
   3   5   0   23.87    1.52
   3   5   0   29.27    1.71
  -3  -5   0   20.42    1.56
  -3  -5  -1   42.08    2.37
   3   5   1   38.36    2.29
  -3  -5  -1   39.44    2.18
  -3  -5  -1   41.18    2.08
   3   5   1   42.38    2.30
   3   5   1   40.63    2.21
   3   5   1   37.13    2.01
   3   5   1   39.29    2.31
  -3  -5  -1   37.15    2.30
  -3  -5  -2    0.62    0.52
  -3  -5  -2    0.20    0.44
   3   5   2    0.71    0.41
   3   5   2   -0.25    0.45
  -3  -5  -2    0.25    0.50
   3   5   2    0.39    0.42
  -3  -5  -2   -0.09    0.48
   3   5   2   -0.07    0.44
  -3  -5  -2    0.35    0.48
   3   5   2    0.36    0.28
  -3  -5  -3   36.68    2.16
   3   5   3   34.02    2.05
   3   5   3   32.75    1.95
  -3  -5  -3   34.90    2.13
  -3  -5  -3   27.31    2.28
  -3  -5  -3   30.79    2.24
   3   5   3   32.70    1.83
   3   5   3   32.52    2.05
  -3  -5  -3   24.73    2.13
   3   5   4    5.22    0.84
  -3  -5  -4    4.44    0.83
   3   5   4    4.15    0.72
  -3  -5  -4    3.94    0.77
   3   5   4    2.93    0.67
  -3  -5  -4    4.60    0.39
  -3  -5  -4    3.18    0.93
  -3  -5  -4    2.27    0.37
   3   5   4    5.28    0.65
  -3  -5  -4    3.38    0.35
   3   5   5   13.79    1.30
   3   5   5   13.48    1.16
   3   5   5   10.54    1.13
  -3  -5  -5   12.88    1.27
   3   5   6    3.18    0.77
   3   5   6    2.26    0.64
   3   5   6    3.38    0.71
   3   5   7   -0.35    0.62
   3   5   7    0.60    0.56
   3   5   8   18.59    1.77
   3   6 -13    0.85    0.87
  -3  -6  13    0.42    0.89
  -3  -6  12    9.29    1.15
   3   6 -12    8.51    1.32
   3   6 -12    8.50    1.16
  -3  -6  12    6.23    1.45
  -3  -6  12    7.75    1.40
  -3  -6  11    0.36    0.83
  -3  -6  11   -0.10    0.57
   3   6 -11   -0.15    0.70
  -3  -6  11    0.47    0.59
   3   6 -11    0.49    0.52
   3   6 -11   -0.84    0.78
  -3  -6  11   -0.50    0.80
   3   6 -11    0.47    0.71
  -3  -6  10   24.27    1.79
   3   6 -10   23.92    1.76
   3   6 -10   21.12    2.07
   3   6 -10   24.15    1.95
  -3  -6  10   23.39    2.26
[truncated: 264,270 more chars]
