# Supplementary material for: Crystal structure of aqua­chlorido­(nitrato-κ2 O,O′)[1-(pyridin-2-yl-κN)-2-(pyridin-2-yl­methyl­idene-κN)hydrazine-κN 2]manganase(II)
Source: Acta Crystallogr E Crystallogr Commun. 2018 Mar 6;74(Pt 4):450–3. doi: 10.1107/S2056989018003493 (PMC5946965; doi:10.1107/S2056989018003493)
Supplement: Supplementary file 2 [file e-74-00450-Isup2.hkl]

data_I                                                                          
_shelx_title ' exp_1_a.res in P-1'                                              
_shelx_refln_list_code          4                                               
_shelx_F_calc_maximum      210.52                                               
_exptl_crystal_F_000       374.00                                               
_reflns_d_resolution_high  0.7306                                               
                                                                                
loop_                                                                           
 _space_group_symop_operation_xyz                                               
 'x, y, z'                                                                      
 '-x, -y, -z'                                                                   
                                                                                
_cell_length_a     6.9698                                                       
_cell_length_b    10.6055                                                       
_cell_length_c    10.8476                                                       
_cell_angle_alpha  98.784                                                       
_cell_angle_beta   97.636                                                       
_cell_angle_gamma 108.308                                                       
                                                                                
_shelx_F_squared_multiplier     1.000                                           
                                                                                
loop_                                                                           
 _refln_index_h                                                                 
 _refln_index_k                                                                 
 _refln_index_l                                                                 
 _refln_F_squared_calc                                                          
 _refln_F_squared_meas                                                          
 _refln_F_squared_sigma                                                         
 _refln_observed_status                                                         
   2   0   0      44319.37      44091.91       461.20 o                         
   3   0   0       2079.55       2024.41        22.48 o                         
   4   0   0       5189.89       5099.41        56.18 o                         
   5   0   0        542.04        520.46         8.27 o                         
   6   0   0        427.72        381.44         5.94 o                         
   7   0   0         27.67         28.57         1.51 o                         
   8   0   0         31.03         23.81         4.91 o                         
  -8   1   0         54.23         52.77         4.41 o                         
  -7   1   0          5.47          4.63         0.84 o                         
  -6   1   0        251.45        248.97         3.17 o                         
  -5   1   0         15.67         13.01         0.63 o                         
  -4   1   0        409.24        414.69         4.74 o                         
  -3   1   0        136.10        138.87         2.01 o                         
  -2   1   0        972.63        949.61        10.23 o                         
   1   1   0       1473.85       1434.65        28.60 o                         
   2   1   0       1226.43       1208.01        13.35 o                         
   3   1   0       3156.72       3030.38        33.28 o                         
   4   1   0        181.30        180.22         2.50 o                         
   5   1   0        932.25        883.77        10.90 o                         
   6   1   0          2.47          1.59         0.68 o                         
   7   1   0         97.92         76.40         4.44 o                         
   8   1   0         15.81         17.18         3.18 o                         
  -8   2   0         17.41         21.85         3.08 o                         
  -7   2   0          5.39          3.75         0.79 o                         
  -6   2   0        122.95        129.02         3.45 o                         
  -5   2   0        162.90        163.03         2.55 o                         
  -4   2   0         63.93         72.51         1.31 o                         
  -3   2   0        982.75        980.00        10.64 o                         
  -2   2   0       2971.59       3054.85        38.38 o                         
  -1   2   0        598.89        616.85        12.45 o                         
   0   2   0       2609.76       2729.78        76.21 o                         
   1   2   0        486.99        494.66        11.66 o                         
   2   2   0       1185.67       1146.51        14.79 o                         
   3   2   0         17.88         21.57         0.70 o                         
   4   2   0         25.01         24.28         0.81 o                         
   5   2   0         38.11         34.33         1.20 o                         
   6   2   0         14.09         12.38         1.08 o                         
   7   2   0         12.89         10.68         2.19 o                         
   8   2   0         18.15         17.40         3.36 o                         
  -8   3   0          4.14          4.36         1.65 o                         
  -7   3   0          0.56         -0.17         0.62 o                         
  -6   3   0        221.32        221.92         4.01 o                         
  -5   3   0         53.68         51.19         1.33 o                         
  -4   3   0        255.72        229.95         3.19 o                         
  -3   3   0       1269.90       1235.36        16.70 o                         
  -2   3   0          7.43          8.51         0.39 o                         
  -1   3   0       2045.78       2123.20        34.32 o                         
   0   3   0        261.98        249.50         3.83 o                         
   1   3   0          3.51          3.20         0.38 o                         
   2   3   0       1219.29       1195.26        18.46 o                         
   3   3   0         19.11         16.03         0.78 o                         
   4   3   0        105.23        108.16         2.67 o                         
   5   3   0         57.88         59.12         2.70 o                         
   6   3   0          5.64          4.97         1.20 o                         
   7   3   0          7.08          7.16         2.25 o                         
  -8   4   0          2.78          2.05         1.59 o                         
  -7   4   0         25.39         21.15         1.16 o                         
  -6   4   0          4.49          4.53         0.82 o                         
  -5   4   0         14.41         13.64         0.62 o                         
  -4   4   0          2.50          3.38         0.33 o                         
  -3   4   0        846.77        789.76        12.34 o                         
  -2   4   0         37.26         48.12         1.28 o                         
  -1   4   0       2604.10       2444.60        36.85 o                         
   0   4   0        713.27        745.26        10.84 o                         
   1   4   0        609.56        540.11         7.95 o                         
   2   4   0       1968.30       1898.97        31.41 o                         
   3   4   0         35.88         33.47         1.19 o                         
   4   4   0        360.17        339.25         5.04 o                         
   5   4   0         67.18         65.23         1.83 o                         
   6   4   0         22.80         16.97         2.04 o                         
   7   4   0         24.56         18.48         2.98 o                         
  -9   5   0         63.06         64.52         5.32 o                         
  -8   5   0          7.22          4.56         2.17 o                         
  -7   5   0        300.81        315.83         9.43 o                         
  -6   5   0        120.82        118.37         3.58 o                         
  -5   5   0        284.74        290.53         4.39 o                         
  -4   5   0        909.88        874.86        12.54 o                         
  -3   5   0        775.61        812.69        15.08 o                         
  -2   5   0        663.08        644.20         8.58 o                         
  -1   5   0        902.00        962.85        12.57 o                         
   0   5   0        300.39        291.57         4.67 o                         
   1   5   0        289.36        322.64         5.38 o                         
   2   5   0        390.53        367.11         6.53 o                         
   3   5   0        112.44        119.50         3.77 o                         
   4   5   0         58.79         55.93         2.65 o                         
   5   5   0          2.15          1.68         1.03 o                         
   6   5   0          7.86          6.14         2.78 o                         
   7   5   0          5.92          3.29         4.26 o                         
  -9   6   0         18.85         21.99         3.53 o                         
  -8   6   0          2.85          2.71         1.49 o                         
  -7   6   0        122.11        128.41         5.46 o                         
  -6   6   0        115.86        105.77         4.39 o                         
  -5   6   0          6.00          6.03         0.60 o                         
  -4   6   0       1135.41       1086.82        21.02 o                         
  -3   6   0        167.79        140.03         2.31 o                         
  -2   6   0        678.10        647.16         9.25 o                         
  -1   6   0       1302.54       1175.94        15.34 o                         
   0   6   0         31.22         35.25         1.13 o                         
   1   6   0        858.97        792.17        11.75 o                         
   2   6   0          3.17          3.47         0.75 o                         
   3   6   0         48.36         48.23         1.66 o                         
   4   6   0         16.75         16.73         1.35 o                         
   5   6   0          5.12          2.63         1.55 o                         
   6   6   0          0.03          0.39         2.26 o                         
  -8   7   0          2.49          0.58         1.74 o                         
  -7   7   0         19.75         19.33         2.53 o                         
  -6   7   0          0.75          0.19         0.49 o                         
  -5   7   0        156.31        162.88         5.17 o                         
  -4   7   0        127.75        122.42         3.33 o                         
  -3   7   0        334.58        359.60         4.86 o                         
  -2   7   0         27.75         24.72         0.98 o                         
  -1   7   0       1245.92       1290.98        16.12 o                         
   0   7   0         12.10         10.65         0.70 o                         
   1   7   0        962.14        980.71        13.61 o                         
   2   7   0         98.52         98.30         2.52 o                         
   3   7   0        145.75        160.11         5.83 o                         
   4   7   0        115.39        128.92         3.98 o                         
   5   7   0          9.05          9.71         1.73 o                         
  -8   8   0          6.41          3.85         2.08 o                         
  -7   8   0        107.28        103.89         5.20 o                         
  -6   8   0         25.63         24.84         1.61 o                         
  -5   8   0        227.82        229.66         5.53 o                         
  -4   8   0         51.19         57.23         1.53 o                         
  -3   8   0         34.05         33.32         1.01 o                         
  -2   8   0        155.56        176.30         3.24 o                         
  -1   8   0         90.05         81.39         1.68 o                         
   0   8   0         55.57         66.15         1.76 o                         
   1   8   0        110.17        104.22         2.62 o                         
   2   8   0         50.26         51.15         2.70 o                         
   3   8   0         32.48         32.17         1.87 o                         
   4   8   0         65.19         71.01         3.62 o                         
   5   8   0          3.62          7.64         3.10 o                         
  -8   9   0          3.67          0.40         2.70 o                         
  -7   9   0         70.42         66.16         4.24 o                         
  -6   9   0         22.81         20.18         2.20 o                         
  -5   9   0        236.04        237.34         5.80 o                         
  -4   9   0        192.29        196.86         3.17 o                         
  -3   9   0         30.76         34.66         1.23 o                         
  -2   9   0        621.97        626.97         8.51 o                         
  -1   9   0          2.63          1.98         0.58 o                         
   0   9   0        251.03        272.31         5.03 o                         
   1   9   0         42.21         49.94         2.64 o                         
   2   9   0         44.21         42.93         2.68 o                         
   3   9   0         18.84         25.02         1.96 o                         
   4   9   0         12.32         10.03         5.84 o                         
  -8  10   0          6.09          6.90         4.59 o                         
  -7  10   0         19.02         15.53         2.32 o                         
  -6  10   0         36.49         29.37         3.73 o                         
  -5  10   0        102.03         94.17         3.53 o                         
  -4  10   0        167.68        164.87         3.95 o                         
  -3  10   0         26.24         25.37         1.15 o                         
  -2  10   0        575.04        578.63         8.44 o                         
  -1  10   0          2.02          2.56         0.70 o                         
   0  10   0        286.13        297.99         5.54 o                         
   1  10   0         80.85         82.30         3.74 o                         
   2  10   0         43.03         46.56         2.46 o                         
   3  10   0         50.00         58.20         3.24 o                         
  -7  11   0          0.01         -1.71         2.19 o                         
  -6  11   0         26.77         22.02         2.04 o                         
  -5  11   0          1.23         -0.25         1.71 o                         
  -4  11   0          7.93          6.41         1.27 o                         
  -3  11   0         10.36         10.58         1.19 o                         
  -2  11   0         35.68         23.23         1.24 o                         
  -1  11   0          1.77          1.62         0.93 o                         
   0  11   0         15.87         12.27         1.72 o                         
   1  11   0         15.61         13.90         1.77 o                         
   2  11   0          4.00          5.68         1.81 o                         
  -7  12   0          6.89         -1.25         3.75 o                         
  -6  12   0          8.82          7.77         2.33 o                         
  -5  12   0         66.99         66.12         3.18 o                         
  -4  12   0         12.10          6.62         1.39 o                         
  -3  12   0        109.11        113.88         4.37 o                         
  -2  12   0         39.66         32.81         1.94 o                         
  -1  12   0         18.63         20.15         2.26 o                         
   0  12   0         43.95         41.90         2.60 o                         
   1  12   0          3.46          7.78         2.43 o                         
   2  12   0          7.50          8.85         3.57 o                         
  -5  13   0         26.37         18.93         2.25 o                         
  -4  13   0          0.49          0.28         1.49 o                         
  -3  13   0         54.71         52.17         4.59 o                         
  -2  13   0          6.80          2.11         2.18 o                         
  -1  13   0         12.03          9.78         2.33 o                         
   0  13   0         31.02         28.44         4.86 o                         
  -4  14   0         21.72         26.59         5.65 o                         
   3 -14   1         53.29         44.10         6.62 o                         
   4 -14   1          8.47          3.75         2.49 o                         
   0 -13   1          9.04          7.42         2.18 o                         
   1 -13   1          2.94          1.76         1.77 o                         
   2 -13   1         11.98         13.17         2.23 o                         
   3 -13   1          7.90          6.99         1.76 o                         
   4 -13   1          9.78          8.28         2.45 o                         
   5 -13   1          2.31          1.44         1.64 o                         
   6 -13   1         34.76         29.00         5.42 o                         
  -2 -12   1          4.75          1.95         3.06 o                         
  -1 -12   1          9.27          6.91         1.95 o                         
   0 -12   1         36.78         38.68         2.25 o                         
   1 -12   1          0.04         -0.56         1.28 o                         
   2 -12   1         30.63         29.90         1.82 o                         
   3 -12   1         10.18          8.85         1.44 o                         
   4 -12   1          0.21          1.74         1.31 o                         
   5 -12   1         19.56         17.30         1.92 o                         
   6 -12   1          0.11         -1.59         1.59 o                         
   7 -12   1          0.45         -0.56         3.01 o                         
  -2 -11   1          1.81          0.49         1.57 o                         
  -1 -11   1          5.77          3.09         1.46 o                         
   0 -11   1         51.22         56.22         2.75 o                         
   1 -11   1          0.79          1.85         0.82 o                         
   2 -11   1         71.88         71.31         2.49 o                         
   3 -11   1         71.49         80.57         2.65 o                         
   4 -11   1          0.93         -0.27         1.05 o                         
   5 -11   1        158.17        161.89         5.03 o                         
   6 -11   1         16.65         15.84         2.02 o                         
   7 -11   1         26.34         28.90         6.46 o                         
  -4 -10   1         12.60          9.31         3.52 o                         
  -3 -10   1          4.42          3.27         1.39 o                         
  -2 -10   1         11.74         12.21         1.55 o                         
  -1 -10   1         16.53         15.10         1.93 o                         
   0 -10   1         52.25         48.37         2.22 o                         
   1 -10   1          8.60          8.30         0.81 o                         
   2 -10   1         67.45         64.20         1.80 o                         
   3 -10   1         44.15         48.94         1.70 o                         
   4 -10   1         18.60         16.39         1.31 o                         
   5 -10   1        124.93        127.73         5.51 o                         
   6 -10   1          0.10         -1.43         1.43 o                         
   7 -10   1         30.13         29.25         4.11 o                         
   8 -10   1         32.18         26.87         6.11 o                         
  -4  -9   1         23.33         22.96         3.09 o                         
  -3  -9   1         87.12         94.94         3.24 o                         
  -2  -9   1          0.01          0.18         1.03 o                         
  -1  -9   1        344.05        354.19         6.66 o                         
   0  -9   1         49.35         52.88         1.42 o                         
   1  -9   1        178.03        172.12         2.77 o                         
   2  -9   1        207.29        207.15         3.45 o                         
   3  -9   1         29.43         26.96         1.10 o                         
   4  -9   1         80.84         73.01         2.15 o                         
   5  -9   1          7.71          5.93         1.05 o                         
   6  -9   1          0.49         -0.68         1.27 o                         
   7  -9   1          0.06         -0.40         2.05 o                         
   8  -9   1          6.06          5.01         2.68 o                         
  -5  -8   1          7.85          5.14         2.96 o                         
  -4  -8   1          9.83         10.61         1.56 o                         
  -3  -8   1         79.97         87.21         2.87 o                         
  -2  -8   1          1.14          1.53         0.87 o                         
  -1  -8   1        471.12        470.90         7.00 o                         
   0  -8   1        102.60        120.21         2.16 o                         
   1  -8   1        291.63        286.79         4.13 o                         
   2  -8   1        793.13        794.95        11.37 o                         
   3  -8   1         26.08         25.79         1.08 o                         
   4  -8   1        576.36        572.83         8.75 o                         
   5  -8   1         34.55         34.68         1.73 o                         
   6  -8   1         60.70         63.12         2.70 o                         
   7  -8   1         67.48         71.20         4.24 o                         
   8  -8   1          5.42          4.69         2.04 o                         
  -5  -7   1          2.11          1.03         1.91 o                         
  -4  -7   1         13.21         12.17         1.32 o                         
  -3  -7   1          0.47         -0.32         0.80 o                         
  -2  -7   1         22.11         20.69         1.21 o                         
  -1  -7   1         89.07        100.08         2.19 o                         
   0  -7   1          4.49          7.07         0.57 o                         
   1  -7   1        107.47        118.89         2.06 o                         
   2  -7   1        434.82        463.62         6.92 o                         
   3  -7   1        113.07        117.04         2.19 o                         
   4  -7   1        562.89        569.74         9.72 o                         
   5  -7   1          8.48          8.51         0.86 o                         
   6  -7   1        150.10        158.92         3.64 o                         
   7  -7   1         98.00        108.17         4.19 o                         
   8  -7   1         15.42         12.41         1.94 o                         
  -6  -6   1         29.48         26.80         3.87 o                         
  -5  -6   1         33.92         29.69         2.24 o                         
  -4  -6   1        224.92        239.00         5.33 o                         
  -3  -6   1          9.18         10.72         0.90 o                         
  -2  -6   1        511.28        511.50         8.89 o                         
  -1  -6   1         13.49         21.42         0.95 o                         
   0  -6   1         61.07         55.13         1.17 o                         
   1  -6   1          3.02          2.16         0.44 o                         
   2  -6   1         38.93         40.33         1.49 o                         
   3  -6   1        135.72        154.17         3.78 o                         
   4  -6   1          0.04         -0.09         0.62 o                         
   5  -6   1         28.42         30.75         1.17 o                         
   6  -6   1          0.32         -0.18         0.52 o                         
   7  -6   1          8.26          8.35         1.39 o                         
   8  -6   1          1.99          0.63         1.25 o                         
   9  -6   1          3.28          3.31         3.98 o                         
  -7  -5   1          7.26         -1.48         3.52 o                         
  -6  -5   1         26.79         23.97         2.43 o                         
  -5  -5   1         10.84         12.54         1.17 o                         
  -4  -5   1        359.94        368.37         5.26 o                         
  -3  -5   1         19.22         20.66         1.05 o                         
  -2  -5   1       1455.14       1457.40        21.23 o                         
  -1  -5   1        695.80        650.52        10.36 o                         
   0  -5   1        684.71        722.98         8.78 o                         
   1  -5   1       3770.53       3668.86        48.50 o                         
   2  -5   1         37.84         49.51         1.07 o                         
   3  -5   1        992.40        941.75        16.12 o                         
   4  -5   1        439.40        422.26         6.46 o                         
   5  -5   1         57.44         53.03         1.88 o                         
   6  -5   1        180.16        186.68         4.65 o                         
   7  -5   1          0.69          1.20         1.18 o                         
   8  -5   1          4.67          2.76         1.63 o                         
   9  -5   1          3.47          5.04         2.80 o                         
  -7  -4   1         14.06         10.40         4.12 o                         
  -6  -4   1          0.23         -0.95         0.97 o                         
  -5  -4   1         94.29         92.15         3.14 o                         
  -4  -4   1          8.88          9.31         0.76 o                         
  -3  -4   1        290.70        308.38         4.99 o                         
  -2  -4   1         70.62         70.69         2.00 o                         
  -1  -4   1       1265.53       1326.72        22.03 o                         
   0  -4   1          0.68          1.15         0.26 o                         
   1  -4   1       5571.49       5913.43        77.59 o                         
   2  -4   1          0.89          2.46         0.38 o                         
   3  -4   1       1658.00       1727.83        24.72 o                         
   4  -4   1        688.37        669.29         8.08 o                         
   5  -4   1        193.95        201.38         2.86 o                         
   6  -4   1        341.38        357.65         5.77 o                         
   7  -4   1          3.12          2.96         0.78 o                         
   8  -4   1         29.54         30.18         2.70 o                         
  -7  -3   1         33.14         30.67         3.22 o                         
  -6  -3   1          0.01          0.16         0.72 o                         
  -5  -3   1        212.47        207.44         5.02 o                         
  -4  -3   1         49.46         45.86         1.52 o                         
  -3  -3   1         44.22         50.98         1.27 o                         
  -2  -3   1        428.41        393.35         6.60 o                         
  -1  -3   1        450.68        417.31         6.81 o                         
   0  -3   1        545.71        550.11         6.96 o                         
   1  -3   1        124.41        119.25         1.71 o                         
   2  -3   1        128.38        145.22         2.89 o                         
   3  -3   1         82.32         82.34         1.58 o                         
   4  -3   1         72.57         77.42         1.42 o                         
   5  -3   1         35.41         32.75         0.92 o                         
   6  -3   1         75.42         72.11         1.69 o                         
   7  -3   1          1.50          0.70         0.67 o                         
   8  -3   1         19.56         13.09         3.01 o                         
  -8  -2   1          1.65          2.55         3.29 o                         
  -7  -2   1         12.80         11.91         1.95 o                         
  -6  -2   1          0.30         -0.34         0.52 o                         
  -5  -2   1        323.26        305.20         9.03 o                         
  -4  -2   1         26.62         26.31         0.97 o                         
  -3  -2   1        626.07        614.88         8.30 o                         
  -2  -2   1        694.14        637.81         8.38 o                         
  -1  -2   1        538.16        544.26         9.15 o                         
   0  -2   1        907.76        929.91        18.76 o                         
   1  -2   1        312.50        335.64         8.14 o                         
   2  -2   1        593.07        627.73         8.13 o                         
   3  -2   1        239.52        216.05         3.09 o                         
   4  -2   1        220.26        195.67         2.77 o                         
   5  -2   1          0.59         -0.04         0.44 o                         
   6  -2   1        137.98        133.06         2.33 o                         
   7  -2   1          5.20          2.79         0.75 o                         
   8  -2   1         17.45         10.05         3.61 o                         
  -8  -1   1          2.32          2.10         2.57 o                         
  -7  -1   1         33.39         27.62         2.11 o                         
  -6  -1   1          3.50          4.16         0.55 o                         
  -5  -1   1         30.28         23.41         1.03 o                         
  -4  -1   1         33.25         34.55         0.93 o                         
  -3  -1   1        298.63        322.46         4.57 o                         
  -2  -1   1         32.97         23.19         0.76 o                         
  -1  -1   1       1507.47       1503.36        29.88 o                         
   1  -1   1       4284.73       4588.19       104.35 o                         
   2  -1   1        397.06        429.66         4.83 o                         
   3  -1   1       5775.24       5929.46        62.57 o                         
   4  -1   1        257.40        271.93         3.74 o                         
   5  -1   1       1028.43       1013.02        12.34 o                         
   6  -1   1        427.98        429.07         7.31 o                         
   7  -1   1         99.83         85.84         2.46 o                         
   8  -1   1        114.64        124.94         9.27 o                         
  -8   0   1         17.36         20.39         5.81 o                         
  -7   0   1         57.46         49.88         1.69 o                         
  -6   0   1         83.91         92.48         1.94 o                         
  -5   0   1        483.56        446.37         9.83 o                         
  -4   0   1         10.29         11.30         0.63 o                         
  -3   0   1       3593.38       3515.35        37.99 o                         
  -2   0   1         62.47         79.40         1.52 o                         
   1   0   1       3442.16       3715.36        55.23 o                         
   2   0   1        238.73        252.24         2.88 o                         
   3   0   1       2956.71       3043.81        33.65 o                         
   4   0   1         10.65         14.34         0.89 o                         
   5   0   1        489.19        476.74         5.83 o                         
   6   0   1        134.24        131.23         2.40 o                         
   7   0   1         80.22         69.67         2.73 o                         
   8   0   1         61.00         59.11         6.53 o                         
  -9   1   1          0.61          0.56         3.01 o                         
  -8   1   1         32.27         31.22         8.57 o                         
  -7   1   1         11.49         12.41         1.02 o                         
  -6   1   1        302.40        294.24         5.28 o                         
  -5   1   1        333.25        331.04         4.20 o                         
  -4   1   1        175.24        171.77         2.46 o                         
  -3   1   1       3772.96       3608.52        40.97 o                         
  -2   1   1         93.81        114.40         1.92 o                         
  -1   1   1       2215.88       2341.34        92.56 o                         
   1   1   1          5.12          4.80         0.28 o                         
   2   1   1       1118.63       1044.07        12.24 o                         
   3   1   1          1.51          1.46         0.32 o                         
   4   1   1         12.25          9.55         0.51 o                         
   5   1   1         52.59         52.04         1.31 o                         
   6   1   1          3.85          3.27         0.57 o                         
   7   1   1          0.06         -0.76         1.78 o                         
   8   1   1          1.42         -0.38         2.29 o                         
  -9   2   1          5.45          5.40         3.08 o                         
  -8   2   1          5.12          3.93         1.32 o                         
  -7   2   1         10.40          9.48         0.96 o                         
  -6   2   1          9.64          6.69         0.75 o                         
  -5   2   1         37.36         38.86         1.20 o                         
  -4   2   1        420.69        409.62         7.94 o                         
  -3   2   1       1399.05       1358.36        18.41 o                         
  -2   2   1       1430.65       1411.68        23.07 o                         
  -1   2   1       1302.98       1346.55        27.03 o                         
   0   2   1       6911.50       6994.47       103.35 o                         
   1   2   1        155.77        165.71         3.32 o                         
   2   2   1       4054.06       3920.49        43.31 o                         
   3   2   1         40.11         38.22         0.98 o                         
   4   2   1        304.96        301.94         4.71 o                         
   5   2   1        237.40        229.00         4.93 o                         
   6   2   1          7.99          5.66         1.19 o                         
   7   2   1         28.37         27.37         3.07 o                         
  -9   3   1         28.97         38.77         5.79 o                         
  -8   3   1         34.09         31.84         2.96 o                         
  -7   3   1         23.34         20.79         0.98 o                         
  -6   3   1        186.61        177.84         5.40 o                         
  -5   3   1         76.78         68.42         3.03 o                         
  -4   3   1        420.31        404.88         6.03 o                         
  -3   3   1        180.22        157.36         2.63 o                         
  -2   3   1        162.26        185.71         3.47 o                         
  -1   3   1        966.45        909.45        13.06 o                         
   0   3   1         12.17         15.23         0.49 o                         
   1   3   1        176.54        130.82         2.51 o                         
   2   3   1        103.26        101.70         2.24 o                         
   3   3   1         82.22         79.27         1.61 o                         
   4   3   1         18.95         18.57         0.90 o                         
   5   3   1        184.89        182.88         3.68 o                         
   6   3   1          2.23          1.21         1.42 o                         
   7   3   1         36.59         32.46         3.45 o                         
  -9   4   1         25.92         27.66         5.19 o                         
  -8   4   1         36.24         36.22         3.19 o                         
  -7   4   1         59.05         65.49         2.68 o                         
  -6   4   1        469.12        500.40         8.52 o                         
  -5   4   1          6.30          4.75         0.50 o                         
  -4   4   1       2169.58       2143.57        28.76 o                         
  -3   4   1        301.74        262.04         5.18 o                         
  -2   4   1       1073.83       1105.85        14.99 o                         
  -1   4   1       2626.13       2616.19        42.47 o                         
   0   4   1        516.40        595.50         9.47 o                         
   1   4   1        815.43        766.12         9.99 o                         
   2   4   1         24.20         33.62         1.81 o                         
   3   4   1         75.03         75.57         1.84 o                         
   4   4   1          0.22         -0.71         0.84 o                         
   5   4   1         24.64         20.84         1.22 o                         
   6   4   1          8.11          5.60         1.95 o                         
   7   4   1          2.59          1.15         2.58 o                         
  -9   5   1          0.05         -1.44         2.10 o                         
  -8   5   1         21.19         14.85         2.72 o                         
  -7   5   1          0.14          0.52         1.05 o                         
  -6   5   1        312.70        320.62         5.25 o                         
  -5   5   1         27.35         27.47         1.32 o                         
  -4   5   1       2274.17       2215.40        32.18 o                         
  -3   5   1        352.95        361.14         5.39 o                         
  -2   5   1       2525.37       2624.85        33.08 o                         
  -1   5   1       3119.13       3179.57        56.71 o                         
   0   5   1       1147.03       1233.61        19.08 o                         
   1   5   1       1488.65       1481.90        18.98 o                         
   2   5   1          3.02          1.43         0.64 o                         
   3   5   1        183.41        184.21         3.43 o                         
   4   5   1         62.16         62.25         2.34 o                         
   5   5   1          3.13          3.05         1.39 o                         
   6   5   1          1.57          2.66         1.86 o                         
  -9   6   1         21.47         21.01         3.84 o                         
  -8   6   1          0.11         -0.80         1.70 o                         
  -7   6   1        153.54        162.48         5.75 o                         
  -6   6   1         19.89         15.44         0.83 o                         
  -5   6   1        290.98        286.95         4.83 o                         
  -4   6   1         37.62         38.89         1.45 o                         
  -3   6   1        223.79        229.43         3.73 o                         
  -2   6   1        195.31        215.77         3.62 o                         
  -1   6   1        820.60        836.64        17.57 o                         
   0   6   1         30.05         32.22         1.63 o                         
   1   6   1        300.12        299.85         4.34 o                         
   2   6   1        167.79        162.58         3.38 o                         
   3   6   1         60.55         60.87         2.01 o                         
   4   6   1        118.43        109.85         5.28 o                         
   5   6   1          0.33         -0.19         1.29 o                         
   6   6   1         15.91         18.16         4.86 o                         
  -8   7   1          0.88          0.23         1.70 o                         
  -7   7   1        221.82        242.49         7.05 o                         
  -6   7   1        136.79        132.95         5.48 o                         
  -5   7   1        339.52        329.71        10.97 o                         
  -4   7   1        920.59        912.37        12.94 o                         
  -3   7   1         21.00         24.29         0.90 o                         
  -2   7   1       1757.66       1761.42        25.45 o                         
  -1   7   1          1.57          1.69         0.69 o                         
   0   7   1        364.73        378.64         7.04 o                         
   1   7   1         59.02         59.09         1.45 o                         
   2   7   1         80.05         87.54         2.38 o                         
   3   7   1          1.32          0.77         1.01 o                         
   4   7   1         16.04         16.43         1.73 o                         
   5   7   1          0.10          0.30         1.68 o                         
  -9   8   1          0.06          1.67         3.94 o                         
  -8   8   1          2.18         -0.57         1.97 o                         
  -7   8   1         23.27         27.64         2.49 o                         
  -6   8   1         11.37         10.90         1.17 o                         
  -5   8   1         35.50         36.77         1.20 o                         
  -4   8   1        214.09        210.37         3.40 o                         
  -3   8   1         12.04         11.02         0.66 o                         
  -2   8   1        677.21        649.42         9.59 o                         
  -1   8   1        145.93        151.70         3.32 o                         
   0   8   1        176.95        177.92         3.48 o                         
   1   8   1        396.28        396.58         6.89 o                         
   2   8   1         18.82         17.45         1.52 o                         
   3   8   1        106.50        112.89         3.82 o                         
   4   8   1          1.94          2.88         1.44 o                         
  -8   9   1         30.50         36.68         7.48 o                         
  -7   9   1         22.29         16.63         2.29 o                         
  -6   9   1          4.68          2.40         1.69 o                         
  -5   9   1         59.60         55.38         2.05 o                         
  -4   9   1          9.97          8.49         0.68 o                         
  -3   9   1         67.57         63.98         1.67 o                         
  -2   9   1         72.17         72.84         2.03 o                         
  -1   9   1         80.75         74.45         2.38 o                         
   0   9   1         16.12         16.70         1.09 o                         
   1   9   1        243.29        228.61         7.07 o                         
   2   9   1          0.57          1.57         1.18 o                         
   3   9   1        105.73        123.94         5.21 o                         
  -8  10   1         79.64         98.95        11.07 o                         
  -7  10   1         94.49         92.32         5.99 o                         
  -6  10   1         66.06         73.14         3.76 o                         
  -5  10   1        443.79        448.58        10.06 o                         
  -4  10   1         25.26         23.49         1.38 o                         
  -3  10   1        493.85        498.91         7.44 o                         
  -2  10   1          1.28          1.16         0.71 o                         
  -1  10   1        193.27        196.85         4.06 o                         
   0  10   1          5.32          6.13         1.78 o                         
   1  10   1         96.10         93.11         4.04 o                         
   2  10   1          0.14          0.26         1.41 o                         
   3  10   1         20.70         19.13         3.80 o                         
  -7  11   1         17.27         24.18         6.16 o                         
  -6  11   1          9.33         10.01         1.62 o                         
  -5  11   1        169.53        159.36         5.81 o                         
  -4  11   1          2.89          2.44         1.18 o                         
  -3  11   1        192.30        194.61         4.34 o                         
  -2  11   1         95.49         91.93         2.76 o                         
  -1  11   1         33.90         36.75         2.25 o                         
   0  11   1        135.58        146.24         5.74 o                         
   1  11   1          0.07         -0.53         1.26 o                         
   2  11   1         22.89         25.99         4.31 o                         
  -6  12   1         23.28         18.87         3.00 o                         
  -5  12   1          2.32          3.26         1.42 o                         
  -4  12   1         19.41         16.85         1.76 o                         
  -3  12   1          2.20          1.77         1.20 o                         
  -2  12   1         45.05         37.25         2.02 o                         
  -1  12   1          0.01         -0.14         1.30 o                         
   0  12   1         53.95         54.85         4.36 o                         
   1  12   1          2.72         -0.18         2.04 o                         
  -5  13   1          8.70          7.92         2.44 o                         
  -4  13   1          9.24          7.85         1.71 o                         
  -3  13   1         27.31         32.50         3.92 o                         
  -1  13   1         12.76         22.14         4.17 o                         
   0  13   1          0.46         -2.18         3.24 o                         
   3 -14   2         17.86         25.90         4.63 o                         
   4 -14   2          0.82         -2.69         4.12 o                         
  -1 -13   2          0.39          2.27         3.20 o                         
   0 -13   2         52.58         62.19         5.11 o                         
   1 -13   2         15.11         18.47         2.57 o                         
   2 -13   2         36.61         36.23         3.12 o                         
   3 -13   2         75.82         73.64         3.36 o                         
   4 -13   2          3.82          2.84         1.57 o                         
   5 -13   2         59.51         55.97         4.03 o                         
   6 -13   2          2.17          0.56         3.15 o                         
  -1 -12   2          0.53         -0.47         1.46 o                         
   0 -12   2          1.62          1.46         1.32 o                         
   1 -12   2          0.41          0.72         1.23 o                         
   2 -12   2          0.02         -0.52         1.35 o                         
   3 -12   2         29.50         36.66         2.34 o                         
   4 -12   2          1.10         -0.22         1.38 o                         
   5 -12   2         44.17         43.73         2.72 o                         
   6 -12   2         17.71         12.66         2.37 o                         
  -2 -11   2          6.43          7.87         1.79 o                         
  -1 -11   2         47.67         40.12         2.45 o                         
   0 -11   2         39.92         42.80         2.09 o                         
   1 -11   2          5.66          2.15         0.95 o                         
   2 -11   2         99.64        116.60         3.46 o                         
   3 -11   2          1.18          1.02         1.02 o                         
   4 -11   2         32.16         36.38         2.39 o                         
   5 -11   2          0.10          0.00         1.45 o                         
   6 -11   2         16.13         16.97         1.91 o                         
  -4 -10   2          0.07         -2.18         2.96 o                         
  -3 -10   2         30.46         37.39         3.19 o                         
  -2 -10   2          8.18          8.60         1.63 o                         
  -1 -10   2         79.87         77.58         2.81 o                         
   0 -10   2         97.82        107.90         2.72 o                         
   1 -10   2          2.00          0.31         0.66 o                         
   2 -10   2        340.13        329.84         6.40 o                         
   3 -10   2         49.37         51.39         2.21 o                         
   4 -10   2        104.03         99.74         2.97 o                         
   5 -10   2        182.97        196.38         5.02 o                         
   6 -10   2          4.52          4.58         1.61 o                         
   7 -10   2         74.14         76.85         3.97 o                         
  -4  -9   2         12.58         10.35         2.68 o                         
  -3  -9   2          0.07         -0.89         1.35 o                         
  -2  -9   2         30.56         25.36         1.81 o                         
  -1  -9   2          0.07         -0.74         0.76 o                         
   0  -9   2         95.63         98.00         2.00 o                         
   1  -9   2         21.93         20.69         0.94 o                         
   2  -9   2        365.11        352.17         5.53 o                         
   3  -9   2         62.59         61.40         2.13 o                         
   4  -9   2        124.33        124.41         2.85 o                         
   5  -9   2        263.03        266.19         5.60 o                         
   6  -9   2          7.13          5.28         1.66 o                         
   7  -9   2        137.69        146.10         9.51 o                         
  -5  -8   2          0.91         -0.93         2.87 o                         
  -4  -8   2         36.76         35.52         2.82 o                         
  -3  -8   2          7.50          5.29         1.16 o                         
  -2  -8   2         13.75         13.46         1.03 o                         
  -1  -8   2         69.58         71.01         1.59 o                         
   0  -8   2         27.51         24.30         0.92 o                         
   1  -8   2        102.84        107.59         2.03 o                         
   2  -8   2         19.04         15.72         0.92 o                         
   3  -8   2          0.75          0.62         0.54 o                         
   4  -8   2         39.05         35.85         1.36 o                         
   5  -8   2         40.57         38.79         1.82 o                         
   6  -8   2          1.11          1.60         0.91 o                         
   7  -8   2         43.32         43.20         3.49 o                         
   8  -8   2          6.02          4.98         2.53 o                         
  -5  -7   2          0.82         -0.31         1.44 o                         
  -4  -7   2         31.32         29.15         1.75 o                         
  -3  -7   2         40.83         49.02         1.88 o                         
  -2  -7   2         11.59          9.03         0.55 o                         
  -1  -7   2        439.09        447.67         6.99 o                         
   0  -7   2        100.41         95.60         1.98 o                         
   1  -7   2        835.44        836.33        10.74 o                         
   2  -7   2        345.34        332.27         5.62 o                         
   3  -7   2         90.90        101.28         2.65 o                         
   4  -7   2        530.43        523.89         9.07 o                         
   5  -7   2         12.34         14.54         0.93 o                         
   6  -7   2         47.00         49.39         1.59 o                         
   7  -7   2          0.68         -0.18         1.78 o                         
   8  -7   2          1.31          1.82         1.76 o                         
  -6  -6   2          0.07          0.88         2.39 o                         
  -5  -6   2         65.54         65.62         2.95 o                         
  -4  -6   2         21.72         21.77         1.29 o                         
  -3  -6   2        130.31        143.81         2.83 o                         
  -2  -6   2         61.17         53.92         2.37 o                         
  -1  -6   2        765.88        795.82        10.81 o                         
   0  -6   2         41.82         49.67         1.33 o                         
   1  -6   2       1695.68       1714.23        21.01 o                         
   2  -6   2         46.62         37.54         1.20 o                         
   3  -6   2        383.20        390.12         6.01 o                         
   4  -6   2        746.43        729.37        10.60 o                         
   5  -6   2         23.89         24.23         1.04 o                         
   6  -6   2        185.08        198.09         3.37 o                         
   7  -6   2         49.17         47.52         2.51 o                         
   8  -6   2         13.89         13.71         2.21 o                         
   9  -6   2         20.58         22.93         4.91 o                         
  -7  -5   2         38.95         27.80         5.74 o                         
  -6  -5   2          8.74         10.28         2.21 o                         
  -5  -5   2        159.78        161.00         4.65 o                         
  -4  -5   2         98.92        101.19         2.35 o                         
  -3  -5   2        106.04        106.50         2.33 o                         
  -2  -5   2        593.87        604.32         9.02 o                         
  -1  -5   2        159.49        159.54         2.55 o                         
   0  -5   2        571.83        597.59         8.52 o                         
   1  -5   2        160.92        191.58         2.76 o                         
   2  -5   2        339.88        353.21         5.17 o                         
   3  -5   2          1.59          2.77         0.52 o                         
   4  -5   2        766.28        808.78        12.31 o                         
   5  -5   2          5.86          4.45         0.62 o                         
   6  -5   2        198.21        212.90         4.08 o                         
   7  -5   2         46.14         44.67         1.76 o                         
   8  -5   2         38.49         39.70         3.20 o                         
  -7  -4   2         20.73         22.43         3.02 o                         
  -6  -4   2         13.42         12.49         1.68 o                         
  -5  -4   2        171.75        174.53         4.79 o                         
  -4  -4   2        274.97        283.53         4.77 o                         
  -3  -4   2         84.22         81.02         1.87 o                         
  -2  -4   2       2427.32       2351.05        29.80 o                         
  -1  -4   2          4.32          5.85         0.45 o                         
   0  -4   2       2207.03       2321.85        30.97 o                         
   1  -4   2        845.10        865.74        10.72 o                         
   2  -4   2        148.80        165.16         3.12 o                         
   3  -4   2       1037.26       1039.23        15.34 o                         
   4  -4   2          5.09          6.99         0.63 o                         
   5  -4   2         43.71         48.68         1.25 o                         
   6  -4   2         21.20         19.90         0.89 o                         
   7  -4   2         17.14         15.21         1.12 o                         
   8  -4   2          0.62          2.32         2.87 o                         
  -7  -3   2          1.35          0.25         1.52 o                         
  -6  -3   2          3.57          3.10         0.78 o                         
  -5  -3   2          3.20          2.55         0.52 o                         
  -4  -3   2         19.33         18.23         1.05 o                         
  -3  -3   2          6.70          6.37         0.38 o                         
  -2  -3   2        935.28        872.34        13.55 o                         
  -1  -3   2          0.93          2.04         0.31 o                         
   0  -3   2        894.98        905.80        15.69 o                         
   1  -3   2       1080.78       1095.21        15.66 o                         
   2  -3   2         81.66         74.90         1.90 o                         
   3  -3   2       1636.32       1654.34        20.03 o                         
   4  -3   2         16.72         16.85         0.69 o                         
   5  -3   2        118.50        122.93         2.07 o                         
   6  -3   2        170.01        179.58         3.04 o                         
   7  -3   2          2.62          0.83         0.85 o                         
   8  -3   2         12.63         17.88         3.80 o                         
  -8  -2   2         16.30         14.23         3.50 o                         
  -7  -2   2         17.60         15.73         2.05 o                         
  -6  -2   2         11.71          9.59         0.78 o                         
  -5  -2   2        119.69        116.32         3.35 o                         
  -4  -2   2         67.73         64.05         1.83 o                         
  -3  -2   2        315.20        303.21         4.05 o                         
  -2  -2   2         17.56         21.35         0.67 o                         
  -1  -2   2        356.35        349.66         5.43 o                         
   0  -2   2         25.95         25.21         0.81 o                         
   1  -2   2        232.47        237.03         4.29 o                         
   2  -2   2        163.26        186.87         2.92 o                         
   3  -2   2          7.25          7.12         0.42 o                         
   4  -2   2         48.81         47.21         1.07 o                         
   5  -2   2          6.07          5.66         0.57 o                         
   6  -2   2         63.36         63.89         1.81 o                         
   7  -2   2          5.03          1.92         1.60 o                         
  -8  -1   2         48.69         49.22         3.92 o                         
  -7  -1   2          2.23          1.83         1.05 o                         
  -6  -1   2        169.20        175.67         3.96 o                         
  -5  -1   2         25.40         22.88         1.03 o                         
  -4  -1   2         65.03         63.96         1.44 o                         
  -3  -1   2        123.14        103.97         1.68 o                         
  -2  -1   2         14.25         12.03         0.54 o                         
  -1  -1   2       1904.31       1979.01        35.06 o                         
   0  -1   2       1479.86       1560.68        31.15 o                         
   1  -1   2       2712.19       3052.98        49.39 o                         
   2  -1   2        305.56        296.64         3.63 o                         
   3  -1   2       1047.23       1092.17        12.95 o                         
   4  -1   2          0.82          1.91         0.47 o                         
   5  -1   2        283.07        291.15         4.32 o                         
   6  -1   2          9.32         11.75         0.83 o                         
   7  -1   2         12.43         11.80         1.59 o                         
  -8   0   2         13.08         10.37         2.35 o                         
  -7   0   2          3.52          2.07         0.80 o                         
  -6   0   2        117.85        114.72         4.00 o                         
  -5   0   2        216.37        213.87         4.98 o                         
  -4   0   2        429.88        378.30         6.16 o                         
  -3   0   2       2806.68       2751.57        33.11 o                         
  -2   0   2       1274.14       1209.22        18.50 o                         
  -1   0   2       3455.26       3332.80        99.81 o                         
   0   0   2        435.35        446.25        18.67 o                         
   1   0   2       1612.79       1711.25        24.01 o                         
   2   0   2        348.66        338.04         4.32 o                         
   3   0   2         91.84         85.72         1.42 o                         
   4   0   2          6.23          7.04         0.49 o                         
   5   0   2        242.93        251.13         4.36 o                         
   6   0   2          6.79          6.19         0.69 o                         
   7   0   2         10.70         11.23         2.11 o                         
  -9   1   2         23.89         18.67         4.86 o                         
  -8   1   2         30.24         29.11         3.73 o                         
  -7   1   2         14.22         14.26         0.95 o                         
  -6   1   2        188.31        182.60         2.76 o                         
  -5   1   2         11.10         11.34         0.52 o                         
  -4   1   2        296.24        286.73         3.85 o                         
  -3   1   2        203.60        213.65         3.04 o                         
  -2   1   2         11.55          7.48         0.55 o                         
  -1   1   2         68.21         72.88         1.69 o                         
   0   1   2       1196.00       1191.73        19.88 o                         
   1   1   2        486.65        512.65         8.72 o                         
   2   1   2        320.08        318.70         4.54 o                         
   3   1   2         79.35         86.15         1.45 o                         
   4   1   2         46.76         43.68         1.30 o                         
   5   1   2        195.69        199.36         3.94 o                         
   6   1   2          0.24          0.21         0.67 o                         
   7   1   2         22.48         20.38         2.57 o                         
  -9   2   2         18.04         20.94         3.60 o                         
  -8   2   2         50.21         52.72         2.74 o                         
  -7   2   2          2.73          2.54         0.78 o                         
  -6   2   2        584.24        572.43        16.99 o                         
  -5   2   2        136.14        127.02         3.79 o                         
  -4   2   2       1286.84       1242.19        16.14 o                         
  -3   2   2       1400.90       1311.85        18.85 o                         
  -2   2   2        189.16        147.09         2.84 o                         
  -1   2   2       3529.45       3440.27        42.94 o                         
   0   2   2         63.37         51.74         1.15 o                         
   1   2   2         25.67         17.46         1.13 o                         
   2   2   2        126.19        125.89         2.23 o                         
   3   2   2          0.56          0.32         0.34 o                         
   4   2   2          1.69          1.57         0.40 o                         
   5   2   2          0.60          0.10         0.46 o                         
   6   2   2          1.30          0.62         1.11 o                         
   7   2   2          0.27         -1.77         2.10 o                         
  -9   3   2          1.47         -1.84         4.05 o                         
  -8   3   2          1.22          0.68         1.38 o                         
  -7   3   2         15.38         12.62         1.10 o                         
  -6   3   2        126.49        132.00         3.63 o                         
  -5   3   2        118.62        127.67         2.92 o                         
  -4   3   2        315.28        296.89         4.16 o                         
  -3   3   2       1353.58       1352.57        19.46 o                         
  -2   3   2          0.19          0.44         0.27 o                         
  -1   3   2       4636.45       4687.94        58.48 o                         
   0   3   2        193.29        175.23         2.83 o                         
   1   3   2        704.79        690.69        10.81 o                         
   2   3   2       1260.62       1196.80        20.93 o                         
   3   3   2         46.24         47.49         1.09 o                         
   4   3   2        261.67        231.94         7.29 o                         
   5   3   2         11.21         10.61         0.82 o                         
   6   3   2         13.48         10.92         2.07 o                         
   7   3   2          5.72          5.06         2.84 o                         
  -9   4   2         40.54         29.74         5.56 o                         
  -8   4   2         15.47         16.42         1.99 o                         
  -7   4   2        141.96        144.33         4.19 o                         
  -6   4   2         44.16         45.90         2.70 o                         
  -5   4   2         60.07         62.64         1.51 o                         
  -4   4   2        135.38        140.21         2.72 o                         
  -3   4   2        136.21        134.58         4.31 o                         
  -2   4   2        214.48        220.96         3.33 o                         
  -1   4   2       1114.39       1101.75        15.98 o                         
   0   4   2        194.91        188.68         2.95 o                         
   1   4   2        436.38        424.85         5.65 o                         
   2   4   2       1094.05       1085.40        30.36 o                         
   3   4   2        144.42        143.12         2.68 o                         
   4   4   2        388.80        375.23        11.08 o                         
   5   4   2          2.34          1.57         1.21 o                         
   6   4   2         57.21         49.02         3.71 o                         
   7   4   2         10.36         11.13         7.20 o                         
  -9   5   2         28.36         32.17         3.89 o                         
  -8   5   2          2.52          5.57         3.20 o                         
  -7   5   2        191.45        206.74         5.36 o                         
  -6   5   2         71.29         69.36         2.18 o                         
  -5   5   2         69.01         65.15         2.03 o                         
  -4   5   2        530.97        511.65         8.63 o                         
  -3   5   2          7.74          5.98         0.42 o                         
  -2   5   2        344.03        353.67         5.36 o                         
  -1   5   2         70.27         56.97         1.77 o                         
   0   5   2          2.98          2.08         0.35 o                         
   1   5   2        163.57        157.52         2.33 o                         
   2   5   2         22.40         20.00         0.91 o                         
   3   5   2          1.37          1.18         0.62 o                         
   4   5   2          5.04          3.29         0.84 o                         
   5   5   2          7.14          5.54         1.45 o                         
   6   5   2          4.63          1.88         1.83 o                         
  -9   6   2          2.68          2.19         2.44 o                         
  -8   6   2          1.34          1.80         1.75 o                         
  -7   6   2         95.42        101.20         3.75 o                         
  -6   6   2         54.70         55.40         1.83 o                         
  -5   6   2         84.49         87.26         3.08 o                         
  -4   6   2        982.02        900.79        23.57 o                         
  -3   6   2          0.17          0.51         0.36 o                         
  -2   6   2       1398.35       1379.79        18.91 o                         
  -1   6   2        379.39        365.75         5.84 o                         
   0   6   2        198.49        207.32         3.58 o                         
   1   6   2        721.33        715.97         8.93 o                         
   2   6   2          0.50          0.34         0.40 o                         
   3   6   2         79.52         81.13         2.27 o                         
   4   6   2         36.38         44.16         2.42 o                         
   5   6   2          5.25          4.91         1.40 o                         
   6   6   2          4.52          5.26         2.85 o                         
  -9   7   2          2.80          2.55         4.03 o                         
  -8   7   2          8.64         10.06         2.49 o                         
  -7   7   2          1.32          0.83         1.24 o                         
  -6   7   2          0.23         -0.60         0.78 o                         
  -5   7   2         15.42         15.03         1.14 o                         
  -4   7   2         86.34         83.98         2.06 o                         
  -3   7   2          3.23          3.88         0.49 o                         
  -2   7   2        145.33        149.07         3.24 o                         
  -1   7   2        116.55        110.92         2.85 o                         
   0   7   2         25.00         25.23         1.28 o                         
   1   7   2        322.04        334.22         5.27 o                         
   2   7   2          1.68          0.50         0.73 o                         
   3   7   2         63.98         58.39         3.29 o                         
   4   7   2         52.06         54.92         3.72 o                         
   5   7   2          4.88          2.90         2.47 o                         
  -8   8   2         40.53         33.91         3.40 o                         
  -7   8   2         56.61         59.47         3.39 o                         
  -6   8   2          0.30         -0.03         0.84 o                         
  -5   8   2        183.58        173.19         7.07 o                         
  -4   8   2         25.32         23.35         0.98 o                         
  -3   8   2          2.11          3.58         0.59 o                         
  -2   8   2        103.64        102.03         3.10 o                         
  -1   8   2         37.62         27.74         1.25 o                         
   0   8   2         27.54         28.63         1.43 o                         
   1   8   2         16.14         16.25         1.28 o                         
   2   8   2          0.36          1.28         1.05 o                         
   3   8   2         10.06          9.38         1.63 o                         
   4   8   2          9.56          8.24         1.79 o                         
  -8   9   2         20.28         27.98         6.72 o                         
  -7   9   2         48.52         43.28         3.11 o                         
  -6   9   2          0.17         -1.35         1.47 o                         
  -5   9   2        319.90        329.34         6.67 o                         
  -4   9   2         41.16         37.44         1.50 o                         
  -3   9   2        172.60        185.80         3.58 o                         
  -2   9   2        338.33        324.24         6.75 o                         
  -1   9   2         19.36         25.06         1.20 o                         
   0   9   2        209.85        228.29         4.49 o                         
   1   9   2          7.76          5.97         1.42 o                         
   2   9   2         20.78         22.63         2.16 o                         
   3   9   2         19.17         24.05         3.12 o                         
  -8  10   2          7.88          8.38         4.35 o                         
  -7  10   2          7.80          7.34         2.97 o                         
  -6  10   2         26.53         19.71         1.88 o                         
  -5  10   2        101.35        104.14         4.93 o                         
  -4  10   2         53.30         48.75         1.73 o                         
  -3  10   2         98.79         94.38         2.26 o                         
  -2  10   2        303.40        285.21         5.34 o                         
  -1  10   2         43.42         39.65         1.82 o                         
   0  10   2        263.20        272.19         7.29 o                         
   1  10   2          1.86         -1.02         1.57 o                         
   2  10   2         61.83         66.66         3.23 o                         
   3  10   2         18.94         22.51         4.12 o                         
  -8  11   2         35.61         41.60         7.27 o                         
  -7  11   2          1.44         -1.48         3.57 o                         
  -6  11   2         58.10         61.34         3.25 o                         
  -5  11   2         10.02          9.40         1.49 o                         
  -4  11   2          8.82          8.79         1.17 o                         
  -3  11   2         38.62         36.33         1.64 o                         
  -2  11   2         11.27          8.30         1.12 o                         
  -1  11   2         10.11         10.70         1.58 o                         
   0  11   2          4.11          1.18         1.54 o                         
   1  11   2         11.00         12.56         1.92 o                         
   2  11   2          1.17          6.62         3.10 o                         
  -6  12   2         64.66         74.98         8.85 o                         
  -5  12   2         72.59         75.61         3.39 o                         
  -4  12   2         13.90         13.50         1.69 o                         
  -3  12   2        157.23        166.69         4.88 o                         
  -2  12   2          0.13         -0.04         1.04 o                         
  -1  12   2         41.28         51.12         3.40 o                         
   0  12   2         15.67         18.65         3.36 o                         
  -5  13   2         17.40         11.49         3.38 o                         
  -4  13   2          4.34          7.39         1.98 o                         
  -3  13   2         51.93         50.26         3.59 o                         
  -1  13   2         17.88         16.21         4.12 o                         
   3 -14   3         48.43         45.12         5.84 o                         
   4 -14   3         15.53         15.15         4.22 o                         
  -1 -13   3         18.63         20.01         3.45 o                         
   0 -13   3          7.97          8.96         2.83 o                         
   1 -13   3          8.00          5.30         2.41 o                         
   2 -13   3         10.95          6.36         1.92 o                         
   3 -13   3          7.52          9.55         2.22 o                         
   4 -13   3          0.90         -0.25         1.49 o                         
   5 -13   3          1.80          4.36         2.47 o                         
  -2 -12   3          4.94          9.27         4.12 o                         
  -1 -12   3          8.49          7.80         1.60 o                         
   0 -12   3         49.20         49.98         2.84 o                         
   1 -12   3          1.77          2.09         1.16 o                         
   2 -12   3         92.20         89.96         5.48 o                         
   3 -12   3         27.30         24.88         3.02 o                         
   4 -12   3         17.24         16.71         2.00 o                         
   5 -12   3         55.36         57.83         4.78 o                         
   6 -12   3          2.00          3.43         3.34 o                         
  -2 -11   3         15.63         13.75         1.77 o                         
  -1 -11   3          2.18          2.62         1.36 o                         
   0 -11   3         88.61         91.17         2.88 o                         
   1 -11   3         17.10         18.15         1.58 o                         
   2 -11   3        201.52        214.36         6.38 o                         
   3 -11   3         78.36         78.57         2.93 o                         
   4 -11   3         71.69         71.72         3.13 o                         
   5 -11   3        194.50        188.73         6.66 o                         
   6 -11   3          5.37          5.42         1.59 o                         
  -4 -10   3         12.33         11.21         3.75 o                         
  -3 -10   3         39.33         43.19         3.52 o                         
  -2 -10   3          0.23         -0.37         1.25 o                         
  -1 -10   3        152.26        162.56         4.83 o                         
   0 -10   3         11.73          8.16         0.94 o                         
   1 -10   3        193.15        198.30         3.68 o                         
   2 -10   3         29.65         27.54         1.94 o                         
   3 -10   3        162.94        169.22         6.61 o                         
   4 -10   3         49.04         45.55         2.25 o                         
   5 -10   3        217.91        227.19         5.56 o                         
   6 -10   3         16.67         13.67         2.60 o                         
   7 -10   3         73.29         75.06         4.72 o                         
  -4  -9   3         26.26         26.70         3.49 o                         
  -3  -9   3         71.08         73.68         3.47 o                         
  -2  -9   3          2.93          0.61         1.21 o                         
  -1  -9   3        396.15        412.91         6.28 o                         
   0  -9   3         61.11         65.20         1.65 o                         
   1  -9   3        347.25        353.11         5.88 o                         
   2  -9   3        369.86        394.91         6.38 o                         
   3  -9   3         33.95         35.47         1.56 o                         
   4  -9   3        362.38        379.54         7.30 o                         
   5  -9   3          0.05          0.91         0.96 o                         
   6  -9   3         37.76         45.63         2.90 o                         
   7  -9   3          9.28         13.01         2.47 o                         
  -5  -8   3          4.14          0.94         1.89 o                         
  -4  -8   3          9.69         11.38         1.87 o                         
  -3  -8   3         21.43         18.47         1.79 o                         
  -2  -8   3         11.12          9.87         0.70 o                         
  -1  -8   3          3.01          3.33         0.60 o                         
   0  -8   3          3.14          1.36         0.60 o                         
   1  -8   3         57.52         57.81         1.67 o                         
   2  -8   3        116.50        134.32         2.97 o                         
   3  -8   3        283.61        284.58         6.39 o                         
   4  -8   3        253.77        250.69         4.51 o                         
   5  -8   3        332.55        347.50         6.58 o                         
   6  -8   3         21.37         21.95         1.63 o                         
   7  -8   3        264.19        281.51         9.61 o                         
   8  -8   3          0.18          2.58         2.76 o                         
  -5  -7   3          6.36          8.05         1.73 o                         
  -4  -7   3         77.26         72.02         3.51 o                         
  -3  -7   3        159.31        166.46         4.17 o                         
  -2  -7   3        179.85        179.59         3.73 o                         
  -1  -7   3        326.00        333.60         5.50 o                         
   0  -7   3         22.54         22.22         0.88 o                         
   1  -7   3        495.36        501.09         7.18 o                         
   2  -7   3         46.34         53.76         1.52 o                         
   3  -7   3        215.45        224.22         4.19 o                         
   4  -7   3        115.17        125.74         2.93 o                         
   5  -7   3         99.43        104.45         2.42 o                         
   6  -7   3         18.16         18.70         1.31 o                         
   7  -7   3        153.45        146.96         5.43 o                         
   8  -7   3          1.52          1.20         2.35 o                         
  -6  -6   3         22.01         22.73         2.95 o                         
  -5  -6   3         10.21         13.75         2.17 o                         
  -4  -6   3        219.94        221.16         4.43 o                         
  -3  -6   3         30.19         27.02         1.33 o                         
  -2  -6   3        823.25        828.72        10.35 o                         
  -1  -6   3        319.95        334.51         5.05 o                         
   0  -6   3        293.09        307.35         4.66 o                         
   1  -6   3       1293.85       1287.79        16.05 o                         
   2  -6   3         38.69         45.59         1.17 o                         
   3  -6   3        508.21        502.10         7.57 o                         
   4  -6   3          3.62          3.32         0.82 o                         
   5  -6   3         44.81         44.78         1.46 o                         
   6  -6   3         14.59         11.70         0.87 o                         
   7  -6   3         29.49         24.30         1.85 o                         
   8  -6   3          0.15         -0.25         2.10 o                         
  -6  -5   3          2.56          2.27         1.76 o                         
  -5  -5   3          1.48          1.64         0.93 o                         
  -4  -5   3         56.57         54.95         1.67 o                         
  -3  -5   3         28.74         27.04         1.13 o                         
  -2  -5   3        514.84        490.70         6.10 o                         
  -1  -5   3        485.48        513.34         6.58 o                         
   0  -5   3        147.82        136.59         2.19 o                         
   1  -5   3       3808.07       3907.05        46.93 o                         
   2  -5   3          2.51          5.48         0.47 o                         
   3  -5   3       2292.92       2349.20        35.81 o                         
   4  -5   3        371.92        381.34         6.47 o                         
   5  -5   3        296.57        314.26         4.76 o                         
   6  -5   3        288.94        292.76         6.38 o                         
   7  -5   3         12.00         10.68         1.04 o                         
   8  -5   3         18.80         17.42         3.20 o                         
  -7  -4   3         14.67         13.75         2.57 o                         
  -6  -4   3          3.51          4.51         1.40 o                         
  -5  -4   3         81.08         80.23         2.68 o                         
  -4  -4   3          0.03          0.06         0.29 o                         
  -3  -4   3        122.45        117.81         2.55 o                         
  -2  -4   3         10.47         10.60         0.53 o                         
  -1  -4   3          8.61          8.17         0.46 o                         
   0  -4   3         79.58         78.15         1.65 o                         
   1  -4   3        676.85        693.72         8.82 o                         
   2  -4   3         30.38         24.55         1.00 o                         
   3  -4   3        377.37        383.67         7.04 o                         
   4  -4   3        409.95        393.16         5.86 o                         
   5  -4   3         75.09         74.32         1.70 o                         
   6  -4   3        371.76        399.06         7.20 o                         
   7  -4   3          1.25          0.37         0.88 o                         
   8  -4   3         56.31         60.59         6.49 o                         
  -7  -3   3         28.20         31.83         2.72 o                         
  -6  -3   3          1.45          0.98         0.73 o                         
  -5  -3   3        292.43        296.57         5.22 o                         
  -4  -3   3        263.81        261.83         4.10 o                         
  -3  -3   3        437.69        414.23         7.54 o                         
  -2  -3   3       1911.07       1838.10        20.63 o                         
  -1  -3   3         87.33        102.20         1.70 o                         
   0  -3   3       5133.47       4966.08        80.47 o                         
   1  -3   3        228.40        246.58         3.40 o                         
   2  -3   3        740.96        743.77        11.68 o                         
   3  -3   3        404.87        383.14         5.48 o                         
   4  -3   3        174.85        181.88         2.68 o                         
   5  -3   3         15.66         15.58         0.84 o                         
   6  -3   3         70.32         68.95         1.81 o                         
   7  -3   3          2.43          1.48         0.87 o                         
  -8  -2   3          0.61         -0.01         2.62 o                         
  -7  -2   3         10.11         11.47         1.83 o                         
  -6  -2   3         20.92         17.34         0.92 o                         
  -5  -2   3        176.87        183.37         4.91 o                         
  -4  -2   3        266.00        274.59         3.86 o                         
  -3  -2   3        392.20        382.40         6.54 o                         
  -2  -2   3       2629.07       2550.80        30.67 o                         
  -1  -2   3          2.57          4.24         0.33 o                         
   0  -2   3       8987.67       8853.36       123.40 o                         
   1  -2   3        273.20        271.69         5.17 o                         
   2  -2   3       1496.64       1508.61        21.66 o                         
   3  -2   3       1560.41       1539.57        18.03 o                         
   4  -2   3         70.30         77.78         1.51 o                         
   5  -2   3        319.95        327.94         5.31 o                         
   6  -2   3         14.89         13.82         0.85 o                         
   7  -2   3          8.30         10.15         1.93 o                         
  -8  -1   3         19.92         17.25         2.44 o                         
  -7  -1   3          0.02          0.08         1.06 o                         
  -6  -1   3         69.40         64.78         1.89 o                         
  -5  -1   3          0.46          0.14         0.42 o                         
  -4  -1   3          5.16          6.08         0.48 o                         
  -3  -1   3          0.64          1.80         0.42 o                         
  -2  -1   3         17.58         16.47         0.58 o                         
  -1  -1   3          5.75          7.70         0.36 o                         
   0  -1   3       1337.05       1386.70        17.02 o                         
   1  -1   3         28.81         33.43         0.96 o                         
   2  -1   3        263.51        253.18         3.71 o                         
   3  -1   3        951.63       1004.67        11.99 o                         
   4  -1   3         51.90         48.29         1.30 o                         
   5  -1   3        387.80        407.52         6.40 o                         
   6  -1   3         35.10         35.77         1.40 o                         
   7  -1   3         43.97         41.97         7.41 o                         
  -9   0   3          6.29          3.98         3.66 o                         
  -8   0   3         29.48         27.22         3.00 o                         
  -7   0   3          1.18          0.25         0.85 o                         
  -6   0   3        197.41        199.42         4.39 o                         
  -5   0   3         71.66         66.78         1.57 o                         
  -4   0   3         21.83         20.73         0.77 o                         
  -3   0   3        663.12        607.72         9.05 o                         
  -2   0   3        277.22        256.78         4.07 o                         
  -1   0   3        311.11        302.75         5.39 o                         
   0   0   3        430.59        399.25         9.01 o                         
   1   0   3        318.38        347.33         6.73 o                         
   2   0   3        542.40        515.62         6.68 o                         
   3   0   3          7.82         10.10         0.53 o                         
   4   0   3          2.09          1.80         0.47 o                         
   5   0   3          3.35          2.86         0.74 o                         
   6   0   3          9.26          8.94         0.90 o                         
   7   0   3          4.60          3.65         1.71 o                         
  -9   1   3          0.49         -0.65         3.66 o                         
  -8   1   3         10.05          7.43         2.13 o                         
  -7   1   3          0.18          0.53         0.78 o                         
  -6   1   3        220.06        230.29         7.02 o                         
  -5   1   3         25.45         23.39         0.97 o                         
  -4   1   3        261.59        237.82         4.21 o                         
  -3   1   3       1156.96       1088.92        15.56 o                         
  -2   1   3         31.99         24.20         0.72 o                         
  -1   1   3       1703.17       1638.20        26.91 o                         
   0   1   3        673.20        725.97        12.40 o                         
   1   1   3          0.68          1.56         0.34 o                         
   2   1   3       1789.40       1807.04        23.11 o                         
   3   1   3         45.85         38.87         1.29 o                         
   4   1   3        107.68        106.78         1.97 o                         
   5   1   3        125.53        126.58         2.77 o                         
   6   1   3          1.40          1.95         0.89 o                         
   7   1   3         10.06          6.35         2.75 o                         
  -9   2   3         11.80         10.05         4.26 o                         
  -8   2   3          6.37          5.74         1.75 o                         
  -7   2   3         28.75         24.95         1.67 o                         
  -6   2   3          0.42         -0.49         0.56 o                         
  -5   2   3          6.21          5.24         0.87 o                         
  -4   2   3         10.15          8.63         0.65 o                         
  -3   2   3        466.25        468.70        13.09 o                         
  -2   2   3         25.97         26.83         0.96 o                         
  -1   2   3        984.77        984.44        12.21 o                         
   0   2   3        191.64        183.67         3.18 o                         
   1   2   3        146.14        138.13         3.27 o                         
   2   2   3       1143.24       1082.82        14.30 o                         
   3   2   3          0.56          0.14         0.32 o                         
   4   2   3        174.48        156.42         3.93 o                         
   5   2   3        128.74        137.83         3.04 o                         
   6   2   3         14.61         12.46         1.74 o                         
   7   2   3         33.23         34.33         8.52 o                         
  -9   3   3         18.62         21.84         4.24 o                         
  -8   3   3         57.72         53.43         3.12 o                         
  -7   3   3         49.68         47.37         3.99 o                         
  -6   3   3        428.22        446.70        10.88 o                         
  -5   3   3         41.22         43.92         1.71 o                         
  -4   3   3       1820.92       1795.24        27.60 o                         
  -3   3   3        293.50        301.21         5.81 o                         
  -2   3   3        875.51        835.58        10.51 o                         
  -1   3   3        950.94       1038.45        14.27 o                         
   0   3   3        264.96        262.51         3.87 o                         
   1   3   3        419.37        431.04        11.93 o                         
   2   3   3        269.84        280.15         5.11 o                         
   3   3   3         43.16         45.87         1.17 o                         
   4   3   3         49.31         41.23         1.91 o                         
   5   3   3        104.29         98.89         3.40 o                         
   6   3   3         21.27         16.41         2.50 o                         
   7   3   3         35.69         32.16         4.47 o                         
  -9   4   3          4.00          3.18         1.94 o                         
  -8   4   3         13.21          8.60         1.73 o                         
  -7   4   3         38.68         45.77         2.73 o                         
  -6   4   3        175.32        178.03         3.50 o                         
  -5   4   3          2.53          2.13         0.38 o                         
  -4   4   3       1268.79       1201.26        17.63 o                         
  -3   4   3        162.38        144.86         4.47 o                         
  -2   4   3        548.68        487.06         6.45 o                         
  -1   4   3       1530.70       1462.28        18.82 o                         
   0   4   3         13.53         11.16         0.56 o                         
   1   4   3        906.02        864.40        13.14 o                         
   2   4   3         57.44         56.17         1.88 o                         
   3   4   3         69.67         67.27         2.42 o                         
   4   4   3         86.67         70.33         4.21 o                         
   5   4   3         16.22         16.70         2.23 o                         
   6   4   3          2.84          1.23         1.82 o                         
  -9   5   3          3.98          1.76         1.96 o                         
  -8   5   3          0.21          0.07         1.49 o                         
  -7   5   3          7.36          5.44         1.18 o                         
  -6   5   3          0.88          0.28         0.73 o                         
  -5   5   3         48.34         50.23         1.59 o                         
  -4   5   3        129.45        125.37         3.53 o                         
  -3   5   3         90.94         92.25         1.93 o                         
  -2   5   3         50.14         47.97         1.17 o                         
  -1   5   3       1210.36       1180.51        15.48 o                         
   0   5   3          1.51          1.83         0.40 o                         
   1   5   3        966.84        949.90        12.19 o                         
   2   5   3        145.83        148.61         2.98 o                         
   3   5   3        141.00        149.71         4.33 o                         
   4   5   3        216.03        239.04         6.01 o                         
   5   5   3          5.27          4.44         1.58 o                         
   6   5   3         31.31         33.78         4.91 o                         
  -9   6   3          6.76          4.28         2.64 o                         
  -8   6   3          7.64          8.34         2.23 o                         
  -7   6   3         68.05         64.76         3.39 o                         
  -6   6   3         20.91         20.60         1.46 o                         
  -5   6   3        118.18        113.47         2.64 o                         
  -4   6   3         93.01         87.09         3.34 o                         
  -3   6   3          8.25          7.45         0.73 o                         
  -2   6   3        427.71        432.62         6.28 o                         
  -1   6   3          2.51          3.29         0.49 o                         
   0   6   3        140.61        145.54         2.52 o                         
   1   6   3          1.02          0.65         0.45 o                         
   2   6   3        108.83        109.32         2.74 o                         
   3   6   3          0.06          0.15         0.63 o                         
   4   6   3         92.87         93.22         3.67 o                         
   5   6   3          0.26          0.02         1.38 o                         
  -9   7   3          0.87         -2.73         4.73 o                         
  -8   7   3         16.56         17.23         2.58 o                         
  -7   7   3         48.96         44.49         2.45 o                         
  -6   7   3          1.09         -0.03         0.75 o                         
  -5   7   3        119.77        113.48         3.77 o                         
  -4   7   3         33.07         30.11         1.15 o                         
  -3   7   3         30.74         27.75         1.12 o                         
  -2   7   3        253.07        243.54         4.19 o                         
  -1   7   3        224.89        219.66         3.90 o                         
   0   7   3          3.82          3.72         0.71 o                         
   1   7   3        368.08        385.90         6.45 o                         
   2   7   3         21.57         16.09         1.04 o                         
   3   7   3         91.42        102.38         4.63 o                         
   4   7   3         13.22         17.96         1.88 o                         
   5   7   3          3.77          1.94         2.63 o                         
  -8   8   3          4.79          3.74         2.98 o                         
  -7   8   3         48.72         47.57         3.20 o                         
  -6   8   3          4.04          6.73         1.11 o                         
  -5   8   3        202.90        187.16        11.66 o                         
  -4   8   3         18.75         19.66         0.99 o                         
  -3   8   3        138.60        143.98         3.05 o                         
  -2   8   3        171.25        177.72         3.65 o                         
  -1   8   3         55.71         57.91         1.86 o                         
   0   8   3         20.49         23.71         1.22 o                         
   1   8   3         20.21         18.64         2.60 o                         
   2   8   3          2.09          0.72         1.25 o                         
   3   8   3         15.73         22.39         2.60 o                         
   4   8   3         15.16         19.14         2.53 o                         
  -8   9   3         41.51         50.45         8.48 o                         
  -7   9   3          0.73          1.28         1.61 o                         
  -6   9   3         26.45         21.16         2.33 o                         
  -5   9   3         12.78         11.80         1.73 o                         
  -4   9   3          4.88          3.54         0.73 o                         
  -3   9   3         18.97         22.70         1.18 o                         
  -2   9   3         45.94         36.57         1.67 o                         
  -1   9   3          0.38         -0.90         0.90 o                         
   0   9   3         23.46         20.35         1.40 o                         
   1   9   3         22.93         27.29         2.25 o                         
   2   9   3         15.85         14.34         2.08 o                         
   3   9   3         19.15         21.04         2.67 o                         
  -7  10   3          6.49          5.90         2.75 o                         
  -6  10   3         46.57         47.31         3.74 o                         
  -5  10   3         92.68         95.64         5.04 o                         
  -4  10   3          3.70          3.02         0.97 o                         
  -3  10   3        143.65        150.99         3.73 o                         
  -2  10   3          3.77          3.68         1.00 o                         
  -1  10   3         16.78         16.93         1.28 o                         
   0  10   3         28.70         31.01         2.75 o                         
   1  10   3          4.15          3.74         1.83 o                         
   2  10   3          2.45          0.70         1.79 o                         
   3  10   3          0.25         -0.46         3.15 o                         
  -7  11   3          1.78          4.91         3.94 o                         
  -6  11   3          4.81          3.87         1.82 o                         
  -5  11   3         44.23         39.89         2.41 o                         
  -4  11   3          0.05         -0.84         0.97 o                         
  -3  11   3        102.60        101.53         3.90 o                         
  -2  11   3         25.76         19.50         2.29 o                         
  -1  11   3         24.21         29.25         2.14 o                         
   0  11   3         86.01         85.13         4.62 o                         
   1  11   3          0.84          1.85         2.10 o                         
  -5  12   3          1.74         -1.22         1.34 o                         
  -4  12   3         29.57         25.14         2.06 o                         
  -3  12   3          0.64         -0.17         1.26 o                         
  -2  12   3         21.17         11.50         1.82 o                         
  -1  12   3          1.30          0.75         2.21 o                         
   0  12   3         29.67         26.13         4.77 o                         
  -5  13   3         11.05          5.61         3.01 o                         
  -4  13   3         28.90         33.45         3.07 o                         
  -3  13   3         50.70         42.99         6.16 o                         
  -2  13   3          2.72          5.32         2.62 o                         
   3 -14   4         48.37         55.73         6.76 o                         
  -1 -13   4          0.02          3.06         3.47 o                         
   0 -13   4         37.99         41.62         4.98 o                         
   1 -13   4          3.99          2.18         1.76 o                         
   2 -13   4         36.91         33.80         2.48 o                         
   3 -13   4         37.97         42.25         3.75 o                         
   4 -13   4          3.85          7.13         2.55 o                         
   5 -13   4         56.42         53.27         7.46 o                         
  -2 -12   4          0.58         -1.95         3.85 o                         
  -1 -12   4         12.61         11.84         2.00 o                         
   0 -12   4          1.92          2.71         1.43 o                         
   1 -12   4          4.41          1.58         1.15 o                         
   2 -12   4          3.78          5.54         2.05 o                         
   3 -12   4         11.31          6.88         2.04 o                         
   4 -12   4          2.28          2.99         1.70 o                         
   5 -12   4         26.21         18.35         2.48 o                         
   6 -12   4          3.93          0.74         3.10 o                         
  -3 -11   4         34.88         48.69         6.76 o                         
  -2 -11   4          2.73          2.99         1.38 o                         
  -1 -11   4        111.28        120.94         4.32 o                         
   0 -11   4         33.61         31.18         1.78 o                         
   1 -11   4         55.46         62.12         2.89 o                         
   2 -11   4        102.53        115.35         4.43 o                         
   3 -11   4          8.41         11.93         1.74 o                         
   4 -11   4         46.42         37.43         2.59 o                         
   5 -11   4          0.02         -0.22         1.63 o                         
   6 -11   4          6.30          2.51         2.19 o                         
  -4 -10   4          1.47          2.21         4.12 o                         
  -3 -10   4         28.42         34.65         3.35 o                         
  -2 -10   4         36.34         36.13         2.34 o                         
  -1 -10   4        139.65        139.97         3.54 o                         
   0 -10   4        246.17        264.25         5.15 o                         
   1 -10   4         96.92         92.68         2.43 o                         
   2 -10   4        848.75        855.35        17.34 o                         
   3 -10   4          8.12          7.57         1.23 o                         
   4 -10   4        643.93        667.66        15.69 o                         
   5 -10   4         35.38         41.36         2.29 o                         
   6 -10   4        149.96        139.12        10.98 o                         
  -4  -9   4         29.96         30.66         3.19 o                         
  -3  -9   4          8.97          6.01         1.52 o                         
  -2  -9   4         88.06         79.88         3.26 o                         
  -1  -9   4         38.12         34.52         1.70 o                         
   0  -9   4        150.87        152.16         2.94 o                         
   1  -9   4         24.68         23.13         1.32 o                         
   2  -9   4        452.63        429.68         7.91 o                         
   3  -9   4         19.30         17.65         1.19 o                         
   4  -9   4        304.14        314.88         7.37 o                         
   5  -9   4         13.08          9.68         1.26 o                         
   6  -9   4         67.55         57.05         3.51 o                         
   7  -9   4         41.22         44.06         5.93 o                         
   8  -9   4          2.30          4.82         4.45 o                         
  -5  -8   4          7.39          6.74         2.14 o                         
  -4  -8   4         15.00         22.24         2.69 o                         
  -3  -8   4          1.44          1.27         1.16 o                         
  -2  -8   4          2.95          3.26         0.89 o                         
  -1  -8   4         67.99         69.25         1.77 o                         
   0  -8   4        187.46        185.21         3.07 o                         
   1  -8   4        199.27        203.64         3.41 o                         
   2  -8   4        395.86        384.49         6.52 o                         
   3  -8   4          4.32          3.58         0.53 o                         
   4  -8   4        388.81        398.15         7.92 o                         
   5  -8   4          0.98          1.64         0.80 o                         
   6  -8   4         87.29         86.46         2.97 o                         
   7  -8   4          0.41          1.57         2.43 o                         
   8  -8   4         10.63          8.20         4.22 o                         
  -6  -7   4          0.49          1.03         2.47 o                         
  -5  -7   4          2.31          1.35         1.40 o                         
  -4  -7   4          4.21          3.49         1.79 o                         
  -3  -7   4         50.75         49.38         1.60 o                         
  -2  -7   4          4.42          5.46         0.91 o                         
  -1  -7   4        382.05        397.25         6.02 o                         
   0  -7   4        137.40        133.84         2.36 o                         
   1  -7   4        967.46        975.26        12.50 o                         
   2  -7   4        463.15        464.13         6.44 o                         
   3  -7   4        152.85        164.10         3.67 o                         
   4  -7   4        812.84        840.39        13.78 o                         
   5  -7   4          0.15          0.49         0.64 o                         
   6  -7   4        222.94        247.52         5.20 o                         
   7  -7   4         21.08         25.22         3.43 o                         
   8  -7   4         14.58         17.23         3.24 o                         
  -6  -6   4          1.89          2.94         1.72 o                         
  -5  -6   4         33.11         28.60         2.56 o                         
  -4  -6   4          8.11          4.33         1.07 o                         
  -3  -6   4         22.44         22.59         0.89 o                         
  -2  -6   4         16.87         18.80         0.83 o                         
  -1  -6   4         60.06         67.16         1.72 o                         
   0  -6   4         46.30         62.08         1.37 o                         
   1  -6   4        455.22        456.59         6.22 o                         
   2  -6   4         47.10         62.95         1.45 o                         
   3  -6   4        134.13        144.56         3.53 o                         
   4  -6   4        487.97        491.12         7.98 o                         
   5  -6   4         19.64         19.09         1.05 o                         
   6  -6   4        231.47        244.48         4.58 o                         
   7  -6   4         19.41         16.73         2.92 o                         
   8  -6   4         27.74         32.49         3.92 o                         
  -7  -5   4         18.76         17.00         3.63 o                         
  -6  -5   4          1.86         -0.27         1.77 o                         
  -5  -5   4        124.29        133.05         4.35 o                         
  -4  -5   4         90.03         79.44         3.76 o                         
  -3  -5   4         95.51         98.24         1.96 o                         
  -2  -5   4        686.04        681.42         9.38 o                         
  -1  -5   4         15.69         24.40         0.85 o                         
   0  -5   4       1070.70       1112.28        21.20 o                         
   1  -5   4         34.64         50.89         1.23 o                         
   2  -5   4        219.38        246.03         4.29 o                         
   3  -5   4          4.52          3.98         0.58 o                         
   4  -5   4        255.70        262.70         4.43 o                         
   5  -5   4         13.49         12.74         0.69 o                         
   6  -5   4         67.05         67.06         2.10 o                         
   7  -5   4          2.06          1.74         1.16 o                         
   8  -5   4         15.37         18.73         4.75 o                         
  -7  -4   4          3.19          3.41         2.37 o                         
  -6  -4   4          2.53          2.38         1.17 o                         
  -5  -4   4         79.47         75.85         2.70 o                         
  -4  -4   4         83.11         84.02         2.26 o                         
  -3  -4   4         48.66         49.72         1.40 o                         
  -2  -4   4       1280.88       1232.86        14.24 o                         
  -1  -4   4         65.46         63.14         1.70 o                         
   0  -4   4       2317.15       2309.29        32.84 o                         
   1  -4   4        970.81        969.23        12.16 o                         
   2  -4   4        269.92        282.27         5.07 o                         
   3  -4   4       1816.63       1760.83        22.19 o                         
   4  -4   4          4.36          5.52         0.44 o                         
   5  -4   4        239.78        248.41         3.53 o                         
   6  -4   4         47.56         48.03         1.37 o                         
   7  -4   4         23.43         21.01         2.05 o                         
   8  -4   4          5.10          8.48         3.34 o                         
  -8  -3   4          9.04          8.71         4.26 o                         
  -7  -3   4         33.43         30.24         3.16 o                         
  -6  -3   4         13.43         13.31         1.54 o                         
  -5  -3   4        138.66        129.62         2.74 o                         
  -4  -3   4          3.02          1.50         0.53 o                         
  -3  -3   4        938.12        961.26        13.59 o                         
  -2  -3   4         24.75         20.26         0.66 o                         
  -1  -3   4       2626.49       2784.89        37.12 o                         
   0  -3   4         10.57          7.53         0.49 o                         
   1  -3   4       4835.43       5108.56        64.26 o                         
   2  -3   4        188.35        218.07         3.92 o                         
   3  -3   4       4426.67       4382.72        75.29 o                         
   4  -3   4        158.50        163.68         2.56 o                         
   5  -3   4        802.73        844.93        10.05 o                         
   6  -3   4        265.61        273.43         5.37 o                         
   7  -3   4         89.93         89.93         4.52 o                         
  -8  -2   4         25.23         25.48         5.42 o                         
  -7  -2   4         58.74         58.21         3.68 o                         
  -6  -2   4         57.86         55.83         2.93 o                         
  -5  -2   4        421.82        406.19         7.09 o                         
  -4  -2   4         45.47         44.55         1.47 o                         
  -3  -2   4       1726.13       1667.94        22.27 o                         
  -2  -2   4        593.38        625.58         9.47 o                         
  -1  -2   4        759.39        792.07        10.32 o                         
   0  -2   4       2051.71       2246.28        28.45 o                         
   1  -2   4        143.24        159.73         2.95 o                         
   2  -2   4       1269.70       1375.76        17.79 o                         
   3  -2   4        326.34        348.04         5.39 o                         
   4  -2   4        147.16        163.67         2.94 o                         
   5  -2   4         65.96         75.24         2.60 o                         
   6  -2   4        152.56        167.73         3.57 o                         
   7  -2   4         27.42         30.32         3.56 o                         
  -8  -1   4          6.09          8.88         2.42 o                         
  -7  -1   4          9.50         11.66         2.13 o                         
  -6  -1   4         48.97         47.54         1.73 o                         
  -5  -1   4        174.50        170.09         3.63 o                         
  -4  -1   4          1.08          1.03         0.46 o                         
  -3  -1   4       1493.87       1424.47        17.72 o                         
  -2  -1   4        136.70        118.78         2.32 o                         
  -1  -1   4        561.01        532.62         6.94 o                         
   0  -1   4       1751.77       1722.82        20.89 o                         
   1  -1   4          1.35          2.38         0.65 o                         
   2  -1   4       1135.16       1100.25        14.10 o                         
   3  -1   4         71.63         64.61         1.43 o                         
   4  -1   4         48.02         45.95         1.19 o                         
   5  -1   4        114.46        117.32         2.54 o                         
   6  -1   4         13.57          9.66         1.11 o                         
   7  -1   4          1.89         -1.14         3.52 o                         
  -8   0   4          8.66          8.78         2.53 o                         
  -7   0   4          2.91          3.65         1.70 o                         
  -6   0   4         17.61         15.86         1.11 o                         
  -5   0   4         13.66         13.90         0.79 o                         
  -4   0   4        123.53        130.10         2.73 o                         
  -3   0   4        748.13        739.23        11.41 o                         
  -2   0   4        240.50        236.56         3.57 o                         
  -1   0   4        822.45        855.02        12.62 o                         
   0   0   4       3129.97       3136.99        40.51 o                         
   1   0   4        313.65        326.46         5.43 o                         
   2   0   4       2485.81       2467.26        28.29 o                         
   3   0   4         43.64         43.30         1.13 o                         
   4   0   4        303.70        314.54         5.15 o                         
   5   0   4        261.15        275.77         5.17 o                         
   6   0   4         16.29         13.57         1.39 o                         
   7   0   4         31.55         30.62         3.80 o                         
  -8   1   4         28.31         31.40         3.16 o                         
  -7   1   4         10.12          8.50         1.93 o                         
  -6   1   4        252.59        250.37         6.05 o                         
  -5   1   4         49.74         46.38         1.53 o                         
  -4   1   4        860.03        789.03        19.25 o                         
  -3   1   4        193.23        173.85         3.06 o                         
  -2   1   4        436.14        431.07         5.79 o                         
  -1   1   4       1068.82       1016.17        17.26 o                         
   0   1   4       1182.40       1269.88        19.68 o                         
   1   1   4        261.67        244.42         5.15 o                         
   2   1   4        510.21        549.57         7.35 o                         
   3   1   4        187.89        199.36         3.22 o                         
   4   1   4         71.70         74.87         2.34 o                         
   5   1   4        199.43        207.73         5.13 o                         
   6   1   4          7.29          9.60         1.83 o                         
   7   1   4         31.06         32.45         4.03 o                         
  -9   2   4          5.31          7.60         4.91 o                         
  -8   2   4          0.47         -1.19         1.57 o                         
  -7   2   4          1.74          3.66         1.07 o                         
  -6   2   4         36.88         34.08         2.85 o                         
  -5   2   4        179.01        171.77         4.42 o                         
  -4   2   4         72.35         61.88         2.28 o                         
  -3   2   4       1863.15       1762.77        20.53 o                         
  -2   2   4        922.61        960.92        14.21 o                         
  -1   2   4       6822.50       6693.54        83.45 o                         
   0   2   4       2143.61       2134.15        28.47 o                         
   1   2   4       2089.85       1970.01        30.37 o                         
   2   2   4       1942.08       1899.87        29.23 o                         
   3   2   4        215.68        205.18         3.23 o                         
   4   2   4        467.25        472.70        10.07 o                         
   5   2   4         17.79         14.80         2.03 o                         
   6   2   4         32.05         27.98         2.73 o                         
   7   2   4          0.04          0.69         2.59 o                         
  -9   3   4          2.36          1.58         4.12 o                         
  -8   3   4         10.52          6.11         1.92 o                         
  -7   3   4          9.20          6.33         1.37 o                         
  -6   3   4          7.55          4.56         0.97 o                         
  -5   3   4         24.37         26.06         1.26 o                         
  -4   3   4          0.95          2.95         0.57 o                         
  -3   3   4        110.43        107.61         2.33 o                         
  -2   3   4        416.19        541.75         7.50 o                         
  -1   3   4       1100.44       1087.27        14.34 o                         
   0   3   4        720.73        843.35        13.55 o                         
   1   3   4        204.70        190.72         3.93 o                         
   2   3   4       1399.30       1443.67        24.37 o                         
   3   3   4          3.83          2.96         0.49 o                         
   4   3   4        502.33        517.32        11.91 o                         
   5   3   4         18.57         14.06         1.47 o                         
   6   3   4         46.39         42.75         2.93 o                         
  -9   4   4         22.91         12.60         4.31 o                         
  -8   4   4          0.28          0.82         1.89 o                         
  -7   4   4        134.11        129.95         7.18 o                         
  -6   4   4         29.95         27.84         1.42 o                         
  -5   4   4         94.03         98.15         2.22 o                         
  -4   4   4         83.88         76.12         3.31 o                         
  -3   4   4          0.39          1.63         0.56 o                         
  -2   4   4        110.30        114.81         1.98 o                         
  -1   4   4         76.55         82.60         1.85 o                         
   0   4   4          6.46          7.02         0.55 o                         
   1   4   4          5.89          4.56         0.41 o                         
   2   4   4        116.96        117.90         2.72 o                         
   3   4   4         10.78          9.60         0.66 o                         
   4   4   4        100.11        103.72         3.32 o                         
   5   4   4          3.11          3.33         1.39 o                         
   6   4   4         17.64         13.66         5.49 o                         
  -9   5   4         12.52         15.33         4.31 o                         
  -8   5   4          0.07         -0.05         2.39 o                         
  -7   5   4        165.44        172.80         5.71 o                         
  -6   5   4         81.22         68.99         4.75 o                         
  -5   5   4        204.33        205.34         4.13 o                         
  -4   5   4        819.59        807.44        15.67 o                         
  -3   5   4          5.83          4.07         0.49 o                         
  -2   5   4       1618.08       1538.32        21.11 o                         
  -1   5   4         29.23         28.52         0.96 o                         
   0   5   4        333.63        337.74         5.12 o                         
   1   5   4        228.59        218.22         3.72 o                         
   2   5   4         97.44        102.03         2.84 o                         
   3   5   4         23.16         18.20         1.24 o                         
   4   5   4          7.02          4.63         1.20 o                         
   5   5   4          3.34          0.47         1.46 o                         
  -8   6   4          0.07         -0.30         1.61 o                         
  -7   6   4         29.40         30.33         2.16 o                         
  -6   6   4          1.37          0.35         0.72 o                         
  -5   6   4         55.83         60.73         2.18 o                         
  -4   6   4        108.10        108.40         2.89 o                         
  -3   6   4          2.06          1.91         0.50 o                         
  -2   6   4        449.04        432.54         6.40 o                         
  -1   6   4        117.48        109.53         2.26 o                         
   0   6   4         64.96         67.62         1.57 o                         
   1   6   4        535.53        517.79         6.78 o                         
   2   6   4          0.10         -0.12         0.29 o                         
   3   6   4        121.25        122.78         4.55 o                         
   4   6   4         30.03         26.68         2.87 o                         
   5   6   4          9.48          8.22         2.18 o                         
  -8   7   4         45.04         48.27         3.97 o                         
  -7   7   4         91.54         82.83         4.16 o                         
  -6   7   4          6.25          8.08         1.45 o                         
  -5   7   4        312.40        310.15         8.42 o                         
  -4   7   4          9.40          8.22         0.79 o                         
  -3   7   4        324.50        307.20         4.90 o                         
  -2   7   4         29.45         25.92         1.11 o                         
  -1   7   4        251.52        235.33         4.04 o                         
   0   7   4          2.60          4.08         0.71 o                         
   1   7   4        343.58        320.95         4.83 o                         
   2   7   4          2.12          2.10         1.47 o                         
   3   7   4         90.38         89.14         5.17 o                         
   4   7   4         11.13          9.79         1.79 o                         
   5   7   4         13.79         13.08         4.98 o                         
  -8   8   4         78.87         89.02         6.95 o                         
  -7   8   4        134.83        141.78         7.05 o                         
  -6   8   4         21.18         19.89         2.59 o                         
  -5   8   4        610.94        633.30        25.17 o                         
  -4   8   4         14.25         16.55         0.96 o                         
  -3   8   4        491.11        490.30         7.55 o                         
  -2   8   4        180.07        193.83         4.62 o                         
  -1   8   4        110.45        117.28         2.73 o                         
   0   8   4        180.91        188.95         3.68 o                         
   1   8   4         36.32         34.67         3.56 o                         
   2   8   4         18.53         17.37         1.85 o                         
   3   8   4          3.19          3.32         2.00 o                         
   4   8   4          8.75          9.22         2.29 o                         
  -7   9   4          0.21          0.72         2.29 o                         
  -6   9   4          3.00          0.98         1.84 o                         
  -5   9   4         51.40         47.85         3.79 o                         
  -4   9   4          3.26          2.06         0.83 o                         
  -3   9   4         27.48         27.17         1.59 o                         
  -2   9   4        131.02        126.00         2.94 o                         
  -1   9   4          1.84          0.09         0.80 o                         
   0   9   4        174.16        170.12         5.62 o                         
   1   9   4         20.72         16.54         2.94 o                         
   2   9   4         26.02         29.54         2.44 o                         
   3   9   4         29.00         29.59         3.58 o                         
  -7  10   4          1.21          3.10         3.34 o                         
  -6  10   4          2.89         -0.03         1.85 o                         
  -5  10   4          3.05          2.35         1.17 o                         
  -4  10   4          8.35          5.26         1.20 o                         
  -3  10   4          4.33          4.77         1.20 o                         
  -2  10   4          0.68          0.26         0.95 o                         
  -1  10   4          3.96          5.74         1.52 o                         
   0  10   4         15.38         16.25         2.80 o                         
   1  10   4          0.61          0.15         1.71 o                         
   2  10   4          3.51          7.27         3.43 o                         
  -7  11   4          2.64          3.43         3.47 o                         
  -6  11   4         57.06         59.92        13.94 o                         
  -5  11   4         24.41         20.85         2.03 o                         
  -4  11   4         10.64         11.81         1.78 o                         
  -3  11   4         80.08         98.62         5.51 o                         
  -2  11   4          1.48          0.57         2.02 o                         
  -1  11   4         33.37         39.37         2.84 o                         
   0  11   4          0.01          2.02         1.79 o                         
  -5  12   4         30.39         27.48         8.06 o                         
  -4  12   4          9.76         13.00         2.67 o                         
  -3  12   4        121.80        120.78         7.94 o                         
  -2  12   4          1.32          3.14         2.30 o                         
  -1  12   4         64.35         66.69         5.61 o                         
  -2  13   4          5.15          5.28         3.20 o                         
   3 -14   5         63.29         59.44         6.90 o                         
   0 -13   5         20.79         25.80         5.47 o                         
   1 -13   5          4.38          4.10         2.15 o                         
   2 -13   5         44.71         42.15         4.54 o                         
   3 -13   5          0.03          1.32         1.77 o                         
   4 -13   5         15.79         12.82         3.38 o                         
   5 -13   5          2.49         -2.59         4.73 o                         
  -1 -12   5          2.34          0.31         1.66 o                         
   0 -12   5         37.08         37.60         2.62 o                         
   1 -12   5          7.31         10.44         1.65 o                         
   2 -12   5         88.75         89.60         3.74 o                         
   3 -12   5         46.83         49.86         3.80 o                         
   4 -12   5         19.57         20.43         3.26 o                         
   5 -12   5         89.18         83.08        10.15 o                         
   6 -12   5          0.06         -3.24         3.61 o                         
  -3 -11   5          0.21         -1.34         3.85 o                         
  -2 -11   5          4.07          3.75         1.66 o                         
  -1 -11   5          0.54          0.45         1.40 o                         
   0 -11   5          5.10          5.31         1.12 o                         
   1 -11   5          4.38          3.02         1.42 o                         
   2 -11   5         21.07         17.57         1.68 o                         
   3 -11   5         15.95         12.29         1.74 o                         
   4 -11   5          1.60          1.83         2.46 o                         
   5 -11   5         88.84         82.09         5.84 o                         
   6 -11   5          2.09          0.74         3.29 o                         
  -4 -10   5         32.90         34.85         3.67 o                         
  -3 -10   5         18.61         16.76         2.41 o                         
  -2 -10   5         44.54         43.07         2.62 o                         
  -1 -10   5        109.61        110.01         3.49 o                         
   0 -10   5         27.49         28.56         1.66 o                         
   1 -10   5        178.44        170.46         4.06 o                         
   2 -10   5         26.29         22.80         1.56 o                         
   3 -10   5         95.79         91.80         3.71 o                         
   4 -10   5          5.38          6.40         1.21 o                         
   5 -10   5        115.30        114.76         8.37 o                         
   6 -10   5          8.17          6.02         3.61 o                         
  -5  -9   5          4.55          6.39         3.42 o                         
  -4  -9   5         88.92         92.55         4.65 o                         
  -3  -9   5         60.57         61.82         4.58 o                         
  -2  -9   5        211.14        215.42         5.47 o                         
  -1  -9   5        422.91        481.97         8.18 o                         
   0  -9   5        200.40        214.78         3.72 o                         
   1  -9   5        752.80        806.29        10.81 o                         
   2  -9   5         52.62         49.85         1.67 o                         
   3  -9   5        286.49        308.40        12.85 o                         
   4  -9   5          2.09          2.87         1.32 o                         
   5  -9   5         59.85         70.39         3.22 o                         
   6  -9   5          5.81          4.46         1.70 o                         
   7  -9   5          0.61         -4.26         4.26 o                         
  -5  -8   5         20.18         15.14         3.56 o                         
  -4  -8   5          0.75          1.24         1.69 o                         
  -3  -8   5         42.63         42.21         2.45 o                         
  -2  -8   5          2.35          7.37         0.95 o                         
  -1  -8   5        219.39        226.84         5.14 o                         
   0  -8   5         34.20         42.00         1.32 o                         
   1  -8   5        365.34        350.05         6.21 o                         
   2  -8   5        201.94        208.34         3.45 o                         
   3  -8   5         94.62         83.94         4.10 o                         
   4  -8   5        396.21        414.79         8.38 o                         
   5  -8   5          2.22          1.75         1.01 o                         
   6  -8   5         76.04         75.67         6.16 o                         
   7  -8   5         33.90         32.07         3.94 o                         
   8  -8   5          3.62          5.56         4.08 o                         
  -6  -7   5         16.51         15.80         3.83 o                         
  -5  -7   5         24.70         27.06         2.89 o                         
  -4  -7   5        148.32        149.26         4.84 o                         
  -3  -7   5          0.58          0.76         0.75 o                         
  -2  -7   5        583.39        606.75         8.01 o                         
  -1  -7   5         66.20         75.18         2.05 o                         
   0  -7   5        527.95        515.71         6.59 o                         
   1  -7   5        225.69        243.30         3.97 o                         
   2  -7   5        266.20        257.92         4.18 o                         
   3  -7   5        175.44        167.76         6.51 o                         
   4  -7   5        221.31        217.80         4.65 o                         
   5  -7   5         25.85         23.64         1.25 o                         
   6  -7   5         45.75         47.19         2.08 o                         
   7  -7   5         47.80         47.64         4.51 o                         
   8  -7   5         10.85         11.35         4.77 o                         
  -6  -6   5          7.44          4.47         3.63 o                         
  -5  -6   5         14.87         17.13         2.39 o                         
  -4  -6   5         82.34         75.57         2.86 o                         
  -3  -6   5          4.03          3.44         0.68 o                         
  -2  -6   5        450.23        440.63         6.04 o                         
  -1  -6   5        181.97        189.97         3.03 o                         
   0  -6   5        177.04        191.12         3.27 o                         
   1  -6   5        954.74        985.03        12.56 o                         
   2  -6   5          3.21          2.29         0.47 o                         
   3  -6   5        756.56        782.28        13.15 o                         
   4  -6   5         38.81         35.27         1.31 o                         
   5  -6   5         83.36         84.35         1.84 o                         
   6  -6   5         46.96         44.64         2.73 o                         
   7  -6   5         20.42         25.15         7.97 o                         
   8  -6   5          0.49         -2.57         2.57 o                         
  -7  -5   5          1.02          0.74         4.31 o                         
  -6  -5   5          2.41          0.89         1.60 o                         
  -5  -5   5          0.15         -1.42         1.42 o                         
  -4  -5   5         17.88         16.45         1.15 o                         
  -3  -5   5          1.21          1.25         0.51 o                         
  -2  -5   5        425.91        427.80         5.38 o                         
  -1  -5   5          0.78          0.84         0.40 o                         
   0  -5   5        615.98        617.79         9.65 o                         
   1  -5   5        357.72        357.60         5.07 o                         
   2  -5   5        254.70        266.30         5.01 o                         
   3  -5   5        553.32        537.54         9.92 o                         
   4  -5   5          2.36          2.02         0.47 o                         
   5  -5   5         69.04         67.38         1.22 o                         
   6  -5   5        118.45        122.22         3.70 o                         
   7  -5   5          1.59          0.15         1.39 o                         
   8  -5   5         17.20         25.99         5.05 o                         
  -7  -4   5          6.53         10.22         3.06 o                         
  -6  -4   5          2.23          3.05         1.57 o                         
  -5  -4   5         63.37         67.47         2.84 o                         
  -4  -4   5         18.37         14.61         1.00 o                         
  -3  -4   5        164.00        174.68         3.07 o                         
  -2  -4   5         14.68         19.38         0.94 o                         
  -1  -4   5          1.50          1.42         0.38 o                         
   0  -4   5         91.19        110.84         2.24 o                         
   1  -4   5         53.31         45.16         1.09 o                         
   2  -4   5          2.11          3.54         0.38 o                         
   3  -4   5         52.84         55.99         1.76 o                         
   4  -4   5         20.65         22.04         1.10 o                         
   5  -4   5          1.03          2.46         0.42 o                         
   6  -4   5        108.21        111.65         3.07 o                         
   7  -4   5          0.56         -0.83         1.62 o                         
  -7  -3   5          2.75          4.06         2.00 o                         
  -6  -3   5          4.12          6.03         1.49 o                         
  -5  -3   5        118.96        129.65         3.23 o                         
  -4  -3   5         72.81         72.48         1.84 o                         
  -3  -3   5        520.14        502.75         6.45 o                         
  -2  -3   5        918.75        906.28        12.00 o                         
  -1  -3   5         21.20         14.22         0.60 o                         
   0  -3   5       3771.89       3758.72        50.03 o                         
   1  -3   5         74.64         89.20         1.74 o                         
   2  -3   5       1278.28       1300.51        18.05 o                         
   3  -3   5        391.11        389.23         6.26 o                         
   4  -3   5        123.56        126.83         2.51 o                         
   5  -3   5        164.09        164.70         3.68 o                         
   6  -3   5         18.39         15.09         1.49 o                         
   7  -3   5          8.52          6.00         1.74 o                         
  -8  -2   5          1.40          4.22         4.12 o                         
  -7  -2   5          1.74          1.45         1.54 o                         
  -6  -2   5          5.78          3.90         1.17 o                         
  -5  -2   5         48.38         47.90         1.82 o                         
  -4  -2   5         52.11         50.64         1.67 o                         
  -3  -2   5        303.32        301.77         4.59 o                         
  -2  -2   5        407.70        386.63         5.34 o                         
  -1  -2   5         19.66         18.53         0.71 o                         
   0  -2   5       2802.76       2764.17        34.82 o                         
   1  -2   5         30.25         31.20         1.14 o                         
   2  -2   5       1033.96        987.00        14.73 o                         
   3  -2   5        634.30        607.53         9.20 o                         
   4  -2   5         94.61         86.84         2.11 o                         
   5  -2   5        321.78        335.33         6.79 o                         
   6  -2   5          1.30          1.06         1.04 o                         
   7  -2   5         22.62         20.60         3.37 o                         
  -8  -1   5         35.13         36.46         4.50 o                         
  -7  -1   5          0.32          0.70         1.42 o                         
  -6  -1   5        205.92        218.21         4.22 o                         
  -5  -1   5         53.93         50.04         1.62 o                         
  -4  -1   5        277.62        279.34         4.25 o                         
  -3  -1   5        229.67        220.18         3.81 o                         
  -2  -1   5         93.87         94.34         1.83 o                         
  -1  -1   5        566.51        587.50         7.74 o                         
   0  -1   5        590.37        630.40         8.19 o                         
   1  -1   5         51.79         54.68         1.19 o                         
   2  -1   5        175.38        181.73         3.04 o                         
   3  -1   5        360.03        364.19         6.79 o                         
   4  -1   5         79.68         81.87         1.85 o                         
   5  -1   5        237.07        249.68         6.05 o                         
   6  -1   5          0.31          1.11         1.17 o                         
   7  -1   5         38.61         34.37         7.41 o                         
  -8   0   5         24.94         29.49         3.40 o                         
  -7   0   5          7.47          6.36         1.96 o                         
  -6   0   5        296.92        309.47         5.35 o                         
  -5   0   5        244.98        240.06         4.85 o                         
  -4   0   5        551.53        533.00         9.00 o                         
  -3   0   5       1778.50       1679.59        30.99 o                         
  -2   0   5        152.73        150.19         2.85 o                         
  -1   0   5       3768.52       3575.99        47.53 o                         
   0   0   5         40.54         55.41         1.34 o                         
   1   0   5        770.39        742.50        10.35 o                         
   2   0   5        119.31        113.05         2.13 o                         
   3   0   5        281.57        285.18         5.72 o                         
   4   0   5          2.16          2.93         0.45 o                         
   5   0   5         45.31         45.77         1.71 o                         
   6   0   5          0.13         -0.27         1.57 o                         
   7   0   5          8.23          5.89         2.59 o                         
  -8   1   5          0.03          2.53         2.05 o                         
  -7   1   5          2.06          2.21         1.22 o                         
  -6   1   5         48.32         48.99         2.21 o                         
  -5   1   5         21.90         23.97         1.36 o                         
  -4   1   5        149.09        146.02         2.84 o                         
  -3   1   5        738.14        726.28        11.02 o                         
  -2   1   5         52.71         54.48         1.46 o                         
  -1   1   5       2545.11       2538.11        36.20 o                         
   0   1   5         61.88         44.13         1.28 o                         
   1   1   5        522.35        500.29        10.09 o                         
   2   1   5        987.98        954.14        16.75 o                         
   3   1   5         28.88         27.25         1.24 o                         
   4   1   5        200.10        203.13         4.37 o                         
   5   1   5         47.55         50.68         1.73 o                         
   6   1   5          8.47         11.37         3.01 o                         
   7   1   5         19.83         21.18         6.07 o                         
  -9   2   5          5.83          6.53         5.23 o                         
  -8   2   5          4.12          6.58         2.07 o                         
  -7   2   5         11.18         15.85         1.78 o                         
  -6   2   5         32.27         34.16         1.78 o                         
  -5   2   5         44.67         37.39         2.86 o                         
  -4   2   5        205.34        192.68         3.81 o                         
  -3   2   5        144.68        155.45         2.42 o                         
  -2   2   5        242.20        223.77         3.87 o                         
  -1   2   5         84.66        111.92         2.27 o                         
   0   2   5        207.80        186.47         3.24 o                         
   1   2   5        177.54        199.50         3.84 o                         
   2   2   5        643.44        624.63        10.25 o                         
   3   2   5         40.53         41.94         1.30 o                         
   4   2   5        123.03        133.42         4.00 o                         
   5   2   5        104.23         98.47         3.58 o                         
   6   2   5          9.29          5.43         3.91 o                         
   7   2   5         37.89         42.99         5.88 o                         
  -9   3   5         15.52         20.15         6.21 o                         
  -8   3   5          6.57          4.45         1.79 o                         
  -7   3   5         96.12        123.09        10.75 o                         
  -6   3   5        163.74        175.95         6.04 o                         
  -5   3   5          1.90          1.65         0.56 o                         
  -4   3   5       1143.35       1083.98        13.01 o                         
  -3   3   5        225.75        231.97         4.14 o                         
  -2   3   5        914.91        885.54        11.93 o                         
  -1   3   5        943.18        912.50        11.69 o                         
   0   3   5         52.05         51.95         1.45 o                         
   1   3   5        752.85        738.65        11.51 o                         
   2   3   5         10.07          8.56         0.82 o                         
   3   3   5         37.30         32.46         1.24 o                         
   4   3   5          4.06          3.34         0.89 o                         
   5   3   5         16.33         16.31         1.88 o                         
   6   3   5          0.08         -1.13         2.40 o                         
  -9   4   5          1.01         -1.20         3.66 o                         
  -8   4   5          2.31          1.29         2.08 o                         
  -7   4   5         24.70         32.73         3.74 o                         
  -6   4   5         26.18         27.29         1.57 o                         
  -5   4   5          0.09          0.33         0.61 o                         
  -4   4   5        481.78        475.60         8.25 o                         
  -3   4   5        128.48        133.02         2.81 o                         
  -2   4   5        426.49        431.73         6.35 o                         
  -1   4   5       1047.60       1037.81        14.78 o                         
   0   4   5         20.96         22.55         0.85 o                         
   1   4   5       1078.59       1093.17        19.07 o                         
   2   4   5         13.89         13.21         1.18 o                         
   3   4   5        116.70        121.45         2.90 o                         
   4   4   5         69.21         69.46         3.77 o                         
   5   4   5          8.44          3.56         1.61 o                         
  -9   5   5          3.53          5.05         3.89 o                         
  -8   5   5         17.28         15.75         4.45 o                         
  -7   5   5          6.15          2.69         1.94 o                         
  -6   5   5          3.13          3.38         0.84 o                         
  -5   5   5         10.40          9.54         1.54 o                         
  -4   5   5        120.62        122.26         5.19 o                         
  -3   5   5         21.98         16.24         0.90 o                         
  -2   5   5        203.90        185.49         3.31 o                         
  -1   5   5         32.48         36.85         1.57 o                         
   0   5   5        158.87        152.01         3.33 o                         
   1   5   5        213.57        203.85         5.46 o                         
   2   5   5         16.83         13.66         1.12 o                         
   3   5   5         54.83         58.88         2.80 o                         
   4   5   5         29.56         34.02         2.56 o                         
   5   5   5          8.18          8.08         3.87 o                         
  -8   6   5         17.49         19.67         3.85 o                         
  -7   6   5         97.01        112.04         5.42 o                         
  -6   6   5          3.01          3.90         0.87 o                         
  -5   6   5        339.25        358.24        10.55 o                         
  -4   6   5         38.68         42.87         1.66 o                         
  -3   6   5         89.05         94.94         2.16 o                         
  -2   6   5        217.28        212.70         3.57 o                         
  -1   6   5         31.16         34.28         1.38 o                         
   0   6   5         84.16         80.67         1.83 o                         
   1   6   5         10.69          9.44         1.00 o                         
   2   6   5         18.86         18.05         1.35 o                         
   3   6   5          0.65          0.81         1.61 o                         
   4   6   5         34.12         32.31         3.36 o                         
  -8   7   5         21.91         15.29         6.11 o                         
  -7   7   5         75.69         91.00         4.17 o                         
  -6   7   5        250.83        271.29         7.47 o                         
  -5   7   5        408.96        432.69        13.86 o                         
  -4   7   5       1051.42       1095.21        17.23 o                         
  -3   7   5        206.10        204.41         4.06 o                         
  -2   7   5       2614.78       2574.63        31.70 o                         
  -1   7   5         12.73         14.58         1.22 o                         
   0   7   5       1528.46       1496.48        20.20 o                         
   1   7   5         64.43         67.13         2.69 o                         
   2   7   5        325.43        351.15        12.54 o                         
   3   7   5         74.67         80.91         3.81 o                         
   4   7   5         47.55         44.89         3.57 o                         
  -7   8   5          2.13          1.63         1.85 o                         
  -6   8   5         79.34         76.81         4.67 o                         
  -5   8   5          0.84          2.57         1.31 o                         
  -4   8   5        120.96        121.24         3.23 o                         
  -3   8   5         50.80         48.88         1.79 o                         
  -2   8   5        415.37        397.43         6.41 o                         
  -1   8   5         81.96         78.60         2.83 o                         
   0   8   5        242.04        235.80         7.49 o                         
   1   8   5        177.74        190.59         7.23 o                         
   2   8   5         47.76         55.06         3.29 o                         
   3   8   5        115.44        128.36         6.09 o                         
  -7   9   5         19.63         33.20         4.16 o                         
  -6   9   5         19.56         19.12         2.98 o                         
  -5   9   5         88.89         92.86         4.67 o                         
  -4   9   5          9.76          9.94         1.85 o                         
  -3   9   5        159.89        154.23         4.00 o                         
  -2   9   5         10.91         11.21         1.06 o                         
  -1   9   5         27.37         25.47         1.68 o                         
   0   9   5         14.48         13.17         1.93 o                         
   1   9   5         16.03         15.14         2.29 o                         
   2   9   5          1.48          2.00         2.28 o                         
  -7  10   5          0.98         -0.60         3.10 o                         
  -6  10   5         22.18         23.28         7.11 o                         
  -5  10   5         29.77         30.14         2.92 o                         
  -4  10   5          0.16         -1.17         1.58 o                         
  -3  10   5         92.35         73.05         5.27 o                         
  -2  10   5         17.66         16.28         2.31 o                         
  -1  10   5         11.13          9.91         2.23 o                         
   0  10   5         62.39         65.95         5.36 o                         
   1  10   5          0.14          1.99         2.87 o                         
  -6  11   5          0.06         -1.20         3.75 o                         
  -5  11   5          7.67          4.91         2.76 o                         
  -4  11   5          2.41          0.26         1.74 o                         
  -3  11   5         44.43         38.96         2.81 o                         
  -2  11   5          9.31          4.57         2.02 o                         
  -1  11   5         13.08         17.07         2.60 o                         
  -5  12   5          8.47         11.63         3.57 o                         
  -3  12   5          7.09          7.18         3.71 o                         
  -2  12   5         12.22         14.98         3.31 o                         
   2 -14   6         32.95         28.49         5.23 o                         
   0 -13   6         10.82         11.21         4.54 o                         
   1 -13   6          3.00          2.94         2.18 o                         
   2 -13   6         16.76         13.10         2.70 o                         
   3 -13   6         17.27         15.98         4.17 o                         
  -1 -12   6         37.57         42.19         3.46 o                         
   0 -12   6          8.70         12.54         1.93 o                         
   1 -12   6         28.55         29.36         2.29 o                         
   2 -12   6         23.82         34.83         2.75 o                         
   3 -12   6          9.46         10.39         2.59 o                         
   4 -12   6         21.99         22.14         4.38 o                         
   5 -12   6          7.15          0.88         3.94 o                         
   6 -12   6          7.13         12.09         4.77 o                         
  -2 -11   6          0.05         -1.26         1.66 o                         
  -1 -11   6         33.76         34.40         2.47 o                         
   0 -11   6         28.04         24.31         2.11 o                         
   1 -11   6          6.36          9.45         1.75 o                         
   2 -11   6        134.33        138.00         5.58 o                         
   3 -11   6         15.84          9.20         2.28 o                         
   4 -11   6        124.38        129.06         7.00 o                         
   5 -11   6         40.77         37.32         4.10 o                         
   6 -11   6         23.23         13.39         5.10 o                         
  -4 -10   6          0.06         -0.65         3.47 o                         
  -3 -10   6          0.94         -0.93         1.85 o                         
  -2 -10   6          0.90         -0.30         1.54 o                         
  -1 -10   6         17.49         12.98         1.44 o                         
   0 -10   6          8.77          9.52         1.21 o                         
   1 -10   6         13.91         11.41         1.20 o                         
   2 -10   6        116.73        137.07         4.57 o                         
   3 -10   6          0.01          0.36         1.08 o                         
   4 -10   6        177.85        174.53        17.19 o                         
   5 -10   6         21.62         19.49         2.85 o                         
   6 -10   6         48.30         42.11         6.62 o                         
  -4  -9   6         44.60         55.68         3.75 o                         
  -3  -9   6          3.24          1.80         1.77 o                         
  -2  -9   6         99.38         97.67         5.80 o                         
  -1  -9   6         10.35          3.52         1.03 o                         
   0  -9   6         56.04         61.54         1.91 o                         
   1  -9   6         10.20          5.69         0.92 o                         
   2  -9   6         81.95         81.82         2.25 o                         
   3  -9   6         21.00         15.07         1.15 o                         
   4  -9   6         78.30         64.57         3.95 o                         
   5  -9   6          1.42          1.43         1.58 o                         
   6  -9   6         23.77         22.75         2.49 o                         
  -5  -8   6          1.39          3.00         3.91 o                         
  -4  -8   6         95.05        101.76         4.20 o                         
  -3  -8   6         13.27         11.05         1.93 o                         
  -2  -8   6        313.40        340.24         7.23 o                         
  -1  -8   6        162.14        171.25         3.52 o                         
   0  -8   6        177.30        181.53         3.22 o                         
   1  -8   6        533.55        536.21         8.46 o                         
   2  -8   6         31.45         33.01         1.10 o                         
   3  -8   6        232.11        218.74         5.26 o                         
   4  -8   6          6.79          5.32         1.06 o                         
   5  -8   6         30.99         28.16         2.24 o                         
   6  -8   6          9.53          8.39         1.84 o                         
   7  -8   6          8.35          5.99         2.70 o                         
  -6  -7   6          0.85          0.74         3.75 o                         
  -5  -7   6          7.55          5.41         1.68 o                         
  -4  -7   6         13.49         12.16         1.75 o                         
  -3  -7   6         56.04         53.76         2.34 o                         
  -2  -7   6         76.88         75.98         1.91 o                         
  -1  -7   6        308.57        300.98         4.52 o                         
   0  -7   6          7.23          8.23         0.79 o                         
   1  -7   6       1076.44       1060.77        13.61 o                         
   2  -7   6         31.15         26.69         0.99 o                         
   3  -7   6        550.37        567.05         7.80 o                         
   4  -7   6        264.04        249.48         5.52 o                         
   5  -7   6         74.79         84.79         2.88 o                         
   6  -7   6        171.37        177.48         8.84 o                         
   7  -7   6          0.51          0.62         2.42 o                         
  -6  -6   6          0.01          0.02         2.70 o                         
  -5  -6   6         57.59         59.19         3.96 o                         
  -4  -6   6         15.54         14.91         1.42 o                         
  -3  -6   6         68.28         72.65         1.86 o                         
  -2  -6   6         70.33         79.76         1.94 o                         
  -1  -6   6         18.80         19.76         0.93 o                         
   0  -6   6        207.48        232.11         3.93 o                         
   1  -6   6        122.59        131.19         2.41 o                         
   2  -6   6         91.45        104.90         2.18 o                         
   3  -6   6         54.87         58.88         1.82 o                         
   4  -6   6        220.02        222.91         4.17 o                         
   5  -6   6         20.66         22.96         1.50 o                         
   6  -6   6        154.27        161.13         4.51 o                         
   7  -6   6          0.15          0.64         2.30 o                         
  -6  -5   6          1.35         -1.70         2.88 o                         
  -5  -5   6         79.40         86.14         3.58 o                         
  -4  -5   6         17.65         14.15         1.45 o                         
  -3  -5   6         92.61         93.51         1.94 o                         
  -2  -5   6        209.31        212.43         3.33 o                         
  -1  -5   6          6.12          3.91         0.56 o                         
   0  -5   6        404.26        397.51         5.92 o                         
   1  -5   6         52.39         46.11         1.17 o                         
   2  -5   6          6.42          6.00         0.53 o                         
   3  -5   6        153.91        146.07         3.50 o                         
   4  -5   6          0.49          0.45         0.64 o                         
   5  -5   6          9.50         10.49         0.88 o                         
   6  -5   6          0.09         -0.28         1.35 o                         
   7  -5   6          0.32          0.62         1.45 o                         
  -6  -4   6          2.20         -0.46         1.88 o                         
  -5  -4   6         46.22         44.35         2.49 o                         
  -4  -4   6          2.78          1.00         0.63 o                         
  -3  -4   6        167.95        163.20         2.69 o                         
  -2  -4   6         66.31         60.68         1.50 o                         
  -1  -4   6         90.57         93.42         2.18 o                         
   0  -4   6        412.25        364.73         5.85 o                         
   1  -4   6          2.65          1.78         0.41 o                         
   2  -4   6         16.04         13.60         0.93 o                         
   3  -4   6        418.97        404.17         6.60 o                         
   4  -4   6         15.00         13.23         0.77 o                         
   5  -4   6        109.12        117.88         3.02 o                         
   6  -4   6         84.79         86.58         3.84 o                         
   7  -4   6          4.44          4.51         1.84 o                         
  -7  -3   6          0.12         -1.68         1.92 o                         
  -6  -3   6         52.11         52.22         4.22 o                         
  -5  -3   6          0.24          1.61         0.83 o                         
  -4  -3   6         56.45         59.57         2.31 o                         
  -3  -3   6          0.64          1.93         0.77 o                         
  -2  -3   6        259.18        267.80         3.87 o                         
  -1  -3   6         13.40         16.52         0.79 o                         
   0  -3   6        771.70        764.35        12.05 o                         
   1  -3   6         14.27         15.08         0.76 o                         
   2  -3   6        181.76        186.68         3.50 o                         
   3  -3   6        220.82        222.30         4.02 o                         
   4  -3   6         25.80         24.29         1.11 o                         
   5  -3   6         76.46         85.14         2.18 o                         
   6  -3   6         35.69         41.05         4.10 o                         
   7  -3   6          6.87          6.43         2.04 o                         
  -8  -2   6         23.28         27.93         6.35 o                         
  -7  -2   6         10.84          9.30         1.92 o                         
  -6  -2   6        138.95        144.34         5.41 o                         
  -5  -2   6        198.12        202.92         3.55 o                         
  -4  -2   6         75.86         78.57         1.75 o                         
  -3  -2   6       1284.29       1251.91        17.17 o                         
  -2  -2   6          0.51          0.16         0.46 o                         
  -1  -2   6       1362.07       1391.59        15.99 o                         
   0  -2   6        132.27        102.24         2.30 o                         
   1  -2   6        173.04        189.07         5.36 o                         
   2  -2   6        226.62        205.98         4.28 o                         
   3  -2   6         58.13         63.35         1.88 o                         
   4  -2   6          0.47          0.15         0.60 o                         
   5  -2   6          0.02         -0.46         0.54 o                         
   6  -2   6          4.57          3.81         1.32 o                         
   7  -2   6          0.74          2.16         2.55 o                         
  -8  -1   6          1.02          3.97         2.80 o                         
  -7  -1   6          9.72          8.36         1.63 o                         
  -6  -1   6         22.45         28.55         1.72 o                         
  -5  -1   6        102.12        112.22         2.48 o                         
  -4  -1   6          1.04          1.68         0.56 o                         
  -3  -1   6       1075.80       1060.73        20.44 o                         
  -2  -1   6        210.72        233.23         3.66 o                         
  -1  -1   6       1276.87       1252.92        15.13 o                         
   0  -1   6       1439.07       1508.37        17.22 o                         
   1  -1   6        167.06        162.40         2.94 o                         
   2  -1   6       1592.82       1621.60        23.48 o                         
   3  -1   6          0.04          0.67         0.32 o                         
   4  -1   6        172.09        178.27         3.76 o                         
   5  -1   6         66.23         65.21         2.19 o                         
   6  -1   6         15.24         13.12         2.03 o                         
   7  -1   6          4.98          4.02         2.65 o                         
  -8   0   6         10.15         15.51         3.50 o                         
  -7   0   6         20.04         18.98         2.16 o                         
  -6   0   6         32.06         27.50         1.67 o                         
  -5   0   6          5.11          5.93         0.66 o                         
  -4   0   6        113.82        110.18         2.24 o                         
  -3   0   6        188.89        207.01         3.34 o                         
  -2   0   6         54.77         57.52         1.56 o                         
  -1   0   6        402.09        439.25         6.78 o                         
   0   0   6        529.33        542.34         7.74 o                         
   1   0   6        317.94        330.10         4.99 o                         
   2   0   6       1031.06       1030.76        15.81 o                         
   3   0   6         58.18         57.07         1.87 o                         
   4   0   6        248.57        274.73         6.94 o                         
   5   0   6         35.55         28.52         1.62 o                         
   6   0   6         44.18         43.21         3.41 o                         
   7   0   6          9.30          3.20         5.42 o                         
  -8   1   6         21.80         23.98         3.14 o                         
  -7   1   6         88.63         91.63         3.30 o                         
  -6   1   6        174.89        175.89         4.70 o                         
  -5   1   6         39.48         29.37         2.14 o                         
  -4   1   6        598.78        585.08         9.09 o                         
  -3   1   6         48.35         51.10         1.42 o                         
  -2   1   6        140.94        135.17         3.44 o                         
  -1   1   6          0.77          1.09         0.61 o                         
   0   1   6         66.98         69.93         1.85 o                         
   1   1   6         18.39         24.71         1.23 o                         
   2   1   6         72.71         80.32         2.21 o                         
   3   1   6         26.31         22.20         1.11 o                         
   4   1   6         17.21         17.46         1.01 o                         
   5   1   6         10.42         11.17         1.86 o                         
   6   1   6         17.41         11.22         2.91 o                         
  -8   2   6         14.10         15.29         3.41 o                         
  -7   2   6         19.66         18.45         2.48 o                         
  -6   2   6        190.23        186.94        10.12 o                         
  -5   2   6          0.11          0.81         0.48 o                         
  -4   2   6       1192.36       1196.94        18.16 o                         
  -3   2   6        126.70        125.30         2.29 o                         
  -2   2   6        888.93        860.45        11.80 o                         
  -1   2   6       1384.06       1330.91        20.89 o                         
   0   2   6        185.55        184.31         3.18 o                         
   1   2   6        771.15        755.28        11.78 o                         
   2   2   6         41.37         40.36         2.95 o                         
   3   2   6         70.19         67.54         1.93 o                         
   4   2   6         97.20        105.02         3.72 o                         
   5   2   6          6.02          5.58         2.29 o                         
   6   2   6          4.35          1.59         2.57 o                         
  -8   3   6          2.00          0.29         1.86 o                         
  -7   3   6         53.83         55.00         4.20 o                         
  -6   3   6          2.05          1.70         1.03 o                         
  -5   3   6        194.16        188.50         6.09 o                         
  -4   3   6         75.80         80.32         1.62 o                         
  -3   3   6        400.97        420.01         6.60 o                         
  -2   3   6          6.93          5.72         0.63 o                         
  -1   3   6       1505.52       1548.52        26.76 o                         
   0   3   6          1.71          2.88         0.49 o                         
   1   3   6        750.31        767.65        13.49 o                         
   2   3   6        197.77        203.97         4.90 o                         
   3   3   6        100.44        104.93         2.57 o                         
   4   3   6        207.78        220.19         8.44 o                         
   5   3   6          1.52          0.24         2.16 o                         
   6   3   6         26.92         12.65         3.98 o                         
  -8   4   6          1.90          1.29         2.11 o                         
  -7   4   6        108.34        123.22         6.71 o                         
  -6   4   6         37.43         35.98         2.07 o                         
  -5   4   6        169.80        169.73         3.59 o                         
  -4   4   6        233.38        238.29         4.20 o                         
  -3   4   6          3.12          3.14         0.54 o                         
  -2   4   6        578.76        554.10         8.48 o                         
  -1   4   6         10.25          9.37         0.69 o                         
   0   4   6         90.36         95.88         2.36 o                         
   1   4   6          0.01          0.19         0.72 o                         
   2   4   6         53.60         57.55         3.16 o                         
   3   4   6          3.88          4.51         0.99 o                         
   4   4   6         42.55         36.24         3.17 o                         
   5   4   6          1.53         -0.70         2.51 o                         
  -8   5   6          5.73          9.31         2.75 o                         
  -7   5   6         76.35         69.12         4.37 o                         
  -6   5   6          0.72          1.11         1.04 o                         
  -5   5   6        211.32        208.77         4.26 o                         
  -4   5   6         32.20         29.58         1.58 o                         
  -3   5   6         40.91         34.02         1.27 o                         
  -2   5   6        185.71        182.03         3.21 o                         
  -1   5   6          0.65          0.36         0.56 o                         
   0   5   6          0.71          1.46         0.56 o                         
   1   5   6         74.08         80.35         4.53 o                         
   2   5   6         15.45         14.33         1.34 o                         
   3   5   6         13.36         13.75         1.87 o                         
   4   5   6         14.06         16.33         2.29 o                         
  -8   6   6          2.50          1.95         4.77 o                         
  -7   6   6          0.82          1.14         2.70 o                         
  -6   6   6          0.57         -1.06         1.27 o                         
  -5   6   6          0.59          1.88         0.72 o                         
  -4   6   6          4.70          5.28         0.96 o                         
  -3   6   6          2.50          3.92         0.92 o                         
  -2   6   6        135.98        127.66         2.79 o                         
  -1   6   6         17.58         18.46         1.11 o                         
   0   6   6         23.81         24.89         2.16 o                         
   1   6   6        207.55        222.13         6.22 o                         
   2   6   6          0.02          1.57         1.30 o                         
   3   6   6         89.43         98.38         5.77 o                         
   4   6   6         18.90         14.04         4.31 o                         
  -7   7   6         41.37         48.36         3.99 o                         
  -6   7   6         39.94         41.88         2.69 o                         
  -5   7   6        186.99        185.70         6.65 o                         
  -4   7   6         21.06         26.56         1.98 o                         
  -3   7   6        256.20        259.32         4.83 o                         
  -2   7   6         38.60         38.25         1.57 o                         
  -1   7   6        109.60        106.53         2.46 o                         
   0   7   6          2.09          3.41         1.24 o                         
   1   7   6        146.15        142.30         4.36 o                         
   2   7   6          1.87          2.86         1.87 o                         
   3   7   6         50.12         49.72         3.57 o                         
  -7   8   6         23.63         32.38         3.96 o                         
  -6   8   6         37.76         42.95         3.85 o                         
  -5   8   6        237.68        263.12        14.85 o                         
  -4   8   6          0.26         -0.19         0.91 o                         
  -3   8   6        352.39        362.27         8.40 o                         
  -2   8   6         48.88         48.24         1.74 o                         
  -1   8   6         87.89         91.87         4.18 o                         
   0   8   6        128.65        141.28         6.29 o                         
   1   8   6         20.78         17.39         2.52 o                         
   2   8   6         21.46         22.21         2.82 o                         
   3   8   6          0.19          1.11         3.15 o                         
  -7   9   6          5.71          1.07         3.01 o                         
  -6   9   6          6.81          4.72         2.34 o                         
  -5   9   6         68.64         60.69         4.46 o                         
  -4   9   6         27.73         27.85         2.33 o                         
  -3   9   6        103.90         94.77         3.45 o                         
  -2   9   6        104.26         97.22         5.05 o                         
  -1   9   6         18.58         14.86         1.88 o                         
   0   9   6        160.57        157.58         9.21 o                         
   1   9   6          0.03         -1.81         1.81 o                         
   2   9   6         33.30         31.55         5.33 o                         
  -7  10   6          0.63          4.77         3.80 o                         
  -6  10   6         34.97         44.15         5.88 o                         
  -5  10   6          4.62          5.47         1.96 o                         
  -4  10   6          7.75          4.82         1.62 o                         
  -3  10   6         11.26         13.95         2.50 o                         
  -2  10   6          2.14          1.52         1.48 o                         
  -1  10   6          8.71          6.25         1.78 o                         
   0  10   6          8.95          4.48         2.01 o                         
  -4  11   6         41.36         38.54         5.56 o                         
  -3  11   6         45.15         52.83         6.72 o                         
  -2  11   6         10.00         10.66         2.99 o                         
  -1  11   6         32.47         42.20         7.74 o                         
  -3  12   6         33.61         32.34         5.23 o                         
   1 -13   7          3.51         -1.71         2.50 o                         
   2 -13   7         43.34         45.49         6.16 o                         
  -1 -12   7         11.59          8.87         2.85 o                         
   0 -12   7         44.05         35.95         4.04 o                         
   1 -12   7          2.41          2.56         1.86 o                         
   2 -12   7        113.26        106.19         7.50 o                         
   3 -12   7          3.42          1.86         2.74 o                         
   4 -12   7         59.73         45.35         7.74 o                         
   5 -12   7         31.15         29.41         3.71 o                         
  -2 -11   7          6.01          1.80         1.93 o                         
  -1 -11   7          2.35          4.91         1.64 o                         
   0 -11   7          1.28         -1.13         1.43 o                         
   1 -11   7          7.59          8.54         2.00 o                         
   2 -11   7          5.02          4.54         1.82 o                         
   3 -11   7          5.56          3.08         2.08 o                         
   4 -11   7          0.55          0.29         2.19 o                         
   5 -11   7         26.39         23.76         3.24 o                         
   6 -11   7          0.69         -2.55         3.52 o                         
  -4 -10   7          2.98          2.92         3.57 o                         
  -3 -10   7         11.38         12.07         3.47 o                         
  -2 -10   7          0.22          0.74         2.30 o                         
  -1 -10   7         68.19         81.71         3.98 o                         
   0 -10   7         32.77         34.45         2.00 o                         
   1 -10   7        117.80        126.05         4.36 o                         
   2 -10   7         82.82         94.11         3.42 o                         
   3 -10   7         26.76         26.01         2.39 o                         
   4 -10   7         98.54        101.47         6.16 o                         
   5 -10   7          8.82          8.98         2.87 o                         
   6 -10   7         26.07         17.28         5.19 o                         
  -4  -9   7          0.02         -0.82         2.14 o                         
  -3  -9   7          4.21          1.36         1.76 o                         
  -2  -9   7          0.50          0.90         1.34 o                         
  -1  -9   7         46.90         44.52         2.04 o                         
   0  -9   7         37.28         25.99         1.40 o                         
   1  -9   7        128.13        129.82         2.87 o                         
   2  -9   7        151.02        130.02         3.52 o                         
   3  -9   7         21.27         26.58         2.26 o                         
   4  -9   7        282.68        284.55        11.65 o                         
   5  -9   7          0.45         -0.35         2.10 o                         
   6  -9   7         89.79         87.09         5.08 o                         
  -4  -8   7          3.05          1.13         1.62 o                         
  -3  -8   7          0.34          1.48         1.43 o                         
  -2  -8   7          9.47          9.62         1.21 o                         
  -1  -8   7          1.37         -0.30         0.83 o                         
   0  -8   7         16.24         17.14         1.29 o                         
   1  -8   7          1.46          1.42         0.67 o                         
   2  -8   7         34.33         31.78         1.21 o                         
   3  -8   7          5.11          2.32         0.94 o                         
   4  -8   7        154.48        159.35         6.56 o                         
   5  -8   7         10.52          7.88         2.05 o                         
   6  -8   7         64.36         69.72         4.49 o                         
  -5  -7   7         30.57         35.80         3.10 o                         
  -4  -7   7         33.35         34.22         2.49 o                         
  -3  -7   7         16.06         14.64         1.56 o                         
  -2  -7   7        185.51        202.46         3.78 o                         
  -1  -7   7          3.17          2.24         0.63 o                         
   0  -7   7        159.23        179.33         3.22 o                         
   1  -7   7         58.89         67.76         1.62 o                         
   2  -7   7          7.48         12.42         0.79 o                         
   3  -7   7        109.06        122.42         2.47 o                         
   4  -7   7          4.12          4.33         1.41 o                         
   5  -7   7         14.22         11.73         2.09 o                         
   6  -7   7          0.02         -1.94         1.97 o                         
   7  -7   7         15.17         14.78         5.05 o                         
  -6  -6   7          5.72          3.72         2.77 o                         
  -5  -6   7         21.53         21.38         2.20 o                         
  -4  -6   7         51.61         53.65         2.43 o                         
  -3  -6   7         10.76          9.10         0.86 o                         
  -2  -6   7        370.96        370.61         5.61 o                         
  -1  -6   7         13.46         13.08         0.89 o                         
   0  -6   7        436.31        426.45         6.87 o                         
   1  -6   7        245.46        260.29         3.90 o                         
   2  -6   7         48.99         54.72         1.48 o                         
   3  -6   7        383.48        408.53         7.71 o                         
   4  -6   7          2.27          1.47         0.79 o                         
   5  -6   7         44.82         45.63         2.09 o                         
   6  -6   7         37.80         36.13         3.41 o                         
   7  -6   7          3.72          0.79         3.75 o                         
  -6  -5   7          7.10          6.28         1.99 o                         
  -5  -5   7          3.43          1.36         1.44 o                         
  -4  -5   7          0.15         -0.81         0.88 o                         
  -3  -5   7         22.71         24.67         1.13 o                         
  -2  -5   7         15.14         12.43         0.87 o                         
  -1  -5   7         18.45         19.75         0.92 o                         
   0  -5   7         23.40         20.60         1.06 o                         
   1  -5   7        145.47        151.12         3.01 o                         
   2  -5   7          2.32          1.34         0.40 o                         
   3  -5   7        327.13        333.34         6.11 o                         
   4  -5   7          4.74          4.38         0.76 o                         
   5  -5   7         61.70         68.75         2.63 o                         
   6  -5   7         66.00         68.06         4.50 o                         
   7  -5   7          4.79          2.41         3.20 o                         
  -6  -4   7         20.89         22.23         2.85 o                         
  -5  -4   7         75.23         74.18         3.45 o                         
  -4  -4   7          1.31          0.12         0.85 o                         
  -3  -4   7        252.43        266.08         4.58 o                         
  -2  -4   7         57.90         55.83         1.37 o                         
  -1  -4   7         46.62         53.24         1.92 o                         
   0  -4   7        271.06        267.59         3.96 o                         
   1  -4   7          3.54          4.12         0.56 o                         
   2  -4   7        131.64        139.83         2.90 o                         
   3  -4   7         10.44         11.21         0.94 o                         
   4  -4   7         12.73         14.47         0.91 o                         
   5  -4   7          0.28          1.19         0.88 o                         
   6  -4   7         32.49         32.23         5.00 o                         
   7  -4   7          1.78         -1.71         2.37 o                         
  -7  -3   7          3.30          2.22         2.52 o                         
  -6  -3   7          5.80          5.93         2.94 o                         
  -5  -3   7         54.55         50.32         2.12 o                         
  -4  -3   7          2.01          1.67         0.61 o                         
  -3  -3   7        349.51        341.73         5.30 o                         
  -2  -3   7        100.18        104.81         2.05 o                         
  -1  -3   7         98.75        106.48         1.96 o                         
   0  -3   7        860.09        856.10        11.68 o                         
   1  -3   7         11.81          7.92         0.69 o                         
   2  -3   7        529.60        555.80         9.86 o                         
   3  -3   7        165.53        167.66         3.32 o                         
   4  -3   7         36.18         37.47         1.43 o                         
   5  -3   7        134.79        144.08         4.06 o                         
   6  -3   7          2.13          1.45         2.45 o                         
   7  -3   7          6.30          8.73         2.77 o                         
  -7  -2   7          0.88          0.68         2.90 o                         
  -6  -2   7         18.57         19.50         2.33 o                         
  -5  -2   7          0.69          0.78         0.84 o                         
  -4  -2   7         42.69         44.14         1.56 o                         
  -3  -2   7         56.73         56.19         1.39 o                         
  -2  -2   7         48.05         55.02         1.40 o                         
  -1  -2   7          4.01          4.96         0.53 o                         
   0  -2   7        529.11        534.08         7.65 o                         
   1  -2   7          9.01          8.84         0.54 o                         
   2  -2   7        321.91        333.35         6.33 o                         
   3  -2   7        216.55        224.22         4.58 o                         
   4  -2   7         24.39         20.23         1.06 o                         
   5  -2   7        236.65        261.11         6.89 o                         
   6  -2   7          0.60          0.74         2.25 o                         
   7  -2   7         29.14         35.48         8.18 o                         
  -7  -1   7          3.38          4.07         2.05 o                         
  -6  -1   7        104.81        117.07         3.98 o                         
  -5  -1   7         25.04         21.32         1.28 o                         
  -4  -1   7        213.72        218.95         3.42 o                         
  -3  -1   7        183.47        171.43         3.36 o                         
  -2  -1   7         17.36         17.07         0.82 o                         
  -1  -1   7        573.74        570.50         7.82 o                         
   0  -1   7         25.50         25.79         0.96 o                         
   1  -1   7        117.84        130.41         2.57 o                         
   2  -1   7          0.25          0.30         0.77 o                         
   3  -1   7        103.14        106.63         2.61 o                         
   4  -1   7          0.01          0.85         0.57 o                         
   5  -1   7        106.18        111.33         3.98 o                         
   6  -1   7          0.07         -1.01         1.67 o                         
   7  -1   7         22.42         29.47         4.39 o                         
  -8   0   7          0.57          0.83         3.75 o                         
  -7   0   7          0.98         -0.31         1.73 o                         
  -6   0   7         44.73         47.27         2.54 o                         
  -5   0   7         75.96         82.62         2.97 o                         
  -4   0   7        110.04        113.40         3.21 o                         
  -3   0   7        619.52        619.12        11.49 o                         
  -2   0   7         15.99         15.73         0.93 o                         
  -1   0   7       1767.81       1729.51        23.76 o                         
   0   0   7        146.85        141.54         2.43 o                         
   1   0   7        465.73        460.91         6.36 o                         
   2   0   7        428.58        384.02         6.84 o                         
   3   0   7         78.04         81.62         2.06 o                         
   4   0   7        111.55        103.52         2.95 o                         
   5   0   7          9.36         10.08         2.64 o                         
   6   0   7          6.52          5.87         2.02 o                         
  -8   1   7          1.55          0.83         3.75 o                         
  -7   1   7         22.09         19.47         2.59 o                         
  -6   1   7          0.06         -1.32         1.32 o                         
  -5   1   7         18.08         18.24         0.81 o                         
  -4   1   7         13.39         15.96         0.84 o                         
  -3   1   7         75.62         80.28         2.32 o                         
  -2   1   7          0.14          0.87         0.63 o                         
  -1   1   7        540.18        546.38         8.49 o                         
   0   1   7         21.30         24.51         1.17 o                         
   1   1   7        153.37        149.38         3.34 o                         
   2   1   7        435.66        448.53         8.89 o                         
   3   1   7         19.40         18.70         1.04 o                         
   4   1   7        209.84        225.11         6.54 o                         
   5   1   7          9.84         10.12         2.50 o                         
   6   1   7         25.19         27.59         6.51 o                         
  -8   2   7          2.17         -0.41         2.69 o                         
  -7   2   7        103.62        126.58         5.79 o                         
  -6   2   7         41.35         47.39         3.08 o                         
  -5   2   7         93.30        101.67         2.09 o                         
  -4   2   7        172.89        167.69         2.86 o                         
  -3   2   7         41.45         45.77         1.38 o                         
  -2   2   7        213.42        215.71         4.00 o                         
  -1   2   7         95.18        108.96         3.04 o                         
   0   2   7         35.79         39.35         1.20 o                         
   1   2   7          2.61          3.81         0.90 o                         
   2   2   7        167.45        169.59         5.67 o                         
   3   2   7          4.12          4.14         0.84 o                         
   4   2   7         68.39         69.10         3.51 o                         
   5   2   7          9.26          7.57         2.17 o                         
   6   2   7         11.29          8.15         3.52 o                         
  -8   3   7          1.32         -2.04         3.43 o                         
  -7   3   7        104.36        136.33        19.32 o                         
  -6   3   7         59.03         62.77         3.34 o                         
  -5   3   7        125.27        132.22         3.01 o                         
  -4   3   7        577.41        584.94         7.43 o                         
  -3   3   7          5.11          4.06         0.71 o                         
  -2   3   7        915.20        882.80        11.62 o                         
  -1   3   7        106.40        104.53         2.54 o                         
   0   3   7        166.62        166.28         3.02 o                         
   1   3   7        381.74        381.37         7.20 o                         
   2   3   7         31.73         32.36         1.79 o                         
   3   3   7         56.79         62.09         2.41 o                         
   4   3   7          0.54          0.81         1.78 o                         
   5   3   7         10.93          8.22         2.76 o                         
  -8   4   7          5.29         10.79         3.98 o                         
  -7   4   7          7.38         12.16         3.50 o                         
  -6   4   7         11.48         12.04         1.45 o                         
  -5   4   7          9.95         10.45         0.82 o                         
  -4   4   7        216.50        234.53         4.52 o                         
  -3   4   7          1.09          0.11         0.60 o                         
  -2   4   7        421.54        447.65         7.18 o                         
  -1   4   7         71.07         88.12         1.99 o                         
   0   4   7         85.12        101.08         2.41 o                         
   1   4   7        300.32        317.90         6.97 o                         
   2   4   7          3.83          4.08         0.88 o                         
   3   4   7         48.63         46.25         2.54 o                         
   4   4   7         23.05         23.55         3.76 o                         
  -8   5   7         20.82         26.36         5.51 o                         
  -7   5   7         24.48         25.25         2.62 o                         
  -6   5   7          0.19         -1.05         1.26 o                         
  -5   5   7         71.94         68.45         2.23 o                         
  -4   5   7          0.09         -0.16         0.89 o                         
  -3   5   7          1.91          0.89         0.67 o                         
  -2   5   7          1.14         -0.25         0.67 o                         
  -1   5   7          8.25          5.70         0.78 o                         
   0   5   7          3.31          2.79         0.69 o                         
   1   5   7          5.18          4.13         0.98 o                         
   2   5   7         11.67          8.42         1.47 o                         
   3   5   7          0.14          0.69         2.20 o                         
   4   5   7          4.58          5.70         3.47 o                         
  -7   6   7         21.74         26.12         2.67 o                         
  -6   6   7          0.29          0.06         1.33 o                         
  -5   6   7        158.57        170.81         5.71 o                         
  -4   6   7         28.14         31.34         1.68 o                         
  -3   6   7         55.95         53.90         1.86 o                         
  -2   6   7        173.35        184.69         3.59 o                         
  -1   6   7          0.15          1.80         0.87 o                         
   0   6   7        111.71        123.91         3.56 o                         
   1   6   7          2.22          1.03         1.03 o                         
   2   6   7          3.64         -0.56         2.49 o                         
   3   6   7          8.37         11.73         2.66 o                         
  -7   7   7          6.51          6.20         1.87 o                         
  -6   7   7         10.89          9.73         1.97 o                         
  -5   7   7        117.96        127.81         4.78 o                         
  -4   7   7          5.00          1.68         0.93 o                         
  -3   7   7        111.56        115.85         3.51 o                         
  -2   7   7         73.71         75.10         2.26 o                         
  -1   7   7         27.20         23.68         1.52 o                         
   0   7   7        125.63        130.56         3.78 o                         
   1   7   7          2.92          3.15         1.45 o                         
   2   7   7         20.03         24.09        11.63 o                         
  -6   8   7         17.01         17.95         3.06 o                         
  -5   8   7          6.88          7.07         1.65 o                         
  -4   8   7          0.94          1.64         2.00 o                         
  -3   8   7          0.81          0.60         1.14 o                         
  -2   8   7         22.19         22.40         1.63 o                         
  -1   8   7          1.13          1.11         1.01 o                         
   0   8   7         28.43         24.06         1.80 o                         
   1   8   7          3.74          2.78         1.88 o                         
   2   8   7          4.60          3.15         3.43 o                         
  -6   9   7        100.58        109.24         6.46 o                         
  -5   9   7         16.04         19.25         2.29 o                         
  -4   9   7         29.81         30.90         2.49 o                         
  -3   9   7         68.89         60.75         3.46 o                         
  -2   9   7          5.01          3.65         1.25 o                         
  -1   9   7         12.20          8.49         2.63 o                         
   0   9   7          1.07          1.19         1.53 o                         
  -6  10   7         26.25         27.38         5.05 o                         
  -5  10   7         33.26         34.22         7.90 o                         
  -4  10   7          4.88          4.09         1.49 o                         
  -3  10   7        117.08        127.93         4.59 o                         
  -2  10   7          0.25          0.28         1.26 o                         
  -1  10   7         47.53         51.88         3.52 o                         
  -4  11   7          6.25          5.33         3.61 o                         
  -3  11   7         29.93         21.17         4.82 o                         
  -2  11   7          3.35          1.53         3.80 o                         
  -1 -12   8         55.64         52.16         7.23 o                         
   0 -12   8          0.14          0.33         2.24 o                         
   1 -12   8         80.09         72.13         7.18 o                         
   4 -12   8         10.46         10.15         3.38 o                         
  -2 -11   8          4.34          3.47         3.85 o                         
  -1 -11   8         57.47         50.97         3.93 o                         
   0 -11   8          0.28          1.17         1.56 o                         
   1 -11   8         68.17         61.75         6.58 o                         
   2 -11   8         24.67         30.81         3.78 o                         
   3 -11   8         10.75          6.94         2.13 o                         
   4 -11   8         48.32         69.78         5.55 o                         
   5 -11   8          0.24          3.26         2.50 o                         
  -3 -10   8          0.09         -0.79         3.66 o                         
  -2 -10   8         10.22         12.04         2.30 o                         
  -1 -10   8          0.60          1.07         1.75 o                         
   0 -10   8         16.65         18.32         2.28 o                         
   1 -10   8          0.97          0.17         1.18 o                         
   2 -10   8         47.94         43.20         2.74 o                         
   3 -10   8          1.19          3.49         1.70 o                         
   4 -10   8         77.36         80.54        11.67 o                         
   5 -10   8         10.54          8.52         2.96 o                         
   6 -10   8         18.42         22.79         5.51 o                         
  -4  -9   8         13.91         15.33         4.68 o                         
  -3  -9   8          6.05          5.03         1.90 o                         
  -2  -9   8         49.64         50.48         2.98 o                         
  -1  -9   8         47.44         44.42         2.44 o                         
   0  -9   8         23.86         23.80         1.38 o                         
   1  -9   8        114.49        121.95         3.16 o                         
   2  -9   8          6.22          5.34         1.18 o                         
   3  -9   8         80.29         85.76         4.01 o                         
   4  -9   8          4.13          2.38         2.10 o                         
   5  -9   8         25.66         21.54         4.16 o                         
   6  -9   8          0.01          0.63         2.16 o                         
  -4  -8   8          4.87          2.09         1.63 o                         
  -3  -8   8          2.29          2.35         1.43 o                         
  -2  -8   8         35.32         27.08         1.81 o                         
  -1  -8   8         69.32         66.21         2.86 o                         
   0  -8   8          3.13          1.52         0.86 o                         
   1  -8   8        332.78        343.14         5.21 o                         
   2  -8   8         29.18         26.38         1.72 o                         
   3  -8   8        261.59        267.70         8.30 o                         
   4  -8   8         92.76         94.61        10.96 o                         
   5  -8   8         41.40         42.89         3.66 o                         
   6  -8   8         75.29         75.52         4.29 o                         
  -5  -7   8          6.05         11.11         3.35 o                         
  -4  -7   8          0.05         -1.55         1.55 o                         
  -3  -7   8         19.05         16.91         1.66 o                         
  -2  -7   8          5.68          2.29         1.03 o                         
  -1  -7   8         41.42         34.24         1.28 o                         
   0  -7   8          0.66          1.03         0.74 o                         
   1  -7   8        211.68        195.23         3.77 o                         
   2  -7   8         25.48         20.73         1.17 o                         
   3  -7   8        173.09        167.16         4.14 o                         
   4  -7   8        113.30        111.48         5.34 o                         
   5  -7   8         24.03         26.86         3.00 o                         
   6  -7   8        114.31        113.23         6.13 o                         
  -5  -6   8         55.85         61.40         3.36 o                         
  -4  -6   8          0.09         -0.64         1.16 o                         
  -3  -6   8        103.14        113.86         3.24 o                         
  -2  -6   8         10.85         10.77         0.91 o                         
  -1  -6   8         17.94         17.94         1.00 o                         
   0  -6   8         50.33         58.70         1.87 o                         
   1  -6   8         10.31          8.41         0.73 o                         
   2  -6   8          3.96          4.84         0.59 o                         
   3  -6   8          1.37          1.98         0.86 o                         
   4  -6   8          7.68          6.06         1.18 o                         
   5  -6   8          0.95          0.66         1.84 o                         
   6  -6   8         23.80         24.33         3.20 o                         
  -6  -5   8          1.60          1.54         2.90 o                         
  -5  -5   8         64.49         69.95         4.46 o                         
  -4  -5   8          7.80          6.80         1.21 o                         
  -3  -5   8        168.97        178.01         3.31 o                         
  -2  -5   8        141.77        145.58         2.70 o                         
  -1  -5   8         33.76         30.68         1.19 o                         
   0  -5   8        468.36        492.79         7.07 o                         
   1  -5   8          1.82          1.49         0.61 o                         
   2  -5   8        116.59        138.68         3.22 o                         
   3  -5   8         79.80         79.65         2.28 o                         
   4  -5   8          8.79         11.60         1.72 o                         
   5  -5   8         23.90         18.13         2.75 o                         
   6  -5   8          0.44          0.99         1.94 o                         
   7  -5   8          0.13         -0.31         2.56 o                         
  -6  -4   8         10.01          6.97         2.25 o                         
  -5  -4   8          0.04         -1.39         1.39 o                         
  -4  -4   8         24.22         19.31         1.42 o                         
  -3  -4   8          4.49          3.29         0.71 o                         
  -2  -4   8        137.31        128.57         2.49 o                         
  -1  -4   8          3.68          2.99         0.58 o                         
   0  -4   8        630.81        584.21        12.03 o                         
   1  -4   8         36.41         34.85         1.59 o                         
   2  -4   8        297.45        296.19         6.26 o                         
   3  -4   8        290.31        295.52         5.76 o                         
   4  -4   8         53.34         53.71         1.97 o                         
   5  -4   8        152.17        160.99         8.93 o                         
   6  -4   8          0.36         -1.14         2.47 o                         
   7  -4   8         16.76         20.38         6.00 o                         
  -6  -3   8         40.46         41.65         4.56 o                         
  -5  -3   8         75.57         73.60         2.72 o                         
  -4  -3   8         18.03         16.83         0.94 o                         
  -3  -3   8        308.45        327.62         4.85 o                         
  -2  -3   8          1.37          0.66         0.54 o                         
  -1  -3   8        538.44        542.31         8.20 o                         
   0  -3   8          2.98          2.22         0.59 o                         
   1  -3   8        275.77        285.22         7.07 o                         
   2  -3   8          4.88          5.86         1.22 o                         
   3  -3   8        359.59        379.90         6.38 o                         
   4  -3   8          0.06          0.76         0.80 o                         
   5  -3   8        144.93        161.03         6.51 o                         
   6  -3   8          9.67         10.49         3.11 o                         
   7  -3   8         24.50         27.47         5.33 o                         
  -7  -2   8          3.43          2.29         2.49 o                         
  -6  -2   8         51.86         66.07         4.01 o                         
  -5  -2   8         85.37         84.69         3.82 o                         
  -4  -2   8         28.38         30.53         1.13 o                         
  -3  -2   8        615.95        616.56         8.60 o                         
  -2  -2   8         71.35         66.63         1.68 o                         
  -1  -2   8        976.85        929.74        11.25 o                         
   0  -2   8        505.06        469.13         6.64 o                         
   1  -2   8        177.70        170.00         6.04 o                         
   2  -2   8        825.01        793.03        12.63 o                         
   3  -2   8         25.63         26.12         1.47 o                         
   4  -2   8        165.87        178.07         4.57 o                         
   5  -2   8          1.80          4.11         2.01 o                         
   6  -2   8         30.79         38.68         4.68 o                         
  -7  -1   8          4.61          7.82         1.82 o                         
  -6  -1   8          0.16         -0.73         1.34 o                         
  -5  -1   8         29.29         31.17         2.00 o                         
  -4  -1   8          2.84          3.43         0.69 o                         
  -3  -1   8          3.74          5.15         0.91 o                         
  -2  -1   8         80.33         89.60         2.26 o                         
  -1  -1   8          3.30          3.04         0.71 o                         
   0  -1   8        438.46        454.26         6.56 o                         
   1  -1   8        185.84        177.60         3.06 o                         
   2  -1   8        840.08        858.38        15.71 o                         
   3  -1   8        207.36        222.77         5.34 o                         
   4  -1   8        176.47        191.82         5.63 o                         
   5  -1   8        215.41        223.39         8.80 o                         
   6  -1   8         16.57         20.46         3.90 o                         
  -7   0   8          1.09         -0.25         1.66 o                         
  -6   0   8         14.06         14.00         2.31 o                         
  -5   0   8        105.90         98.20         2.75 o                         
  -4   0   8         26.96         25.15         1.17 o                         
  -3   0   8        299.39        288.93         6.91 o                         
  -2   0   8         22.05         15.28         0.97 o                         
  -1   0   8        414.49        406.66         6.30 o                         
   0   0   8         87.04         70.67         1.55 o                         
   1   0   8        339.56        336.10         4.97 o                         
   2   0   8          0.55          0.82         0.47 o                         
   3   0   8         97.99         98.06         3.96 o                         
   4   0   8          1.67          0.85         1.33 o                         
   5   0   8        114.26        128.74         8.98 o                         
  -8   1   8          1.33          2.32         3.71 o                         
  -7   1   8         25.74         33.02         2.91 o                         
  -6   1   8         41.22         47.02         3.47 o                         
  -5   1   8          0.25          0.12         0.54 o                         
  -4   1   8        264.09        265.77         5.90 o                         
  -3   1   8         46.92         49.12         1.60 o                         
  -2   1   8         87.47         84.03         2.40 o                         
  -1   1   8        260.52        267.16         4.42 o                         
   0   1   8          7.14          7.59         0.74 o                         
   1   1   8        167.42        154.43         3.12 o                         
   2   1   8         20.62         18.25         1.39 o                         
   3   1   8          1.63          0.48         0.92 o                         
   4   1   8         37.49         33.18         2.71 o                         
   5   1   8          3.47          4.32         2.25 o                         
   6   1   8          3.22          6.95         3.34 o                         
  -8   2   8          2.30          3.69         3.50 o                         
  -7   2   8          2.62          1.38         2.22 o                         
  -6   2   8         19.23         24.89         2.62 o                         
  -5   2   8          2.43          3.08         0.61 o                         
  -4   2   8        263.62        271.59         4.22 o                         
  -3   2   8         66.89         74.60         1.91 o                         
  -2   2   8        264.82        264.98         7.22 o                         
  -1   2   8        634.28        616.92        10.76 o                         
   0   2   8         56.51         55.99         1.86 o                         
   1   2   8        657.02        674.60        11.86 o                         
   2   2   8          6.91          6.13         0.85 o                         
   3   2   8         96.26         97.97         3.50 o                         
   4   2   8         66.24         66.84         3.67 o                         
   5   2   8          8.34          6.84         2.64 o                         
  -8   3   8          8.76         12.27         3.06 o                         
  -7   3   8         23.54         22.73         2.90 o                         
  -6   3   8          0.40         -0.31         1.62 o                         
  -5   3   8         60.48         63.39         2.43 o                         
  -4   3   8          8.05          5.52         0.70 o                         
  -3   3   8         27.68         28.86         1.37 o                         
  -2   3   8          0.84          1.08         0.63 o                         
  -1   3   8        192.98        190.88         3.73 o                         
   0   3   8          2.90          2.66         0.60 o                         
   1   3   8        235.55        247.47         5.84 o                         
   2   3   8         33.96         39.83         2.20 o                         
   3   3   8         58.89         59.11         3.62 o                         
   4   3   8         82.89         90.12         5.74 o                         
  -8   4   8          4.43          8.85         2.91 o                         
  -7   4   8         85.14         95.63         8.10 o                         
  -6   4   8         10.70          9.22         2.13 o                         
  -5   4   8        250.05        266.50         7.36 o                         
  -4   4   8        113.03        128.01         2.93 o                         
  -3   4   8         63.74         60.42         1.73 o                         
  -2   4   8        402.42        405.65         6.41 o                         
  -1   4   8          9.13          7.97         0.83 o                         
   0   4   8        142.28        130.92         2.96 o                         
   1   4   8          1.99          2.68         1.00 o                         
   2   4   8         25.75         23.13         2.36 o                         
   3   4   8          1.28          4.45         3.20 o                         
   4   4   8         18.43         15.38         4.22 o                         
  -8   5   8          3.30          4.35         3.98 o                         
  -7   5   8         13.24         18.93         2.76 o                         
  -6   5   8         39.32         46.35         3.00 o                         
  -5   5   8         58.99         63.30         2.93 o                         
  -4   5   8        194.54        211.02         5.14 o                         
  -3   5   8          0.05          1.64         0.82 o                         
  -2   5   8        620.61        595.24         9.32 o                         
  -1   5   8         41.80         45.22         1.77 o                         
   0   5   8        262.15        263.85         5.98 o                         
   1   5   8        170.68        194.80         6.31 o                         
   2   5   8         33.66         30.51         2.86 o                         
   3   5   8         88.18         86.12         8.20 o                         
  -7   6   8          5.73          5.53         2.06 o                         
  -6   6   8          6.96          5.78         1.52 o                         
  -5   6   8          8.74          7.24         1.66 o                         
  -4   6   8          0.69          0.84         0.98 o                         
  -3   6   8         32.04         33.35         2.25 o                         
  -2   6   8         41.98         44.44         1.86 o                         
  -1   6   8         18.80         20.14         1.47 o                         
   0   6   8         15.27         13.50         1.58 o                         
   1   6   8         86.76         92.28         6.05 o                         
   2   6   8          1.57         -0.60         2.82 o                         
  -7   7   8          1.78          2.78         3.06 o                         
  -6   7   8         12.79          9.09         2.17 o                         
  -5   7   8         19.89         19.29         1.92 o                         
  -4   7   8          4.43          4.50         1.87 o                         
  -3   7   8         31.85         28.87         1.87 o                         
  -2   7   8          7.90         10.24         1.44 o                         
  -1   7   8          1.14         -1.02         1.09 o                         
   0   7   8         23.10         24.73         2.24 o                         
   1   7   8          0.20          0.72         2.37 o                         
   2   7   8          3.70         -0.51         3.10 o                         
  -6   8   8         32.15         36.42         3.82 o                         
  -5   8   8         31.18         32.62         2.62 o                         
  -4   8   8          7.32          4.29         1.59 o                         
  -3   8   8         95.07        100.87         3.57 o                         
  -2   8   8          1.81          1.01         1.23 o                         
  -1   8   8         14.90         15.73         1.64 o                         
   0   8   8         40.63         37.78         3.50 o                         
  -6   9   8          0.03          1.48         3.01 o                         
  -5   9   8         14.14         16.06         2.34 o                         
  -4   9   8          0.42         -1.62         1.62 o                         
  -3   9   8         39.70         43.84         2.71 o                         
  -2   9   8          4.37          4.88         1.36 o                         
  -1   9   8          8.72          5.27         1.57 o                         
   0   9   8         36.03         38.73         5.79 o                         
  -5  10   8          2.81          6.49         4.08 o                         
  -4  10   8         37.56         50.17         6.86 o                         
  -3  10   8         11.84         15.52         2.68 o                         
  -2  10   8          9.43          8.29         2.29 o                         
  -1 -11   9          4.97          8.47         2.68 o                         
   0 -11   9         21.87         13.49         3.00 o                         
   1 -11   9         19.33         19.99         3.43 o                         
   2 -11   9         18.78         13.34         2.58 o                         
   3 -11   9         12.37         12.81         4.98 o                         
   4 -11   9          9.25          9.36         3.43 o                         
  -2 -10   9         29.13         34.76        13.83 o                         
  -1 -10   9         41.73         35.10         3.49 o                         
   0 -10   9          5.81          4.70         1.73 o                         
   1 -10   9        105.14        110.57         6.59 o                         
   2 -10   9          2.26          2.35         1.88 o                         
   3 -10   9         42.38         46.86         4.41 o                         
   4 -10   9         20.65         18.81         2.44 o                         
   5 -10   9          6.28          6.72         2.66 o                         
  -4  -9   9          1.92         -0.83         3.80 o                         
  -3  -9   9          7.42          5.01         2.80 o                         
  -2  -9   9          8.34          3.62         1.76 o                         
  -1  -9   9         30.64         25.68         3.56 o                         
   0  -9   9          2.32          1.73         1.14 o                         
   1  -9   9        100.29         85.22         4.02 o                         
   2  -9   9          2.74         -0.07         1.49 o                         
   3  -9   9         45.27         45.94         3.25 o                         
   4  -9   9         51.19         41.90         3.20 o                         
   5  -9   9          3.37          4.17         2.26 o                         
   6  -9   9         36.35         33.49         3.53 o                         
  -4  -8   9         10.94          7.76         2.42 o                         
  -3  -8   9          9.23          7.17         1.74 o                         
  -2  -8   9         48.09         49.39         2.79 o                         
  -1  -8   9          2.19          0.94         1.04 o                         
   0  -8   9         87.85         86.07         3.14 o                         
   1  -8   9          6.98          3.48         1.00 o                         
   2  -8   9         59.59         51.59         2.48 o                         
   3  -8   9          0.10          0.40         1.33 o                         
   4  -8   9         89.16         77.46         4.62 o                         
   5  -8   9          0.50          0.67         1.93 o                         
   6  -8   9         45.29         41.97         4.72 o                         
  -4  -7   9         54.67         54.63         3.23 o                         
  -3  -7   9          9.73         11.98         1.68 o                         
  -2  -7   9        312.46        324.67         6.76 o                         
  -1  -7   9         10.51          7.13         1.00 o                         
   0  -7   9        558.13        566.08         9.12 o                         
   1  -7   9         94.65         90.27         2.45 o                         
   2  -7   9        239.75        240.79         6.19 o                         
   3  -7   9        175.34        173.72         4.43 o                         
   4  -7   9         71.89         64.87         4.22 o                         
   5  -7   9         45.70         49.80         3.61 o                         
   6  -7   9          6.57          7.83         2.73 o                         
  -5  -6   9          1.01          1.83         1.91 o                         
  -4  -6   9         29.73         27.73         2.06 o                         
  -3  -6   9          0.01          0.84         1.20 o                         
  -2  -6   9        165.32        155.87         3.24 o                         
  -1  -6   9         34.61         36.84         1.84 o                         
   0  -6   9        296.49        284.01         4.94 o                         
   1  -6   9        204.45        195.66         3.92 o                         
   2  -6   9         75.79         78.28         2.96 o                         
   3  -6   9        381.13        389.32         7.76 o                         
   4  -6   9          2.91          4.08         1.98 o                         
   5  -6   9        103.54        115.83         5.16 o                         
   6  -6   9         13.38         11.25         3.36 o                         
  -5  -5   9         17.68         21.59         2.27 o                         
  -4  -5   9          1.20          1.52         1.09 o                         
  -3  -5   9         54.26         56.24         2.36 o                         
  -2  -5   9          0.04          0.12         0.67 o                         
  -1  -5   9         33.74         32.64         1.25 o                         
   0  -5   9          0.01          0.17         0.61 o                         
   1  -5   9         25.60         21.11         1.45 o                         
   2  -5   9          3.23          0.18         1.12 o                         
   3  -5   9         97.86         93.81         3.97 o                         
   4  -5   9          1.17          1.17         1.23 o                         
   5  -5   9         32.72         34.66         3.70 o                         
   6  -5   9         23.55         26.55         4.15 o                         
  -6  -4   9         11.97          9.42         2.43 o                         
  -5  -4   9         43.70         41.53         3.02 o                         
  -4  -4   9          0.18          0.11         1.09 o                         
  -3  -4   9        210.83        220.00         4.14 o                         
  -2  -4   9         30.09         26.20         1.13 o                         
  -1  -4   9        130.38        137.38         2.56 o                         
   0  -4   9        152.32        160.52         3.19 o                         
   1  -4   9          6.50          7.01         1.11 o                         
   2  -4   9        142.62        159.87         5.22 o                         
   3  -4   9          0.45          0.94         1.38 o                         
   4  -4   9         14.75         16.84         1.88 o                         
   5  -4   9          2.73          4.02         2.72 o                         
   6  -4   9         14.79         17.35         4.54 o                         
  -6  -3   9          0.92         -0.82         2.09 o                         
  -5  -3   9         31.71         34.99         2.35 o                         
  -4  -3   9         31.35         33.95         1.62 o                         
  -3  -3   9        276.93        300.53         4.35 o                         
  -2  -3   9        197.58        208.54         3.45 o                         
  -1  -3   9        342.82        356.20         5.27 o                         
   0  -3   9        799.51        800.80        11.86 o                         
   1  -3   9         91.52        105.10         3.66 o                         
   2  -3   9        801.61        825.70        15.40 o                         
   3  -3   9          0.60         -0.14         1.11 o                         
   4  -3   9        161.03        177.98         7.10 o                         
   5  -3   9         47.58         39.00         4.77 o                         
   6  -3   9         23.08         19.10         3.85 o                         
  -6  -2   9         21.12         27.39         2.91 o                         
  -5  -2   9          1.46          1.99         1.66 o                         
  -4  -2   9         81.20         80.60         2.34 o                         
  -3  -2   9         14.29         13.38         1.02 o                         
  -2  -2   9        102.54         92.68         2.13 o                         
  -1  -2   9          3.91          5.03         0.75 o                         
   0  -2   9        344.04        301.71         4.94 o                         
   1  -2   9          0.68          0.79         0.43 o                         
   2  -2   9        340.99        342.48         7.19 o                         
   3  -2   9         12.78         13.21         1.46 o                         
   4  -2   9         63.49         73.91         3.72 o                         
   5  -2   9         61.83         59.88         4.11 o                         
  -6  -1   9         12.56         13.50         2.43 o                         
  -5  -1   9          7.89          5.68         2.01 o                         
  -4  -1   9         39.87         41.24         2.13 o                         
  -3  -1   9          7.37         12.13         1.01 o                         
  -2  -1   9         15.28         15.05         1.18 o                         
  -1  -1   9        134.79        145.53         2.89 o                         
   0  -1   9         75.95         72.69         1.89 o                         
   1  -1   9         24.18         27.17         1.04 o                         
   2  -1   9         90.74         83.29         4.68 o                         
   3  -1   9          1.03          0.55         1.35 o                         
   4  -1   9         39.21         24.19         3.38 o                         
   5  -1   9          0.88          1.51         1.85 o                         
  -7   0   9          3.92          4.74         1.78 o                         
  -6   0   9         24.29         27.63         2.60 o                         
  -5   0   9          0.09          0.19         1.02 o                         
  -4   0   9        118.86        129.49         3.04 o                         
  -3   0   9         33.48         35.96         1.91 o                         
  -2   0   9         12.38         12.98         0.96 o                         
  -1   0   9        290.32        276.57         4.76 o                         
   0   0   9         20.19         19.02         0.96 o                         
   1   0   9         78.22         72.82         1.57 o                         
   2   0   9        158.56        155.35         8.58 o                         
   3   0   9          0.50          0.30         1.58 o                         
   4   0   9         88.30         87.04         4.35 o                         
   5   0   9          6.68          8.64         2.26 o                         
  -7   1   9         25.67         28.15         2.88 o                         
  -6   1   9          6.15          4.05         1.61 o                         
  -5   1   9         35.68         32.42         2.27 o                         
  -4   1   9          8.37          7.28         0.91 o                         
  -3   1   9         27.32         26.26         1.37 o                         
  -2   1   9         40.38         41.02         1.84 o                         
  -1   1   9        174.32        175.57         3.39 o                         
   0   1   9         21.98         26.00         1.11 o                         
   1   1   9         82.66         84.30         2.16 o                         
   2   1   9        122.91        144.55         7.26 o                         
   3   1   9         15.44         11.02         1.90 o                         
   4   1   9         93.58        106.16         4.83 o                         
   5   1   9          0.17          0.51         2.87 o                         
  -8   2   9          0.01          0.56         3.10 o                         
  -7   2   9         50.48         53.80         3.64 o                         
  -6   2   9         24.50         23.21         2.71 o                         
  -5   2   9         62.31         62.75         2.37 o                         
  -4   2   9        144.17        141.57         4.02 o                         
  -3   2   9          1.92          0.41         0.72 o                         
  -2   2   9        276.40        256.82         5.10 o                         
  -1   2   9          0.59          0.23         0.70 o                         
   0   2   9         56.93         48.34         1.38 o                         
   1   2   9         10.70         11.03         1.46 o                         
   2   2   9         52.56         51.95         3.76 o                         
   3   2   9          0.45         -0.92         1.75 o                         
   4   2   9         29.23         21.94         3.01 o                         
  -8   3   9          0.26          0.83         3.71 o                         
  -7   3   9         25.73         32.08         3.39 o                         
  -6   3   9         13.40         13.19         2.28 o                         
  -5   3   9         57.90         53.20         2.41 o                         
  -4   3   9        186.19        193.04         4.09 o                         
  -3   3   9          3.96          1.31         0.84 o                         
  -2   3   9        524.55        505.61         7.78 o                         
  -1   3   9         27.18         27.40         1.44 o                         
   0   3   9        167.84        152.57         4.26 o                         
   1   3   9        192.77        197.79         5.57 o                         
   2   3   9         32.66         27.67         2.48 o                         
   3   3   9         60.29         64.35         5.95 o                         
   4   3   9          0.09          0.56         2.96 o                         
  -8   4   9          7.09          4.03         3.98 o                         
  -7   4   9         14.92         11.43         2.40 o                         
  -6   4   9          2.76          2.56         1.74 o                         
  -5   4   9         57.43         53.99         3.44 o                         
  -4   4   9         19.25         20.80         1.31 o                         
  -3   4   9        154.28        142.37         3.53 o                         
  -2   4   9         79.80         83.53         3.23 o                         
  -1   4   9        242.52        241.42         4.74 o                         
   0   4   9          8.11          9.29         1.11 o                         
   1   4   9        400.29        431.40         9.99 o                         
   2   4   9          0.07          0.15         1.46 o                         
   3   4   9        131.29        159.13        11.54 o                         
  -8   5   9         12.93         15.84         5.28 o                         
  -7   5   9         34.33         31.83         5.98 o                         
  -6   5   9          0.43         -0.20         1.78 o                         
  -5   5   9        152.16        143.07         5.29 o                         
  -4   5   9         50.85         49.43         2.21 o                         
  -3   5   9        144.68        132.48         3.17 o                         
  -2   5   9        127.18        117.90         3.32 o                         
  -1   5   9         36.57         30.15         2.28 o                         
   0   5   9        156.40        145.02         5.76 o                         
   1   5   9         41.53         38.78         2.45 o                         
   2   5   9         38.18         38.94         3.65 o                         
  -7   6   9          7.51          6.11         4.22 o                         
  -6   6   9          1.57          2.31         1.70 o                         
  -5   6   9         76.42         83.60         4.03 o                         
  -4   6   9          9.42          8.60         1.44 o                         
  -3   6   9         61.10         61.40         2.34 o                         
  -2   6   9         84.07         87.89         2.94 o                         
  -1   6   9          0.41          0.04         1.12 o                         
   0   6   9        120.56        111.04         6.84 o                         
   1   6   9          2.41          0.50         1.94 o                         
  -7   7   9          0.56          3.80         3.94 o                         
  -6   7   9          4.15          1.05         2.54 o                         
  -5   7   9         19.28         19.39         2.00 o                         
  -4   7   9          4.31          4.57         1.61 o                         
  -3   7   9         26.46         25.81         2.26 o                         
  -2   7   9         40.50         44.22         3.11 o                         
  -1   7   9          4.68          3.50         1.26 o                         
   0   7   9         85.92         87.95         4.18 o                         
   1   7   9          0.39         -1.90         3.38 o                         
  -6   8   9         41.70         58.32         7.64 o                         
  -5   8   9          0.88         -0.55         2.00 o                         
  -4   8   9         20.33         17.97         2.82 o                         
  -3   8   9          8.82         12.10         1.73 o                         
  -2   8   9         18.49         16.58         1.81 o                         
  -1   8   9          7.25         10.47         1.98 o                         
   0   8   9         19.08         18.95         4.35 o                         
  -5   9   9         20.32         23.28         4.70 o                         
  -4   9   9          4.80          7.09         3.89 o                         
  -3   9   9         91.74         99.59         5.49 o                         
  -2   9   9          0.86          1.05         1.83 o                         
  -1   9   9         61.40         55.59         9.27 o                         
  -2 -10  10          9.81          7.04         3.71 o                         
  -1 -10  10          1.75         -0.06         2.51 o                         
   0 -10  10         14.05         11.13         2.14 o                         
   1 -10  10          1.89         -0.63         2.08 o                         
   2 -10  10         17.22         15.63         3.14 o                         
   3 -10  10          0.12         -0.45         1.82 o                         
   4 -10  10         30.68         34.28         6.67 o                         
  -3  -9  10          5.08          4.00         2.84 o                         
  -2  -9  10         35.23         40.48         3.67 o                         
  -1  -9  10          0.02          0.49         1.39 o                         
   0  -9  10         18.02         21.48         2.08 o                         
   1  -9  10          7.48         11.40         1.78 o                         
   2  -9  10          0.12          2.76         2.23 o                         
   3  -9  10          9.52         14.06         2.29 o                         
   4  -9  10          0.90         -1.47         2.06 o                         
   5  -9  10          0.27         -0.69         3.98 o                         
  -4  -8  10          7.71          8.34         4.45 o                         
  -3  -8  10          0.08         -1.74         1.74 o                         
  -2  -8  10         44.64         40.01         2.40 o                         
  -1  -8  10          6.03          5.14         1.33 o                         
   0  -8  10         41.84         37.98         2.51 o                         
   1  -8  10         66.10         63.60         3.48 o                         
   2  -8  10          1.57          3.24         1.63 o                         
   3  -8  10         95.08        101.28         4.80 o                         
   4  -8  10         11.25          6.70         1.93 o                         
   5  -8  10         18.54         25.81         7.60 o                         
  -4  -7  10          0.03          1.50         1.97 o                         
  -3  -7  10         58.79         56.88         3.43 o                         
  -2  -7  10          0.78         -0.23         1.08 o                         
  -1  -7  10         99.30         85.95         2.39 o                         
   0  -7  10          0.03         -0.20         1.08 o                         
   1  -7  10        199.46        178.86         9.47 o                         
   2  -7  10          3.70          5.04         1.33 o                         
   3  -7  10        189.96        168.67         9.48 o                         
   4  -7  10         25.40         15.35         2.65 o                         
   5  -7  10         45.15         42.85         4.87 o                         
  -4  -6  10         13.03         11.30         2.01 o                         
  -3  -6  10        108.48        108.36         3.49 o                         
  -2  -6  10         98.32         98.71         2.76 o                         
  -1  -6  10         69.99         66.83         2.46 o                         
   0  -6  10        271.82        274.55         6.76 o                         
   1  -6  10         26.01         26.23         2.95 o                         
   2  -6  10        171.58        175.67         8.73 o                         
   3  -6  10          2.37          3.09         1.41 o                         
   4  -6  10         51.44         50.92         4.66 o                         
   5  -6  10          0.53          2.04         2.65 o                         
  -5  -5  10          3.72         -0.53         2.45 o                         
  -4  -5  10          7.58          3.59         1.49 o                         
  -3  -5  10         20.42         18.05         1.61 o                         
  -2  -5  10         77.14         76.23         2.20 o                         
  -1  -5  10          0.88         -0.11         0.75 o                         
   0  -5  10        291.22        284.39         5.62 o                         
   1  -5  10         52.80         40.33         3.13 o                         
   2  -5  10        138.76        154.92         5.29 o                         
   3  -5  10        139.88        138.93         5.20 o                         
   4  -5  10          8.16          4.35         2.95 o                         
   5  -5  10         83.26         79.26         7.06 o                         
  -5  -4  10          3.41          3.27         1.90 o                         
  -4  -4  10          3.22          2.58         1.04 o                         
  -3  -4  10          5.84          5.42         0.99 o                         
  -2  -4  10          0.30         -0.78         0.78 o                         
  -1  -4  10         31.09         35.39         1.77 o                         
   0  -4  10         19.39         17.11         1.20 o                         
   1  -4  10         36.98         43.95         3.75 o                         
   2  -4  10          6.98          7.90         1.57 o                         
   3  -4  10        113.33        128.95         4.93 o                         
   4  -4  10          0.14         -2.98         2.98 o                         
   5  -4  10         91.43        111.50         8.48 o                         
  -6  -3  10         42.71         46.65         6.67 o                         
  -5  -3  10         10.87          3.59         2.41 o                         
  -4  -3  10         76.60         90.06         3.89 o                         
  -3  -3  10         76.03         78.36         2.15 o                         
  -2  -3  10         28.04         31.17         1.33 o                         
  -1  -3  10        160.57        150.46         3.11 o                         
   0  -3  10         28.33         29.23         1.41 o                         
   1  -3  10         45.41         33.04         2.68 o                         
   2  -3  10          3.11          4.46         1.65 o                         
   3  -3  10         48.95         42.45         2.47 o                         
   4  -3  10          3.66          7.65         2.14 o                         
   5  -3  10         35.76         36.35         4.90 o                         
  -6  -2  10        101.64        112.78         5.07 o                         
  -5  -2  10         18.67         15.93         2.73 o                         
  -4  -2  10        307.56        328.04         7.35 o                         
  -3  -2  10        211.32        223.99         4.47 o                         
  -2  -2  10        303.78        300.09         5.23 o                         
  -1  -2  10        611.52        587.10         8.00 o                         
   0  -2  10        133.65        120.65         4.06 o                         
   1  -2  10        284.55        258.20         7.02 o                         
   2  -2  10          0.57          1.78         1.39 o                         
   3  -2  10         85.21         86.82         4.12 o                         
   4  -2  10          0.37          0.53         1.98 o                         
   5  -2  10          8.50          3.15         4.03 o                         
  -6  -1  10          3.03          0.26         1.85 o                         
  -5  -1  10        103.68        117.11         5.15 o                         
  -4  -1  10          4.65          2.01         1.21 o                         
  -3  -1  10        365.07        397.97         6.59 o                         
  -2  -1  10          0.27          1.83         0.98 o                         
  -1  -1  10        786.09        823.65        13.02 o                         
   0  -1  10         22.11         25.68         1.35 o                         
   1  -1  10        386.19        402.93         6.53 o                         
   2  -1  10        172.02        186.63         8.52 o                         
   3  -1  10        102.82        110.72         5.75 o                         
   4  -1  10         63.86         78.67         4.90 o                         
  -7   0  10         34.81         41.42         5.84 o                         
  -6   0  10         93.04        105.63         5.20 o                         
  -5   0  10         16.12         17.28         1.90 o                         
  -4   0  10        384.76        413.07        11.64 o                         
  -3   0  10          0.70         -0.07         0.98 o                         
  -2   0  10        512.58        498.01         7.41 o                         
  -1   0  10         14.84         11.92         1.15 o                         
   0   0  10        249.76        251.25         5.19 o                         
   1   0  10         41.22         38.48         2.45 o                         
   2   0  10        187.63        212.49         9.69 o                         
   3   0  10          2.98          1.27         1.70 o                         
   4   0  10         44.96         45.55         4.81 o                         
   5   0  10          7.84          9.27         3.52 o                         
  -7   1  10          4.93          7.71         4.73 o                         
  -6   1  10         23.40         29.24         2.56 o                         
  -5   1  10          1.49          1.67         1.38 o                         
  -4   1  10        159.40        178.44         6.77 o                         
  -3   1  10         89.58         92.13         2.48 o                         
  -2   1  10        153.98        157.07         3.42 o                         
  -1   1  10        334.50        353.44         5.96 o                         
   0   1  10          8.06          8.76         0.94 o                         
   1   1  10        383.21        396.68         9.04 o                         
   2   1  10          0.05         -0.67         2.05 o                         
   3   1  10         65.95         65.67         4.27 o                         
   4   1  10          8.33          9.36         3.75 o                         
  -7   2  10          0.18          0.21         2.37 o                         
  -6   2  10          1.12         -0.17         1.92 o                         
  -5   2  10          0.52         -0.97         1.71 o                         
  -4   2  10         40.80         38.84         1.99 o                         
  -3   2  10          0.40          0.56         0.91 o                         
  -2   2  10         71.67         69.71         2.28 o                         
  -1   2  10         43.53         46.66         1.94 o                         
   0   2  10         15.43         10.59         1.00 o                         
   1   2  10        147.56        163.53         5.02 o                         
   2   2  10          0.14         -0.52         1.61 o                         
   3   2  10         34.57         34.79         4.05 o                         
   4   2  10         27.98         34.37         5.42 o                         
  -7   3  10         14.34         14.56         3.40 o                         
  -6   3  10          1.24          0.95         2.12 o                         
  -5   3  10         48.95         47.15         3.14 o                         
  -4   3  10          2.79          1.92         1.00 o                         
  -3   3  10         12.80         15.71         1.31 o                         
  -2   3  10          9.00         10.00         1.30 o                         
  -1   3  10         10.64         12.74         1.37 o                         
   0   3  10          5.40          3.70         1.37 o                         
   1   3  10         25.21         23.94         2.07 o                         
   2   3  10          2.20          0.67         1.65 o                         
   3   3  10          2.57          1.85         3.06 o                         
  -7   4  10         12.53         14.82         5.23 o                         
  -6   4  10          0.23         -1.85         1.85 o                         
  -5   4  10         89.25         89.05         5.74 o                         
  -4   4  10         29.08         32.18         1.90 o                         
  -3   4  10         39.83         43.78         2.22 o                         
  -2   4  10        176.95        179.81         5.10 o                         
  -1   4  10          0.79          0.54         1.00 o                         
   0   4  10        121.59        123.48         4.38 o                         
   1   4  10          9.92          6.99         1.80 o                         
   2   4  10         14.12         11.90         2.10 o                         
  -7   5  10          4.87         -0.83         4.08 o                         
  -6   5  10          2.74          0.86         1.95 o                         
  -5   5  10         42.52         47.24         3.79 o                         
  -4   5  10         17.56         19.40         1.62 o                         
  -3   5  10         20.13         18.17         1.48 o                         
  -2   5  10        142.26        145.14         6.41 o                         
  -1   5  10          0.75          0.25         1.32 o                         
   0   5  10        111.95        123.43         4.91 o                         
   1   5  10         17.69         19.41         2.24 o                         
  -6   6  10         29.90         20.59         3.70 o                         
  -5   6  10         10.43         10.45         1.73 o                         
  -4   6  10          7.26          5.44         1.42 o                         
  -3   6  10         36.42         36.72         2.19 o                         
  -2   6  10         19.00         18.04         1.61 o                         
  -1   6  10         14.53         14.78         1.90 o                         
   0   6  10         10.93         11.88         2.99 o                         
  -6   7  10         42.93         46.88         7.55 o                         
  -5   7  10         43.37         50.77         3.72 o                         
  -4   7  10          7.86          6.72         1.78 o                         
  -3   7  10        107.70         93.88         5.33 o                         
  -2   7  10          0.31         -0.93         1.35 o                         
  -1   7  10         33.31         26.41         2.95 o                         
   0   7  10          5.51          0.51         3.24 o                         
  -5   8  10         23.39         25.02         4.59 o                         
  -4   8  10          2.12          0.68         2.11 o                         
  -3   8  10         88.26         84.55         5.04 o                         
  -2   8  10          0.13         -1.97         3.27 o                         
  -1   8  10         41.04         27.95         4.02 o                         
  -1 -10  11         16.75         11.07         4.31 o                         
   0 -10  11          6.15          3.06         4.12 o                         
   1 -10  11         57.35         58.60         8.25 o                         
  -2  -9  11          2.45          4.82         3.43 o                         
  -1  -9  11          8.59          8.24         2.02 o                         
   0  -9  11          0.91         -0.95         1.64 o                         
   1  -9  11         24.57         22.31         2.92 o                         
   2  -9  11          0.15          0.21         2.07 o                         
   3  -9  11         14.72          9.17         4.31 o                         
   4  -9  11          5.40          1.39         4.08 o                         
  -3  -8  11         10.91         11.57         2.48 o                         
  -2  -8  11          3.42          2.50         1.24 o                         
  -1  -8  11          0.30         -0.49         1.09 o                         
   0  -8  11         10.02         10.28         1.75 o                         
   1  -8  11          0.69          0.09         1.47 o                         
   2  -8  11          1.02          0.34         1.65 o                         
   3  -8  11          3.92          3.91         1.74 o                         
   4  -8  11          1.77          0.65         3.71 o                         
  -4  -7  11          0.58         -0.68         2.08 o                         
  -3  -7  11         19.30         21.50         2.07 o                         
  -2  -7  11         20.07         17.45         1.70 o                         
  -1  -7  11          3.39          4.23         1.06 o                         
   0  -7  11         67.80         68.14         3.86 o                         
   1  -7  11          5.30          3.52         1.87 o                         
   2  -7  11         21.25         21.72         2.95 o                         
   3  -7  11         45.19         39.32         3.18 o                         
  -4  -6  11          3.04          2.53         1.63 o                         
  -3  -6  11          1.35          0.29         1.08 o                         
  -2  -6  11         19.38         15.90         1.48 o                         
  -1  -6  11          0.08         -0.72         0.86 o                         
   0  -6  11         68.86         61.17         2.92 o                         
   1  -6  11          8.16          3.88         1.90 o                         
   2  -6  11         23.29         26.79         2.26 o                         
   3  -6  11         66.54         56.11         4.14 o                         
   4  -6  11          0.99          0.40         2.82 o                         
  -5  -5  11         12.04         16.72         5.51 o                         
  -4  -5  11          4.17          4.40         1.27 o                         
  -3  -5  11         56.80         65.05         3.42 o                         
  -2  -5  11          0.75         -0.59         0.95 o                         
  -1  -5  11         64.35         67.25         2.44 o                         
   0  -5  11          6.64          6.78         1.55 o                         
   1  -5  11         14.21         10.30         2.54 o                         
   2  -5  11         22.25         24.58         2.41 o                         
   3  -5  11         14.05          9.94         2.74 o                         
   4  -5  11          7.13          5.44         2.82 o                         
  -5  -4  11         10.52         11.38         2.80 o                         
  -4  -4  11          0.17          0.01         1.13 o                         
  -3  -4  11         73.14         73.58         2.82 o                         
  -2  -4  11         53.47         46.37         2.36 o                         
  -1  -4  11         67.87         73.09         2.55 o                         
   0  -4  11        208.40        205.39         5.14 o                         
   1  -4  11          0.17         -0.09         1.40 o                         
   2  -4  11        248.56        259.63        10.67 o                         
   3  -4  11         10.73         10.43         3.29 o                         
   4  -4  11         52.39         50.93         5.62 o                         
  -5  -3  11          0.62          0.13         1.58 o                         
  -4  -3  11          3.14          2.31         1.27 o                         
  -3  -3  11         11.94         11.28         1.21 o                         
  -2  -3  11         14.03         10.80         1.13 o                         
  -1  -3  11         16.25         11.52         1.37 o                         
   0  -3  11         91.31         82.22         4.55 o                         
   1  -3  11          0.06         -1.53         1.63 o                         
   2  -3  11        189.23        196.76         8.57 o                         
   3  -3  11          9.04         12.78         2.54 o                         
   4  -3  11         52.86         52.70         5.72 o                         
  -6  -2  11         26.66         29.28         5.10 o                         
  -5  -2  11          1.50          2.14         2.02 o                         
  -4  -2  11         65.81         73.56         3.00 o                         
  -3  -2  11          1.30         -1.15         1.15 o                         
  -2  -2  11         31.61         30.22         1.50 o                         
  -1  -2  11          0.19         -0.42         1.03 o                         
   0  -2  11         28.91         26.05         2.10 o                         
   1  -2  11          0.12          0.07         1.38 o                         
   2  -2  11         58.67         54.33         4.92 o                         
   3  -2  11          0.26         -0.13         1.89 o                         
   4  -2  11         17.55         12.76         2.93 o                         
  -6  -1  11         39.33         44.50         4.50 o                         
  -5  -1  11          2.33          0.88         2.04 o                         
  -4  -1  11        183.84        203.26         5.26 o                         
  -3  -1  11         43.15         43.20         2.10 o                         
  -2  -1  11        153.59        156.99         3.42 o                         
  -1  -1  11        192.63        186.51         4.13 o                         
   0  -1  11         45.37         39.72         1.68 o                         
   1  -1  11        147.71        146.63         5.39 o                         
   2  -1  11          2.49         -1.24         2.42 o                         
   3  -1  11         23.84         20.20         2.54 o                         
   4  -1  11          3.14          1.83         2.47 o                         
  -7   0  11          1.50          1.16         3.20 o                         
  -6   0  11          5.04          5.49         1.96 o                         
  -5   0  11         14.45         14.06         2.20 o                         
  -4   0  11         51.70         57.78         3.24 o                         
  -3   0  11         69.52         68.18         2.68 o                         
  -2   0  11         31.66         28.46         1.64 o                         
  -1   0  11        307.98        302.68         6.01 o                         
   0   0  11          0.45          0.52         1.08 o                         
   1   0  11        253.81        268.15         9.89 o                         
   2   0  11         31.53         32.98         3.46 o                         
   3   0  11         46.17         49.19         4.01 o                         
   4   0  11         55.52         61.86         6.09 o                         
  -6   1  11          2.68          4.60         1.87 o                         
  -5   1  11         51.57         45.47         3.92 o                         
  -4   1  11         12.07         12.23         1.45 o                         
  -3   1  11         30.53         30.23         1.73 o                         
  -2   1  11         48.80         43.63         1.92 o                         
  -1   1  11         65.55         66.34         3.14 o                         
   0   1  11         27.83         24.34         1.62 o                         
   1   1  11         41.37         39.28         3.13 o                         
   2   1  11         38.52         46.32         3.41 o                         
   3   1  11          7.71          8.63         2.69 o                         
  -6   2  11          6.40          7.46         2.24 o                         
  -5   2  11         34.89         27.72         3.98 o                         
  -4   2  11         56.17         61.84         3.34 o                         
  -3   2  11          0.25         -0.35         1.10 o                         
  -2   2  11        151.40        161.27         4.48 o                         
  -1   2  11          6.79          9.65         1.54 o                         
   0   2  11         38.22         39.11         2.49 o                         
   1   2  11         28.89         30.99         2.81 o                         
   2   2  11          5.98          4.55         1.93 o                         
   3   2  11         12.37         10.15         4.03 o                         
  -6   3  11          0.36         -0.74         2.44 o                         
  -5   3  11         18.95         19.01         2.99 o                         
  -4   3  11          3.79          3.88         1.20 o                         
  -3   3  11          4.60          4.60         1.19 o                         
  -2   3  11         61.13         58.17         2.92 o                         
  -1   3  11          0.45          1.61         1.69 o                         
   0   3  11         16.97         14.53         2.20 o                         
   1   3  11         42.09         47.74         3.82 o                         
   2   3  11          0.21         -0.16         2.23 o                         
  -6   4  11          9.95          3.87         2.90 o                         
  -5   4  11          0.26          0.47         1.78 o                         
  -4   4  11         12.98          9.50         3.24 o                         
  -3   4  11          0.11          1.23         1.46 o                         
  -2   4  11         52.73         51.49         3.29 o                         
  -1   4  11          0.83          1.55         1.77 o                         
   0   4  11         19.20         15.97         2.29 o                         
   1   4  11         14.90         20.50         2.42 o                         
  -5   5  11         44.67         41.46         4.68 o                         
  -4   5  11          2.20         -0.57         1.45 o                         
  -3   5  11         69.89         69.50         3.19 o                         
  -2   5  11          0.49          2.16         1.86 o                         
  -1   5  11         10.17          9.76         2.16 o                         
   0   5  11         13.18         16.68         3.51 o                         
  -5   6  11         46.59         43.27         6.62 o                         
  -4   6  11          0.15         -0.03         1.56 o                         
  -3   6  11         77.93         83.16         3.72 o                         
  -2   6  11         12.22         10.87         1.54 o                         
  -1   6  11         14.84         18.13         2.72 o                         
  -5   7  11         16.31         27.66         4.77 o                         
  -4   7  11         11.88         13.99         3.94 o                         
  -3   7  11         31.45         33.44         4.31 o                         
  -2   7  11         16.86         25.25         3.14 o                         
  -1   7  11         16.18         24.65         4.82 o                         
   0 -10  12         26.99         29.65         6.58 o                         
  -1  -9  12          1.89          2.93         2.74 o                         
   0  -9  12         66.79         60.78         8.15 o                         
   1  -9  12         17.83         11.07         5.42 o                         
   2  -9  12         23.21         28.95         6.16 o                         
  -2  -8  12         19.88         19.09         5.44 o                         
  -1  -8  12          2.54          2.04         2.17 o                         
   0  -8  12         30.54         27.47         3.18 o                         
   1  -8  12         21.85         23.12         3.89 o                         
   2  -8  12          9.14          8.96         3.23 o                         
   3  -8  12         44.71         44.84         6.81 o                         
  -3  -7  12          5.63          5.28         1.91 o                         
  -2  -7  12          0.51          0.95         1.50 o                         
  -1  -7  12          3.10          1.85         1.31 o                         
   0  -7  12          0.02         -0.70         1.27 o                         
   1  -7  12          4.72          2.67         2.01 o                         
   2  -7  12          0.56         -0.18         2.07 o                         
  -4  -6  12          1.11          2.90         2.02 o                         
  -3  -6  12         35.90         38.62         2.65 o                         
  -2  -6  12          2.71          3.06         1.48 o                         
  -1  -6  12         21.75         21.64         2.18 o                         
   0  -6  12         33.98         44.35         2.87 o                         
   1  -6  12          1.37          0.60         2.23 o                         
   2  -6  12         35.04         43.63         4.61 o                         
  -4  -5  12          2.89          4.48         1.68 o                         
  -3  -5  12         27.13         23.89         1.88 o                         
  -2  -5  12         17.41         12.41         1.50 o                         
  -1  -5  12         16.60         17.94         1.88 o                         
   0  -5  12         82.91         74.02         3.38 o                         
   1  -5  12          0.03         -0.57         1.69 o                         
   2  -5  12         70.17         71.83         5.46 o                         
   3  -5  12         20.27         17.56         5.70 o                         
  -5  -4  12          0.86          2.13         3.29 o                         
  -4  -4  12         12.93         15.18         1.64 o                         
  -3  -4  12          4.50          4.99         1.30 o                         
  -2  -4  12          3.81          1.84         1.16 o                         
  -1  -4  12         18.49         18.44         1.88 o                         
   0  -4  12          7.61          4.87         1.52 o                         
   1  -4  12         15.31          7.57         2.03 o                         
   2  -4  12          2.81          4.26         2.87 o                         
   3  -4  12         23.75         22.98         6.02 o                         
  -5  -3  12          4.25          8.11         2.66 o                         
  -4  -3  12          7.78          8.59         1.40 o                         
  -3  -3  12         35.22         32.52         1.98 o                         
  -2  -3  12          4.31          5.02         1.25 o                         
  -1  -3  12         89.01         81.97         4.05 o                         
   0  -3  12         27.69         30.34         2.61 o                         
   1  -3  12         23.90         20.87         2.69 o                         
   2  -3  12         49.87         56.87         8.20 o                         
   3  -3  12          2.87          2.92         2.33 o                         
  -5  -2  12          0.06         -1.43         2.16 o                         
  -4  -2  12          0.68          1.21         1.23 o                         
  -3  -2  12          5.50          5.76         1.21 o                         
  -2  -2  12          5.47          2.42         1.08 o                         
  -1  -2  12         51.25         45.37         2.41 o                         
   0  -2  12         28.75         24.28         2.01 o                         
   1  -2  12         14.92         11.70         2.19 o                         
   2  -2  12         88.05         93.55         6.69 o                         
   3  -2  12          0.06         -2.83         2.83 o                         
  -5  -1  12          0.25         -3.01         3.43 o                         
  -4  -1  12          2.12          0.79         1.79 o                         
  -3  -1  12          0.60         -0.31         1.27 o                         
  -2  -1  12          7.64          5.20         1.15 o                         
  -1  -1  12          4.82          3.92         1.19 o                         
   0  -1  12          7.31          5.89         1.35 o                         
   1  -1  12          0.22         -0.40         1.70 o                         
   2  -1  12         46.10         47.04         4.12 o                         
   3  -1  12          0.46          0.95         3.80 o                         
  -5   0  12         16.20         16.74         2.40 o                         
  -4   0  12         44.54         42.94         2.62 o                         
  -3   0  12          0.09          0.35         1.35 o                         
  -2   0  12         77.89         67.13         5.70 o                         
  -1   0  12          8.41          7.15         1.38 o                         
   0   0  12         15.56         16.22         2.88 o                         
   1   0  12         41.60         33.62         3.57 o                         
   2   0  12          9.45          6.64         2.05 o                         
   3   0  12         13.53         18.27         3.45 o                         
  -5   1  12          6.26          4.39         2.38 o                         
  -4   1  12         49.25         47.43         2.59 o                         
  -3   1  12          0.87          1.45         1.31 o                         
  -2   1  12         89.50         81.59         4.90 o                         
  -1   1  12         31.89         27.13         1.99 o                         
   0   1  12         10.14          4.79         2.13 o                         
   1   1  12         93.76         89.55         4.75 o                         
   2   1  12          0.13          3.04         2.68 o                         
   3   1  12         23.28         16.91         5.37 o                         
  -5   2  12          1.87          1.39         3.34 o                         
  -4   2  12          3.64          6.06         2.32 o                         
  -3   2  12          1.61          0.63         1.71 o                         
  -2   2  12          9.12         10.15         1.66 o                         
  -1   2  12          3.66          1.59         1.37 o                         
   0   2  12          0.35         -1.85         1.85 o                         
   1   2  12         27.47         26.57         2.80 o                         
   2   2  12          0.04          0.60         3.71 o                         
  -5   3  12         40.35         38.08         6.25 o                         
  -4   3  12          0.71          0.12         1.72 o                         
  -3   3  12         27.14         27.62         3.64 o                         
  -2   3  12          8.32          6.80         2.10 o                         
  -1   3  12          4.94          3.67         1.77 o                         
   0   3  12         10.63          8.72         1.97 o                         
   1   3  12          6.90          6.81         3.66 o                         
  -5   4  12         32.00         32.29         5.93 o                         
  -4   4  12          2.27          1.98         3.08 o                         
  -3   4  12         27.04         19.11         2.80 o                         
  -2   4  12         35.38         36.89         4.27 o                         
  -1   4  12          2.61         -0.23         1.91 o                         
   0   4  12         50.53         52.01         8.34 o                         
   1   4  12          0.26         -1.62         3.47 o                         
  -5   5  12          8.37          2.04         3.52 o                         
  -4   5  12          1.46          0.42         2.69 o                         
  -3   5  12          6.35          8.20         3.43 o                         
  -2   5  12         16.82         17.39         2.70 o                         
  -1   5  12          0.54         -1.24         2.67 o                         
  -4   6  12         20.63         22.88         4.35 o                         
  -2   6  12         15.61         14.56         3.48 o                         
  -1  -8  13          5.82          8.48         4.45 o                         
   0  -8  13         45.57         46.84         7.69 o                         
   2  -8  13         28.06         30.76         6.25 o                         
  -1  -7  13          0.54         -1.53         3.47 o                         
   0  -7  13         50.73         41.12         4.72 o                         
   1  -7  13          2.45          0.69         3.71 o                         
  -3  -6  13          3.04          2.95         2.88 o                         
  -2  -6  13          5.80          6.40         2.41 o                         
  -1  -6  13         11.31         11.70         2.16 o                         
   0  -6  13         18.88         15.02         2.73 o                         
   1  -6  13         16.12         14.84         3.30 o                         
  -3  -5  13         30.54         39.55         3.69 o                         
  -2  -5  13          1.92          1.82         1.54 o                         
  -1  -5  13         63.31         66.45         4.38 o                         
   0  -5  13          0.38          0.46         1.72 o                         
   1  -5  13         31.07         28.11         5.81 o                         
  -4  -4  13         11.69         16.52         2.44 o                         
  -3  -4  13         39.76         44.51         3.00 o                         
  -2  -4  13          1.32          0.39         1.58 o                         
  -1  -4  13         77.68         77.68         5.18 o                         
   0  -4  13          8.23          8.26         2.36 o                         
   1  -4  13         22.49         28.80         3.95 o                         
   2  -4  13         42.62         40.86         6.30 o                         
  -4  -3  13          2.89          8.15         2.12 o                         
  -3  -3  13         11.90         11.08         1.70 o                         
  -2  -3  13          5.88          2.47         1.61 o                         
  -1  -3  13         21.48         20.03         2.26 o                         
   0  -3  13         12.62          8.73         1.95 o                         
   1  -3  13          3.97          5.77         2.09 o                         
   2  -3  13         38.67         39.52         6.21 o                         
  -4  -2  13         39.21         43.13         3.06 o                         
  -3  -2  13          6.47          4.89         2.15 o                         
  -2  -2  13         35.58         33.46         2.37 o                         
  -1  -2  13         22.47         22.41         2.50 o                         
   0  -2  13          9.84          8.90         2.25 o                         
   1  -2  13         27.55         28.57         3.22 o                         
   2  -2  13          8.24         11.72         4.49 o                         
  -5  -1  13          0.87         -0.60         3.66 o                         
  -4  -1  13         15.91         15.74         2.43 o                         
  -3  -1  13         19.37         21.81         1.93 o                         
  -2  -1  13         11.17         11.35         1.73 o                         
  -1  -1  13         86.34         86.14         5.44 o                         
   0  -1  13          0.45          0.62         1.84 o                         
   1  -1  13        101.83        120.04         9.46 o                         
   2  -1  13          7.26          7.04         4.12 o                         
  -5   0  13          0.98         -0.65         3.61 o                         
  -4   0  13          0.55         -0.77         1.91 o                         
  -3   0  13          1.24          1.84         1.23 o                         
  -2   0  13          0.01         -0.03         1.34 o                         
  -1   0  13         19.35         17.51         2.53 o                         
   0   0  13          4.78          3.20         1.95 o                         
   1   0  13         36.34         25.05         4.03 o                         
  -4   1  13          0.02          0.36         2.45 o                         
  -3   1  13          6.21          6.57         1.74 o                         
  -2   1  13          5.05          1.89         1.65 o                         
  -1   1  13          2.45          2.62         1.80 o                         
   0   1  13          3.27          2.75         1.96 o                         
  -4   2  13         12.48         12.71         2.99 o                         
  -3   2  13         24.01         26.06         2.54 o                         
  -2   2  13         60.63         56.50         4.35 o                         
  -1   2  13          3.10          2.55         2.25 o                         
  -4   3  13         10.42         12.83         4.40 o                         
  -3   3  13          0.01         -2.04         3.85 o                         
  -2   3  13         47.14         54.74         5.38 o                         
  -1   3  13          0.93          0.47         2.75 o                         
  -2   4  13          4.06         -0.02         2.56 o                         
   0  -6  14         25.20         22.72         4.35 o                         
  -1  -5  14         10.75         10.57         2.92 o                         
   0  -5  14         58.81         48.76         5.19 o                         
  -2  -4  14         32.90         34.55         4.75 o                         
  -1  -4  14         16.32         19.33         4.28 o                         
   0  -4  14         30.60         28.35         6.35 o                         
   1  -4  14         17.90         16.77         5.28 o                         
  -3  -3  14         25.65         26.17         5.00 o                         
  -2  -3  14         12.02         13.60         3.67 o                         
  -1  -3  14         79.42         76.81         6.20 o                         
   0  -3  14          0.36         -2.36         4.12 o                         
   1  -3  14         56.90         51.65         7.60 o                         
  -3  -2  14          8.77          4.35         2.16 o                         
  -2  -2  14          0.01         -1.54         2.14 o                         
  -1  -2  14         35.56         22.00         6.49 o                         
   0  -2  14          2.36         -3.20         3.94 o                         
  -3  -1  14          2.01          2.36         1.87 o                         
  -2  -1  14         13.24         18.96         3.02 o                         
  -1  -1  14          4.70          7.78         4.68 o                         
  -3   0  14          2.12          1.81         1.80 o                         
  -2   0  14         86.74        108.34         7.69 o                         
  -3   1  14          7.08          8.57         3.15 o                         
  -2   1  14         71.38         75.67         6.51 o                         
  -2   2  14          0.03          0.83         3.89 o                         
                                                                                
